# Supplementary material for: Identification of ABA-Mediated Genetic and Metabolic Responses to Soil Flooding in Tomato (Solanum lycopersicum L. Mill)
Source: Front Plant Sci. 2021 Mar 5;12:613059. doi: 10.3389/fpls.2021.613059 (PMC7973378; doi:10.3389/fpls.2021.613059)
Supplement: Supplementary file 1 [file Table_1.XLSX]

## Sheet: Legend
Supporting File S1. List of DEGs in WT shoots and roots

## Sheet: Shoots
Gene	notabilis_shoots.S	notabilis_shoots.C	log2FC	P-value	FDR	Description
Solyc01g073640.3	793.863	226.278	1.81108	0	0	alcohol dehydrogenase-3,Pfam:PF13561
Solyc02g069490.3	1029.22	259.254	1.98887	0	0	Sterol reductase (AHRD V3.3 *** E1VD17_SOLTU)
Solyc02g086180.3	260.754	77.7022	1.74629	0	0	Delta(7)-sterol-C5(6)-desaturase (AHRD V3.3 *** SC5D_TOBAC)
Solyc04g077440.3	300.266	101.768	1.56052	0	0	Squalene monooxygenase (AHRD V3.3 *** Q506K3_DATIN)
Solyc05g045670.3	42.0266	5.06041	3.05235	0	0	Glucose-6-phosphate/phosphate-translocator (AHRD V3.3 *** O64911_SOLTU)
Solyc07g043390.3	571.51	164.884	1.79311	0	0	Cellulose synthase (AHRD V3.3 *** A0A118J5T2_CYNCS)
Solyc07g043395.1	469.125	129.289	1.85923	0	0	Cellulose synthase-like protein (AHRD V3.3 *-* A0A072TVD1_MEDTR)
Solyc07g043420.3	2729.97	669.587	2.02767	0	0	2-oxoglutarate-dependent dioxygenase 2
Solyc07g043460.3	331.941	88.749	1.903	0	0	Cytochrome P450, putative (AHRD V3.3 *** A0A061E4E7_THECC)
Solyc07g043490.1	128.949	32.4855	1.98676	0	0	UDP-Gal:Tomatidine Galactosyltransferase
Solyc07g043500.1	291.667	90.7963	1.68294	0	0	Glycosyltransferase (AHRD V3.3 *** K4CEK8_SOLLC)
Solyc07g049530.3	265.614	704.566	-1.4074	0	0	1-aminocyclopropane-1-carboxylate oxidase 1
Solyc09g008670.3	117.473	22.3484	2.39176	0	0	threonine deaminase
Solyc12g009930.2	396.575	125.968	1.65492	0	0	Glycosyltransferase (AHRD V3.3 *** K4DC81_SOLLC)
Solyc02g086650.3	311.429	112.691	1.46668	0	0	Phosphoenolpyruvate/phosphate translocator (AHRD V3.3 *** A0A0D3QJC6_CAMSI)
Solyc01g091320.3	144.91	47.4755	1.60857	0	1.28854e-306	sterol C4-methyl oxidase 1-2 (AHRD V3.3 *** AT4G22756.1)
Solyc07g056640.1	144.006	42.8384	1.75105	1.06415e-295	1.27905e-292	cycling DOF factor 2 (AHRD V3.3 --* AT5G39660.3)
Solyc06g005750.3	368.233	134.117	1.45737	3.06448e-291	3.4787e-288	sterol 4-alpha-methyl-oxidase 2-1 (AHRD V3.3 *** AT1G07420.1)
Solyc12g009650.2	119.535	40.4646	1.56338	2.97563e-283	3.20005e-280	Sl proline-rich protein
Solyc03g083400.3	99.7659	32.2359	1.62942	3.47566e-279	3.55091e-276	CCT motif family protein (AHRD V3.3 *** A0A061G1S7_THECC)
Solyc06g082980.3	140.721	50.1797	1.4884	5.33208e-275	5.18811e-272	Sterol-8,7-isomerase (AHRD V3.3 *** Q2TU57_MAIZE)
Solyc06g074090.3	79.8701	17.7624	2.16383	3.30836e-272	3.07271e-269	Sterol delta-7 reductase (AHRD V3.3 *** Q6S5A3_TROMA)
Solyc09g061860.3	74.0322	20.8841	1.82496	3.93008e-272	3.49145e-269	UDP-glucose:sterol 3-O-glucosyltransferase (AHRD V3.3 *** Q8H9B4_PANGI)
Solyc11g066670.1	93.3501	30.1452	1.63211	9.37553e-260	7.98209e-257	Glycosyltransferase (AHRD V3.3 *** K4D9S4_SOLLC)
Solyc02g089620.3	32.155	4.66577	2.78872	2.82273e-257	2.30708e-254	proline dehydrogenase
Solyc12g006470.2	651.54	280.026	1.21782	3.28211e-246	2.57936e-243	viroid RNA-binding protein
Solyc06g071500.3	63.8115	18.022	1.82864	1.29678e-235	9.81376e-233	Boron transporter, putative (AHRD V3.3 *** B9RB14_RICCO)
Solyc06g034290.3	21.9409	68.3388	-1.63982	4.76529e-227	3.47747e-224	Glycerol-3-phosphate transporter, putative (AHRD V3.3 *** B9R9S6_RICCO)
Solyc11g022590.1	51.0972	13.4692	1.92032	2.60442e-224	1.83504e-221	trypsin inhibitor-like protein precursor
Solyc03g083420.3	529.907	231.06	1.19712	2.51025e-220	1.70973e-217	OBP3-responsive protein 1 (AHRD V3.3 *** AT5G53450.1)
Solyc04g005070.3	50.9479	13.4649	1.91882	3.44331e-219	2.26959e-216	Major facilitator superfamily protein (AHRD V3.3 *** AT1G52190.1)
Solyc07g052135.1	26.4079	78.5792	-1.57233	2.7811e-211	1.77582e-208	Sesquiterpene synthase (AHRD V3.3 *-* G8H5N2_SOLHA)
Solyc10g079420.1	67.4094	150.123	-1.15543	4.0155e-190	2.48632e-187	Calcium-binding EF-hand (AHRD V3.3 *** A0A103XQG1_CYNCS)
Solyc01g090340.2	125.537	53.5393	1.22989	2.73306e-189	1.64249e-186	Ethylene-responsive transcription factor, putative (AHRD V3.3 *** B9RD03_RICCO)
Solyc10g006800.3	28.0358	78.6542	-1.48871	2.97183e-189	1.73495e-186	Cyclic nucleotide-gated ion channel, putative (AHRD V3.3 *** B9SIE1_RICCO)
Solyc03g025390.3	27.3748	5.4971	2.314	9.08458e-184	5.15626e-181	NAD(P)-binding Rossmann-fold superfamily protein (AHRD V3.3 *** AT4G23420.2)
Solyc07g043480.1	51.6125	16.8862	1.61163	4.69752e-181	2.59417e-178	Glycosyltransferase (AHRD V3.3 *** A0A0A1WC49_NICAT)
Solyc12g006460.2	259.902	122.32	1.08658	7.5048e-180	4.03541e-177	Cytochrome P450 (AHRD V3.3 *** A0A124SDJ5_CYNCS)
Solyc02g092670.1	102.317	42.3749	1.27007	1.26736e-176	6.63998e-174	Subtilisin-like protease (AHRD V3.3 *** A9XG40_TOBAC)
Solyc01g109790.3	189.251	88.0329	1.1046	6.25794e-176	3.19671e-173	ADP-glucose pyrophosphorylase large subunit 1
Solyc07g049550.3	32.0512	81.382	-1.34387	3.70525e-168	1.84657e-165	1-aminocyclopropane-1-carboxylate oxidase 1 (AHRD V3.3 *** ACCO1_SOLLC)
Solyc08g080170.3	103.368	45.4019	1.18669	1.40147e-167	6.81817e-165	Hydroxymethylglutaryl-CoA synthase, putative (AHRD V3.3 *** B9RC08_RICCO)
Solyc06g068130.3	13.8023	0.862328	3.98907	2.94715e-165	1.40044e-162	Tetratricopeptide repeat (TPR)-like superfamily protein (AHRD V3.3 *-* AT5G20190.1)
Solyc12g099790.2	49.5167	15.9252	1.63938	1.02992e-162	4.78282e-160	Calcium-dependent protein kinase, putative (AHRD V3.3 *** B9SJ93_RICCO)
Solyc12g005400.2	85.3578	179.135	-1.0702	2.14595e-159	9.74404e-157	Cyclic nucleotide-gated ion channel, putative (AHRD V3.3 *** B9SIE1_RICCO)
Solyc03g123390.3	13.0449	0.967116	3.7512	2.2989e-155	1.02116e-152	Alpha/beta-Hydrolases superfamily protein, putative (AHRD V3.3 *** A0A061GDN4_THECC)
Solyc08g075210.2	47.481	15.5797	1.60486	4.8139e-154	2.09282e-151	HXXXD-type acyl-transferase family protein (AHRD V3.3 *** AT3G30280.1)
Solyc01g008110.3	601.743	327.263	0.878862	4.35485e-151	1.8538e-148	Cytochrome P450 (AHRD V3.3 *** A0A118JS81_CYNCS)
Solyc10g008410.1	24.6401	5.09068	2.27301	1.12014e-148	4.67097e-146	RING/U-box superfamily protein (AHRD V3.3 *-* AT1G19310.1)
Solyc07g008210.3	595.75	328.127	0.860623	4.53811e-143	1.85455e-140	Tetratricopeptide repeat (TPR)-like superfamily protein (AHRD V3.3 *-* AT1G80130.1)
Solyc01g010480.3	224.153	421.102	-0.909444	1.30234e-141	5.21779e-139	LOV/LOV protein (AHRD V3.3 *** E3WH16_SOLLC)
Solyc09g009040.3	39.7466	13.5203	1.55515	5.50015e-140	2.16124e-137	Sterol C-14 reductase (AHRD V3.3 *** A0A072VKE7_MEDTR)
Solyc11g008540.2	53.4565	107.929	-1.01356	1.03093e-133	3.97454e-131	Dicer-like 2b
Solyc03g033840.3	18.3304	47.5658	-1.37615	1.89712e-131	7.17848e-129	P-loop containing nucleoside triphosphate hydrolases superfamily protein (AHRD V3.3 *** AT3G50940.1)
Solyc07g062700.3	81.0085	160.952	-0.990743	1.52817e-130	5.67729e-128	sodium/calcium exchanger family protein / calcium-binding EF hand family protein (AHRD V3.3 *** AT1G53210.1)
Solyc07g064160.3	537.455	974.287	-0.858099	1.8152e-130	6.6232e-128	Thiamine thiazole synthase, chloroplastic (AHRD V3.3 *** K4CH99_SOLLC)
Solyc08g076730.3	63.767	27.7263	1.20261	6.42262e-130	2.30234e-127	Tetratricopeptide repeat (TPR)-like superfamily protein (AHRD V3.3 *** AT4G17940.1)
Solyc01g109180.3	29.3792	8.96239	1.71432	1.38211e-127	4.86907e-125	Long-Chain Acyl-CoA Synthetase (AHRD V3.3 *** A0A0G2SJ83_SALMI)
Solyc02g071000.1	177.12	315.398	-0.832432	1.16681e-126	4.04091e-124	Chlorophyll a-b binding protein, chloroplastic (AHRD V3.3 *** K4B878_SOLLC)
Solyc10g055800.2	349.59	630.52	-0.850675	1.75228e-124	5.96739e-122	Chitinase (AHRD V3.3 *** B9VRK7_CAPAN)
Solyc08g080630.3	16.9235	43.6948	-1.3675	4.29639e-124	1.43915e-121	Ethylene-responsive proteinase inhibitor 1 (AHRD V3.3 *** IER1_SOLLC)
Solyc06g061230.3	37.9624	13.1137	1.53635	1.65599e-123	5.45756e-121	Metallocarboxypeptidase inhibitor (AHRD V3.3 -** M1D4V9_SOLTU)
Solyc10g055810.2	734.194	1246.81	-0.763891	1.57335e-122	5.1029e-120	chitinase Z15140
Solyc06g007440.3	66.1914	126.828	-0.938682	7.18407e-122	2.29363e-119	Non-specific serine/threonine protein kinase (AHRD V3.3 *** K4C3C6_SOLLC)
Solyc01g105710.3	308.423	173.65	0.828972	2.22939e-121	7.00818e-119	peptidyl-prolyl isomerase FKBP12
Solyc03g121180.3	478.496	259.171	0.885646	6.31928e-121	1.95639e-118	GDSL esterase/lipase family (AHRD V3.3 *** A0A151U1D5_CAJCA)
Solyc11g021060.2	88.1992	38.474	1.19866	1.9334e-119	5.89628e-117	TOMARPIX proteinase inhibitor
Solyc09g005260.3	518.325	884.526	-0.771178	3.57807e-119	1.07516e-116	Vacuolar cation/proton exchanger 3 (AHRD V3.3 *** A0A0B2SDY1_GLYSO)
Solyc01g109700.3	47.3494	95.3442	-1.00751	1.18732e-118	3.51602e-116	bHLH transcription factor 010
Solyc08g075490.3	466.083	787.79	-0.757399	3.33865e-115	9.74551e-113	9-cis-epoxycarotenoid dioxygenase, putative (AHRD V3.3 *** B9S1S9_RICCO)
Solyc06g019170.3	64.5156	140.285	-1.11943	8.59524e-115	2.47361e-112	Delta-1-pyrroline-5-carboxylate synthetase (AHRD V3.3 *** G3M3X3_SOLTO)
Solyc08g079900.3	95.3157	178.372	-0.90456	7.18288e-114	2.03844e-111	subtilisin-like protease
Solyc10g009210.3	52.6405	100.889	-0.938114	2.46576e-112	6.90177e-110	Calmodulin-binding protein (AHRD V3.3 *** A0A072V4D6_MEDTR)
Solyc05g052050.1	22.9764	53.8129	-1.2273	4.86499e-112	1.34333e-109	DNA-binding protein Pti4
Solyc02g077880.3	100.111	183.008	-0.870039	6.27797e-112	1.71037e-109	auxin repressed/dormancy associated protein
Solyc07g052980.3	19.1308	3.80166	2.33034	9.73857e-109	2.61826e-106	xyloglucan endotransglycosylase/hydrolase 16
Solyc01g097270.3	230.769	413.94	-0.841826	1.28848e-108	3.41915e-106	pathogen-induced protein
Solyc05g055400.3	157.048	82.4171	0.929507	7.92168e-107	2.07518e-104	Cytochrome P450 (AHRD V3.3 *** D9MWM1_SOLTO)
Solyc05g007830.3	30.0609	66.5975	-1.14676	5.41452e-106	1.40044e-103	expansin12
Solyc11g007130.2	130.083	71.1971	0.869026	3.89565e-105	9.94998e-103	Hippocampus abundant transcript-like protein 1 (AHRD V3.3 *** W9QGN7_9ROSA)
Solyc02g078450.3	5.9578	22.0781	-1.89353	5.71828e-105	1.44249e-102	Tetraspanin family protein (AHRD V3.3 *** AT2G20740.1)
Solyc03g117590.3	115.015	199.589	-0.795227	2.7827e-104	6.93401e-102	Heat shock protein binding protein (AHRD V3.3 *** E2DDU6_SOLLC)
Solyc08g005560.3	37.0546	14.3795	1.36177	6.60509e-104	1.62605e-101	transglutaminase-like and tetratricopeptide repeat-containing protein
Solyc07g007250.3	28.3001	9.68463	1.54642	1.7732e-103	4.3133e-101	Metallocarboxypeptidase inhibitor (AHRD V3.3 *** MCPI_SOLLC)
Solyc06g060560.3	25.9022	57.5054	-1.15214	6.20685e-103	1.49205e-100	BnaA07g13420D protein (AHRD V3.3 *** A0A078ETL1_BRANA)
Solyc08g075570.3	49.5513	21.5199	1.20087	2.49594e-102	5.93018e-100	Sodium:solute symporter family protein (AHRD V3.3 *** G7K6S1_MEDTR)
Solyc03g113920.3	145.03	253.666	-0.806678	5.77321e-102	1.35591e-99	Calmodulin binding protein-like protein (AHRD V3.3 *** AT5G62570.4)
Solyc01g100760.2	215.882	125.901	0.778086	2.48032e-101	5.75914e-99	plant/protein (Protein of unknown function, DUF538) (AHRD V3.3 *** AT1G56580.1)
Solyc08g080650.3	1045.17	1691.02	-0.693892	3.86686e-100	8.87771e-98	Osmotin-like protein (Fragment) IPR001938 Thaumatin, pathogenesis-related
Solyc03g111550.3	202.721	112.045	0.854736	2.54739e-99	5.78342e-97	GDSL esterase/lipase (AHRD V3.3 *** A0A0B2PXL8_GLYSO)
Solyc06g074820.3	300.597	174.623	0.783828	2.1159e-98	4.75101e-96	tonoplast intrinsic protein 1.1
Solyc08g080640.2	124.382	211.43	-0.765298	1.1873e-97	2.63696e-95	Osmotin-like protein (Fragment) IPR017949 Thaumatin, conserved site IPR001938
Solyc04g081570.3	179.591	297.694	-0.729155	3.89381e-97	8.55508e-95	Heat shock protein 90 (AHRD V3.3 *** G9MD87_TOBAC)
Solyc03g118810.1	20.5297	48.5586	-1.24459	6.98315e-97	1.51794e-94	Calcium binding protein (AHRD V3.3 *** Q93YA8_SESRO)
Solyc07g009380.3	297.47	153.879	0.955351	5.96402e-96	1.28277e-93	xyloglucan endotransglucosylase-hydrolase 2
Solyc06g005070.2	33.6031	13.4609	1.31798	4.25027e-95	9.04643e-93	Major facilitator superfamily protein (AHRD V3.3 *** AT1G68570.1)
Solyc08g076970.3	45.8232	19.8111	1.20804	1.62728e-94	3.42786e-92	Acetylornithine deacetylase (AHRD V3.3 *** ARGE_ARATH)
Solyc07g008560.3	6.10401	20.2226	-1.72506	2.0882e-94	4.3539e-92	Purple acid phosphatase (AHRD V3.3 *** K4CBX4_SOLLC)
Solyc02g070950.1	136.857	230.123	-0.749612	1.48852e-93	3.07221e-91	Chlorophyll a-b binding protein, chloroplastic (AHRD V3.3 *** Q41422_SOLTU)
Solyc09g089930.2	15.5162	36.3039	-1.22538	9.85238e-93	2.01314e-90	ethylene responsive factor E.2
Solyc09g008760.1	16.8115	42.0681	-1.32409	1.01029e-92	2.04389e-90	VQ motif-containing protein (AHRD V3.3 *-* AT4G37710.2)
Solyc10g086410.3	77.1131	150.058	-0.959754	2.44582e-92	4.89955e-90	LEHSC270 hsc-2heat shock protein cognate 70
Solyc07g056140.3	484.847	298.708	0.699018	8.80491e-92	1.74671e-89	ADP-glucose pyrophosphorylase small subunit
Solyc06g061280.3	39.0593	16.804	1.2187	2.64077e-90	5.18836e-88	Cinnamoyl-CoA reductase, putative (AHRD V3.3 *** B9S247_RICCO)
Solyc02g082080.1	181.353	104.061	0.801171	5.33761e-90	1.0387e-87	Copper transporter (AHRD V3.3 *** E9LK45_VITVI)
Solyc04g074000.3	140.091	238.583	-0.768905	1.60161e-89	3.08734e-87	Receptor protein kinase, putative (AHRD V3.3 *** A0A061FG24_THECC)
Solyc11g012700.2	512.916	319.336	0.683257	6.85105e-89	1.3083e-86	oligopeptide transporter (AHRD V3.3 *** AT4G16370.1)
Solyc03g116700.3	54.3493	99.3075	-0.869853	1.3965e-88	2.6421e-86	Blue copper protein (AHRD V3.3 *-* A0A151SLU0_CAJCA)
Solyc02g082260.3	19.202	5.68919	1.74989	1.47415e-88	2.76343e-86	3-hydroxy-3-methylglutaryl CoA reductase
Solyc02g070970.1	293.029	468.88	-0.677888	2.54476e-88	4.727e-86	Chlorophyll a-b binding protein, chloroplastic (AHRD V3.3 *** Q41422_SOLTU)
Solyc05g050120.3	238.785	391.271	-0.712104	4.23859e-88	7.80245e-86	cytosolic NADP-malic enzyme
Solyc11g066430.1	45.3743	20.6192	1.13806	2.50101e-87	4.56277e-85	histone H2B
Solyc05g049980.3	37.6901	16.6783	1.17623	7.3275e-87	1.32498e-84	Pectin lyase-like superfamily protein (AHRD V3.3 *** AT3G61490.4)
Solyc02g063000.3	373.462	225.024	0.730789	1.81516e-86	3.25344e-84	Glycosyltransferase (AHRD V3.3 *** K4B6I8_SOLLC)
Solyc02g070980.1	109.757	187.247	-0.769859	1.56114e-84	2.77381e-82	Chlorophyll a-b binding protein, chloroplastic (AHRD V3.3 *** K4B876_SOLLC)
Solyc11g066060.2	742.179	1158.98	-0.642849	4.92516e-84	8.67549e-82	heat shock protein 70 (AHRD V3.3 *** AT3G12580.1)
Solyc09g082550.3	31.9969	63.3919	-0.988127	1.1035e-83	1.92717e-81	Sulfate transporter (AHRD V3.3 *** D7LTZ8_ARALL)
Solyc07g055740.1	77.1501	41.2994	0.900378	6.55967e-83	1.13588e-80	strictosidine synthase
Solyc10g054100.2	60.4136	31.0128	0.96235	7.10213e-83	1.21948e-80	Protein DETOXIFICATION (AHRD V3.3 *** M0ZV31_SOLTU)
Solyc12g045030.2	99.6353	167.215	-0.747031	1.71521e-82	2.92058e-80	NAD(P)-binding Rossmann-fold superfamily protein (AHRD V3.3 *** AT3G55310.1)
Solyc05g053400.2	44.8267	21.2926	1.0733	1.84944e-82	3.12311e-80	Glycosyltransferase (AHRD V3.3 *** A0A0A1WC49_NICAT)
Solyc02g071010.1	1016.17	1548.27	-0.607504	3.41299e-82	5.71619e-80	Chlorophyll a-b binding protein, chloroplastic (AHRD V3.3 *** Q41422_SOLTU)
Solyc09g057760.3	9.63966	1.57854	2.60896	1.46642e-81	2.43605e-79	LOW QUALITY:DUF506 family protein (AHRD V3.3 *-* G7LF52_MEDTR)
Solyc03g025320.3	605.095	366.949	0.722128	6.63749e-81	1.09374e-78	HXXXD-type acyl-transferase family protein (AHRD V3.3 *** A0A061G131_THECC)
Solyc08g080670.1	13.402	32.6378	-1.28645	2.94521e-80	4.81436e-78	Pathogenesis-related 5-like protein
Solyc03g114940.3	40.0204	18.8036	1.09048	5.96835e-80	9.67867e-78	Cytochrome P450 (AHRD V3.3 *** A0A103Y3J6_CYNCS)
Solyc10g081170.2	396.834	629.729	-0.66634	4.26287e-79	6.85852e-77	Calmodulin 2
Solyc03g025670.3	149.669	241.704	-0.691558	5.72956e-79	9.14627e-77	PAR1 protein (AHRD V3.3 *** AT5G52390.1)
Solyc09g018010.3	169.214	101.544	0.737112	7.2577e-79	1.14959e-76	Non-specific lipid-transfer protein (AHRD V3.3 *** M0ZNZ5_SOLTU)
Solyc05g005865.1	38.2567	17.0101	1.17246	2.01185e-78	3.16217e-76	Major latex-like protein (AHRD V3.3 *** D2D328_GOSHI)
Solyc10g052490.2	13.9647	3.60907	1.95156	9.44566e-78	1.47331e-75	Isoflavone reductase homolog (AHRD V3.3 *** IFRH_SOLTU)
Solyc01g096320.3	39.1564	70.5703	-0.848853	1.60237e-77	2.4804e-75	Homeobox-leucine zipper protein (AHRD V3.3 *** M4W1Z7_TOBAC)
Solyc01g105450.3	309.58	192.205	0.687074	1.57071e-76	2.4131e-74	ABC transporter G family member (AHRD V3.3 *** A0A0K9NWI5_ZOSMR)
Solyc03g083440.3	54.191	100.6	-0.892081	3.15404e-76	4.80944e-74	Glutamate synthase, putative (AHRD V3.3 *** B9RII5_RICCO)
Solyc03g095650.3	10.7351	26.1139	-1.28183	5.86492e-76	8.87688e-74	MLO-like protein (AHRD V3.3 *** K4BIY8_SOLLC)
Solyc06g076020.3	24.1491	49.885	-1.04789	7.89373e-76	1.18597e-73	heat shock protein 70 kD
Solyc03g123410.1	157.071	91.8275	0.774784	3.39994e-75	5.07087e-73	Germin-like protein (AHRD V3.3 *** Q0PWM4_CAPCH)
Solyc06g008760.1	97.3465	57.2652	0.765822	2.8972e-73	4.28974e-71	Glutaredoxin (AHRD V3.3 *** B3F8F2_SOLTU)
Solyc01g105350.2	18.6252	6.42363	1.53257	3.87425e-73	5.69515e-71	Glycosyltransferase (AHRD V3.3 *** K4B2A5_SOLLC)
Solyc11g010960.2	17.7595	6.0415	1.55652	5.69124e-73	8.30636e-71	Alcohol dehydrogenase, putative (AHRD V3.3 *** B9T7R7_RICCO)
Solyc12g019740.2	160.189	250.57	-0.645355	1.52498e-72	2.20992e-70	Thioredoxin, putative (AHRD V3.3 *** B9SHJ2_RICCO)
Solyc04g018110.1	59.3998	100.342	-0.757652	4.08863e-72	5.8833e-70	Hop-interacting protein THI026 (AHRD V3.3 *** G8Z256_SOLLC)
Solyc07g008320.3	87.7842	142.671	-0.701364	5.98891e-72	8.55744e-70	Calcium-transporting ATPase (AHRD V3.3 *** B9HAW9_POPTR)
Solyc11g005630.1	24.3145	49.8442	-1.03732	8.33651e-71	1.18292e-68	Serine/threonine-protein kinase (AHRD V3.3 *** K4D4H6_SOLLC)
Solyc01g109880.3	28.4934	12.5016	1.19123	3.08635e-70	4.3492e-68	BZIP transcription factor (AHRD V3.3 *** C0KYN1_SOLLC)
Solyc01g106620.2	254.99	390.947	-0.616541	3.14844e-70	4.40631e-68	Pathogenesis-related protein 1 (AHRD V3.3 *** E2GEV9_9ROSI)
Solyc05g012590.3	18.4018	38.3593	-1.06032	6.57476e-70	9.13156e-68	Ankyrin repeat family protein (AHRD V3.3 *** AT2G03430.1)
Solyc11g006290.2	53.5778	26.2678	1.02631	6.61416e-70	9.13156e-68	3-oxo-5-alpha-steroid 4-dehydrogenase family protein (AHRD V3.3 *** AT5G16010.1)
Solyc03g120260.3	58.8235	30.0319	0.973645	9.49061e-69	1.30149e-66	Coatomer beta subunit, putative (AHRD V3.3 *-* B9SQC0_RICCO)
Solyc03g112060.3	119.456	188.343	-0.657494	2.33741e-68	3.18402e-66	Quinolinate synthase A (AHRD V3.3 *** W9RJG8_9ROSA)
Solyc03g033500.3	21.1422	42.7284	-1.01258	3.88986e-68	5.26368e-66	Zinc knuckle family protein (AHRD V3.3 *-* A0A061FDW4_THECC)
Solyc09g008780.3	741.798	1088.86	-0.55371	3.97886e-68	5.34869e-66	Sulfite exporter TauE/SafE family protein (AHRD V3.3 *** AT2G36630.1)
Solyc12g015880.2	316.978	476.437	-0.587849	4.63993e-67	6.19658e-65	Heat shock protein 90-1
Solyc09g092130.3	78.391	45.381	0.786565	4.7801e-67	6.34233e-65	Sucrose-phosphate synthase (AHRD V3.3 *** A0A0U1ZVB4_LYCBA)
Solyc02g078400.3	740.085	497.294	0.573489	7.60569e-67	1.00263e-64	allantoinase (AHRD V3.3 *** AT4G04955.1)
Solyc05g013690.3	31.9533	14.8616	1.10117	9.09947e-67	1.19186e-64	GDSL esterase/lipase family (AHRD V3.3 *** A0A151TAB7_CAJCA)
Solyc02g079490.3	71.0879	41.2896	0.784892	3.7587e-66	4.89182e-64	HXXXD-type acyl-transferase family protein, putative (AHRD V3.3 *** A0A061G8N7_THECC)
Solyc02g077100.3	55.3561	91.6802	-0.72719	1.27545e-65	1.64945e-63	Alpha/beta-Hydrolases superfamily protein (AHRD V3.3 *** A0A061GF41_THECC)
Solyc12g013710.2	4.62294	14.4971	-1.64946	1.84598e-65	2.37225e-63	light dependent NADH:protochlorophyllide oxidoreductase 1
Solyc02g092580.3	36.8994	17.7158	1.05764	2.32542e-65	2.9697e-63	Peroxidase (AHRD V3.3 *** K4BD54_SOLLC)
Solyc02g092930.1	28.6837	13.1903	1.11908	3.49892e-65	4.44059e-63	R2R3MYB transcription factor 44
Solyc02g083835.1	70.2874	113.905	-0.696377	2.35788e-64	2.97399e-62	Chaperone DnaJ-like protein (AHRD V3.3 *** A0A1C6ZYA6_MEDSA)
Solyc04g017720.3	24.8869	46.4588	-0.901326	2.70516e-63	3.39107e-61	Gibberellin-regulated family protein (AHRD V3.3 *** A0A061EVH9_THECC)
Solyc01g096370.3	37.6155	19.2256	0.967368	5.76799e-63	7.18642e-61	Basic helix loop helix (BHLH) family transcription factor (AHRD V3.3 *** A0A072TYH1_MEDTR)
Solyc10g084150.2	70.2353	40.8969	0.781197	1.15827e-62	1.43436e-60	Cytokinin riboside 5'-monophosphate phosphoribohydrolase (AHRD V3.3 *** I0IUQ2_SOLLC)
Solyc03g044600.2	12.4757	3.53899	1.81869	3.35454e-62	4.12912e-60	multidrug resistance-associated protein 6 (AHRD V3.3 --* AT3G21250.6)
Solyc04g072700.3	19.4013	38.3841	-0.981946	3.50531e-62	4.28886e-60	Heavy metal transport/detoxification superfamily protein (AHRD V3.3 *** AT4G08570.1)
Solyc01g080640.3	214.842	136.414	0.654891	6.042e-62	7.34859e-60	Multidrug resistance protein ABC transporter family protein (AHRD V3.3 *** G7IF78_MEDTR)
Solyc09g011160.3	25.3809	48.4338	-0.930545	7.84676e-62	9.48715e-60	Regulator of chromosome condensation (RCC1) family protein (AHRD V3.3 *** AT3G53830.3)
Solyc10g009340.1	38.5302	68.5011	-0.829078	1.25576e-61	1.50934e-59	Calcium-binding family protein (AHRD V3.3 *** B9I910_POPTR)
Solyc07g017600.3	57.0788	32.6318	0.80559	2.28375e-61	2.72888e-59	Pectinesterase (AHRD V3.3 *** K4CCH4_SOLLC)
Solyc03g098240.3	17.8149	35.5433	-0.997573	3.59677e-61	4.27283e-59	glutamate decarboxylase
Solyc05g011890.1	101.997	62.9009	0.699498	1.02717e-60	1.21319e-58	Sulfotransferase (AHRD V3.3 *** K4BXR2_SOLLC)
Solyc06g060140.3	23.5396	43.9515	-0.900876	1.07184e-60	1.25867e-58	Kinesin-like protein (AHRD V3.3 *** A0A061FI31_THECC)
Solyc06g066370.3	56.0937	90.0791	-0.683492	1.51552e-60	1.76952e-58	WRKY transcription factor 31
Solyc06g036110.1	41.0477	69.4434	-0.758097	3.19326e-60	3.70726e-58	LOW QUALITY:Calcium-dependent lipid-binding (CaLB domain) family protein (AHRD V3.3 *** AT5G23950.2)
Solyc07g066330.3	5.706	16.3326	-1.51111	4.89958e-60	5.65611e-58	NAC domain-containing protein (AHRD V3.3 *** W0C8Y8_9FABA)
Solyc03g096840.3	81.0871	49.9674	0.698678	7.20018e-60	8.26524e-58	LOW QUALITY:Hydrogen peroxide-induced 1 (AHRD V3.3 *** B8Y3H9_TOBAC)
Solyc06g008300.3	11.1222	25.5115	-1.19977	2.76288e-59	3.15385e-57	Leucine-rich repeat receptor-like protein kinase family protein (AHRD V3.3 *** AT4G08850.1)
Solyc01g005470.3	56.3276	95.0526	-0.754598	3.92934e-59	4.46046e-57	PLANT CADMIUM RESISTANCE 2 (AHRD V3.3 *** AT1G14870.1)
Solyc03g006870.3	233.765	155.953	0.58374	4.20285e-59	4.74458e-57	phosphoglucomutase (AHRD V3.3 *** AT5G51820.1)
Solyc02g071620.3	43.1135	21.6841	0.990674	5.67298e-59	6.36901e-57	GDSL-motif lipase/hydrolase family protein 1
Solyc04g048900.3	100.32	153.419	-0.612936	9.10308e-59	1.01641e-56	Calreticulin (AHRD V3.3 *** G7KRL3_MEDTR)
Solyc09g014350.3	178.784	112.255	0.670115	3.94704e-58	4.38315e-56	Glycerol-3-phosphate acyltransferase (AHRD V3.3 *** G7L6J6_MEDTR)
Solyc02g063450.3	814.391	558.472	0.543898	9.17255e-58	1.0131e-55	DNA-binding protein, putative (duplicated DUF1399) (AHRD V3.3 *** AT2G22660.2)
Solyc09g011490.3	69.2884	114.802	-0.728942	9.48709e-58	1.0422e-55	Glutathione S-transferase-like protein (AHRD V3.3 *** K7VK72_SOLTU)
Solyc06g066700.1	58.2272	31.3397	0.896291	1.81477e-57	1.98295e-55	serine-rich protein-like protein (AHRD V3.3 --* AT3G13227.1)
Solyc04g016330.3	25.855	11.4254	1.17326	2.69432e-57	2.92836e-55	Glycerol-3-phosphate dehydrogenase [NAD(+)] (AHRD V3.3 *** K4BQD3_SOLLC)
Solyc02g084740.3	67.9251	39.953	0.766083	4.07541e-57	4.40597e-55	Cytochrome P450 (AHRD V3.3 *** D7MBI4_ARALL)
Solyc03g114965.1	30.3569	15.1362	1.00308	4.81738e-57	5.18071e-55	Galactose oxidase/kelch repeat superfamily protein (AHRD V3.3 *** AT1G18610.2)
Solyc01g067740.3	94.3596	145.997	-0.629393	5.31438e-57	5.68527e-55	Superoxide dismutase [Cu-Zn] 1
Solyc06g060640.1	140.982	88.6669	0.667445	6.72799e-57	7.16005e-55	Bifunctional inhibitor/lipid-transfer protein/seed storage 2S albumin superfamily protein (AHRD V3.3 *** A0A061DW53_THECC)
Solyc01g087810.2	5.9748	16.2851	-1.44284	7.20387e-57	7.62677e-55	subtilisin-like serine protease family protein
Solyc02g070440.3	57.3471	32.6928	0.809586	1.19816e-56	1.26196e-54	Katanin p60 ATPase-containing subunit, putative (AHRD V3.3 *** B9S114_RICCO)
Solyc05g009700.3	14.9452	4.87594	1.61332	2.18763e-56	2.2923e-54	Amino acid transporter, putative (AHRD V3.3 *** B9ST31_RICCO)
Solyc12g098640.2	80.9055	50.2964	0.686108	3.1993e-56	3.33527e-54	Cycloeucalenol cycloisomerase (AHRD V3.3 *-* CCI1_ARATH)
Solyc12g098900.2	11.8011	25.0515	-1.08637	3.8483e-56	3.99148e-54	Late embryogenesis abundant protein (AHRD V3.3 *** J7F2C7_CAMSI)
Solyc01g110290.3	182.927	119.572	0.612997	5.0888e-56	5.25149e-54	Squalene synthase (AHRD V3.3 *** D0VFU8_SOLLC)
Solyc04g078290.3	39.3739	65.4748	-0.734048	6.52549e-56	6.70027e-54	Cytochrome P450 (AHRD V3.3 *** A0A103XWR5_CYNCS)
Solyc03g007760.3	115.802	64.4704	0.847719	9.14389e-56	9.29538e-54	P-loop containing nucleoside triphosphate hydrolases superfamily protein (AHRD V3.3 *** AT4G28000.1)
Solyc09g083200.3	16.35	32.1848	-0.979	9.10626e-56	9.29538e-54	Receptor-like protein kinase (AHRD V3.3 *** W0TR82_ACAMN)
Solyc11g069270.2	322.211	218.25	0.561668	1.3903e-55	1.40634e-53	Beta-galactosidase (AHRD V3.3 *** E3UVW7_SOLLC)
Solyc11g066150.2	28.1392	50.2383	-0.835758	1.60211e-55	1.61261e-53	UDP-glucuronate decarboxylase 1 (AHRD V3.3 *** Q6IVK5_TOBAC)
Solyc03g118040.3	141.782	209.868	-0.565841	2.16164e-55	2.16514e-53	calnexin
Solyc03g078490.3	52.9738	84.4548	-0.673597	3.0613e-55	3.05129e-53	Glycosyltransferase (AHRD V3.3 *** K4BHS7_SOLLC)
Solyc01g106610.2	3.48627	11.3874	-1.70493	3.31544e-55	3.28856e-53	LEPR1A1A
Solyc04g008330.1	27.9316	13.32	1.0718	4.37586e-55	4.31942e-53	Glycosyltransferase (AHRD V3.3 *** M1CVU0_SOLTU)
Solyc10g083440.1	61.299	36.5734	0.744234	5.56149e-55	5.46336e-53	Glycosyltransferase (AHRD V3.3 *** K4D3D1_SOLLC)
Solyc06g084140.3	26.1247	50.4906	-0.950661	6.51814e-55	6.3725e-53	Sulfate transporter (AHRD V3.3 *** D7LTZ8_ARALL)
Solyc11g008910.2	24.7225	11.7337	1.07405	1.50956e-54	1.4688e-52	ubiquitin carboxyl-terminal hydrolase (AHRD V3.3 *** AT1G65295.1)
Solyc10g055630.2	98.6705	62.9771	0.646634	2.1854e-54	2.11631e-52	plasma membrane intrinsic protein 2.9
Solyc01g006400.3	125.432	82.02	0.612745	3.435e-54	3.31072e-52	Extensin-like protein (AHRD V3.3 *** O49946_SOLTU)
Solyc06g060620.3	447.28	303.596	0.559171	4.67912e-54	4.48866e-52	Nitrate transporter (AHRD V3.3 *** Q852P7_TOBAC)
Solyc07g045190.2	54.609	86.6833	-0.666737	5.43946e-54	5.19367e-52	RING/U-box superfamily protein, putative (AHRD V3.3 *** A0A061DMB3_THECC)
Solyc10g086180.2	148.614	94.8407	0.647209	6.04467e-54	5.74469e-52	Phenylalanine ammonia-lyase (AHRD V3.3 *** PAL2_TOBAC)
Solyc01g094010.3	132.495	87.7205	0.595093	1.78736e-53	1.6908e-51	alpha/beta-hydrolases superfamily protein
Solyc12g009770.1	12.1036	25.9145	-1.10359	3.23672e-53	3.04774e-51	LOW QUALITY:Leucine-rich-repeat receptor-like protein (AHRD V3.3 *** A0A097BR55_GOSBA)
Solyc06g076670.3	54.3059	84.9231	-0.644751	5.60126e-53	5.25003e-51	RNA-binding (RRM/RBD/RNP motifs) family protein (AHRD V3.3 *** AT1G07350.1)
Solyc03g118970.3	34.2921	57.4551	-0.744917	8.19499e-53	7.64604e-51	Protein DETOXIFICATION (AHRD V3.3 *** K4BM46_SOLLC)
Solyc09g011470.3	26.5261	46.2851	-0.803873	1.00396e-52	9.3245e-51	Plant/T7H20-70 protein (AHRD V3.3 *** G7L5L0_MEDTR)
Solyc03g082920.3	79.6257	121.334	-0.607816	2.4817e-52	2.2945e-50	Heat shock protein 70 (AHRD V3.3 *** Q9M4E8_CUCSA)
Solyc05g015433.1	13.3994	26.9088	-1.00589	4.92227e-52	4.53048e-50	kinase superfamily with octicosapeptide/Phox/Bem1p domain-containing protein (AHRD V3.3 --* AT2G35050.2)
Solyc07g008540.3	141.387	94.0939	0.586291	5.09034e-52	4.66417e-50	chloroplast import apparatus 2 (AHRD V3.3 *** AT5G57180.2)
Solyc11g005310.1	6.06086	0.966342	2.62486	7.14976e-52	6.52192e-50	RING/U-box superfamily protein (AHRD V3.3 *** AT1G49230.1)
Solyc08g007130.3	153.178	101.457	0.595353	7.64473e-52	6.94243e-50	Beta-amylase (AHRD V3.3 *** K4CIK0_SOLLC)
Solyc07g054730.1	131.955	194.069	-0.556419	1.2921e-51	1.1682e-49	LOW QUALITY:Wound-responsive family protein, putative (AHRD V3.3 *** A0A061E4N2_THECC)
Solyc06g050620.3	165.399	111.744	0.565386	2.67958e-51	2.41198e-49	DUF399 family protein, putative (DUF399 and DUF3411) (AHRD V3.3 *** AT2G40400.2)
Solyc12g094620.2	1862.11	2629.18	-0.497687	4.28472e-51	3.8399e-49	catalase
Solyc02g085745.1	212.567	310.78	-0.548239	2.28987e-50	2.04318e-48	Rhomboid-like protein (AHRD V3.3 *** K4BB87_SOLLC)
Solyc09g082810.3	230.805	336.333	-0.542883	3.4155e-50	3.0343e-48	Glycine-rich protein (AHRD V3.3 *-* D2K2U0_TOBAC)
Solyc12g044190.2	7.72222	1.79461	2.103	4.68134e-50	4.14086e-48	Disease resistance protein (CC-NBS-LRR class) family protein (AHRD V3.3 *** A0A072U106_MEDTR)
Solyc01g005560.3	133.863	196.104	-0.550673	6.212e-50	5.47111e-48	Isocitrate dehydrogenase [NADP] (AHRD V3.3 *** IDHC_SOLTU)
Solyc05g053600.3	16.6771	32.5794	-0.966153	7.56339e-50	6.63274e-48	Pleiotropic drug resistance ABC transporter (AHRD V3.3 *** W0TUG3_ACAMN)
Solyc01g107190.3	15.8655	30.2556	-0.931327	1.00379e-49	8.76515e-48	LOB domain-containing protein, putative (AHRD V3.3 *** B9SGY6_RICCO)
Solyc11g066680.1	18.0579	7.72511	1.22226	1.08812e-49	9.46105e-48	Glycosyltransferase (AHRD V3.3 *** K4D9S5_SOLLC)
Solyc06g049050.3	62.6812	99.6701	-0.668291	1.43507e-49	1.24249e-47	expansin 2
Solyc03g082620.3	411.879	289.942	0.506128	1.9119e-49	1.64834e-47	Yellow stripe 1A transporter (AHRD V3.3 *** A0A0K9P9K5_ZOSMR)
Solyc03g119930.1	15.857	30.3083	-0.935611	2.13625e-49	1.83403e-47	Sulfate transporter, putative (AHRD V3.3 *** B9RUY1_RICCO)
Solyc06g084155.1	18.3128	35.775	-0.962773	3.92138e-49	3.35253e-47	Sulfate transporter, putative (AHRD V3.3 *-* B9SFG4_RICCO)
Solyc05g050380.3	22.7627	40.1586	-0.817636	5.42126e-49	4.61553e-47	Cyclic nucleotide-gated channel (AHRD V3.3 *** A0A0K9PRG4_ZOSMR)
Solyc12g006450.2	86.3909	56.2013	0.619557	5.4521e-49	4.62252e-47	gamma-aminobutyrate transaminase subunit precursor isozyme 3
Solyc08g082160.3	15.9833	6.53704	1.28983	5.9802e-49	5.04931e-47	Subtilisin-like protease (AHRD V3.3 *-* W9RY25_9ROSA)
Solyc09g082860.3	157.881	106.975	0.561775	6.20956e-49	5.2214e-47	ATP-sulfurylase (AHRD V3.3 *** Q1W2K0_CAMSI)
Solyc02g030480.3	19.2225	8.28006	1.21093	1.49126e-48	1.24881e-46	Alcohol dehydrogenase, putative (AHRD V3.3 *** B9R8D9_RICCO)
Solyc08g016210.3	126.848	185.968	-0.55226	1.60128e-48	1.33547e-46	Leucine-rich receptor-like kinase family protein, putative (AHRD V3.3 *** G7JP58_MEDTR)
Solyc11g006300.2	101.497	66.2836	0.613764	1.91629e-48	1.59169e-46	3-oxo-5-alpha-steroid 4-dehydrogenase family protein (AHRD V3.3 *** AT5G16010.1)
Solyc04g005100.3	132.479	89.4769	0.566263	4.70708e-48	3.89392e-46	Myb-like transcription factor family protein (AHRD V3.3 *** A0A061E7E9_THECC)
Solyc07g006480.3	12.8687	25.3569	-0.979708	7.56257e-48	6.23089e-46	Receptor-like kinase (AHRD V3.3 *** D4QD70_DIACA)
Solyc01g081570.3	118.066	79.127	0.576948	2.47047e-47	2.02727e-45	carboxyl-terminal peptidase (DUF239) (AHRD V3.3 *** AT2G44210.1)
Solyc02g080510.1	198.179	135.753	0.546266	1.04755e-46	8.56183e-45	Senescence regulator (AHRD V3.3 *** A0A103XFA1_CYNCS)
Solyc04g074030.3	40.4286	65.149	-0.688195	1.0969e-46	8.92943e-45	Receptor protein kinase, putative (AHRD V3.3 *** A0A061FG24_THECC)
Solyc02g087410.3	6.3514	1.25103	2.34356	1.23093e-46	9.98083e-45	ABC transporter B family protein (AHRD V3.3 *** G7KJX5_MEDTR)
Solyc09g075210.3	1113.75	1523.48	-0.452018	3.87598e-46	3.13035e-44	Late embryogenesis abundant protein Lea5 (AHRD V3.3 *** F2VPP8_SOLNI)
Solyc09g072710.3	47.0061	27.8663	0.754996	6.25745e-46	5.0338e-44	Phospholipid:diacylglycerol acyltransferase (AHRD V3.3 *** A0A151T5V3_CAJCA)
Solyc08g081195.1	194.518	132.592	0.554269	1.31716e-45	1.05543e-43	heavy metal atpase 3 (AHRD V3.3 --* AT4G30120.2)
Solyc02g076980.4	66.0504	100.365	-0.603437	1.32843e-45	1.0603e-43	cysteine protease
Solyc09g005730.3	13.283	4.97466	1.42294	1.81442e-45	1.44257e-43	Plant protein 1589 of unknown function (AHRD V3.3 *** AT3G55240.1)
Solyc06g007970.3	4.13423	0.45897	3.15469	1.93902e-45	1.53566e-43	Tetratricopeptide repeat (TPR)-like superfamily protein (AHRD V3.3 *** AT5G48850.1)
Solyc04g077270.3	35.4215	56.8936	-0.685006	2.65239e-45	2.09252e-43	Serine/threonine-protein kinase (AHRD V3.3 *** M1A1I5_SOLTU)
Solyc09g007480.3	79.9499	49.1547	0.702916	2.85033e-45	2.24003e-43	Fructose-bisphosphate aldolase, cytoplasmic isozyme (AHRD V3.3 --* ALF_MAIZE)
Solyc07g049440.3	595.451	411.16	0.534093	3.96662e-45	3.10536e-43	GDSL esterase/lipase (AHRD V3.3 *** W9S4N1_9ROSA)
Solyc04g073990.3	85.604	127.698	-0.576421	4.84924e-45	3.78185e-43	annexin p34
Solyc06g063320.3	42.5987	66.3019	-0.638002	8.30465e-45	6.45205e-43	Serine/arginine repetitive matrix protein 2, putative isoform 1 (AHRD V3.3 *-* A0A061G9S9_THECC)
Solyc01g111080.3	43.6449	18.8048	1.22004	8.50146e-45	6.57994e-43	Unknown protein (AHRD V3.3 )
Solyc11g066390.2	21.1914	37.4601	-0.821032	9.74893e-45	7.51698e-43	superoxide dismutase 3
Solyc09g083050.3	88.5336	57.6766	0.617348	9.97743e-45	7.66424e-43	3-ketoacyl-CoA synthase (AHRD V3.3 *** M1A6B6_SOLTU)
Solyc08g014570.3	7.19855	16.979	-1.23964	1.05943e-44	8.1076e-43	Ankyrin repeat family protein (AHRD V3.3 *** AT2G31820.1)
Solyc04g014370.3	69.3398	44.2473	0.646616	1.48471e-44	1.13198e-42	Very-long-chain (3R)-3-hydroxyacyl-CoA dehydratase (AHRD V3.3 *** K4BPU1_SOLLC)
Solyc02g081730.3	19.1766	8.72761	1.13366	2.62568e-44	1.99444e-42	Reticulon-like protein (AHRD V3.3 *** A0A0V0IQH2_SOLCH)
Solyc03g119610.1	83.0809	55.2851	0.587582	2.79082e-44	2.11203e-42	LOW QUALITY:ATP synthase subunit alpha, chloroplastic (AHRD V3.3 --* ATPA_SOLTU)
Solyc07g006570.3	7.86296	2.10532	1.90573	3.44621e-44	2.59839e-42	Ribonuclease (AHRD V3.3 *** Q41722_ZINVI)
Solyc08g029000.3	16.9285	30.5665	-0.852856	5.00572e-44	3.76036e-42	Lipoxygenase (AHRD V3.3 *** Q43800_TOBAC)
Solyc03g113490.3	10.7447	3.53543	1.59453	6.19763e-44	4.63869e-42	HIPL1-like protein (AHRD V3.3 *** A0A0B0MLG6_GOSAR)
Solyc12g006380.2	7.73952	17.2915	-1.15955	6.61182e-44	4.93064e-42	2-oxoglutarate-dependent dioxygenase
Solyc04g077150.3	29.1052	15.4399	0.917778	7.80108e-44	5.79635e-42	Ergosterol biosynthetic protein 28 (AHRD V3.3 *** A0A0B2RYC5_GLYSO)
Solyc09g007765.1	74.6629	47.2556	0.65807	8.63557e-44	6.39313e-42	Aquaporin-like protein (AHRD V3.3 *-* A0A103XNC2_CYNCS)
Solyc05g009790.1	43.4808	67.9253	-0.642695	9.45007e-44	6.97088e-42	AP2/B3 transcription factor family protein (AHRD V3.3 *** AT1G25560.1)
Solyc09g098510.3	109.92	55.0866	1.00027	1.34038e-43	9.85182e-42	Extensin (Class I) (AHRD V3.3 *-* Q01945_SOLLC)
Solyc04g078460.3	10.791	3.72482	1.53864	2.23347e-43	1.63571e-41	L-asparaginase (AHRD V3.3 *** Q84L89_SOYBN)
Solyc01g008420.3	0.871807	4.9963	-2.51476	2.45626e-43	1.79245e-41	Protein DETOXIFICATION (AHRD V3.3 *** K4AT40_SOLLC)
Solyc04g064870.3	25.5048	44.3193	-0.796224	2.5399e-43	1.8469e-41	protein early flowering 2-like
Solyc10g080610.1	180.909	254.446	-0.49255	2.78733e-43	2.01963e-41	F-box/kelch-repeat protein (AHRD V3.3 *** A0A172MAC1_VITPS)
Solyc10g005960.1	79.8811	52.778	0.596614	3.99398e-43	2.88371e-41	Fasciclin-like arabinogalactan protein (AHRD V3.3 *** A0A072UY96_MEDTR)
Solyc08g079590.2	5.26087	13.0822	-1.31353	4.02708e-43	2.89737e-41	Pentatricopeptide (PPR) repeat-containing protein-like (AHRD V3.3 *** Q6ETC2_ORYSJ)
Solyc10g079930.1	7.29692	16.3146	-1.16014	5.08205e-43	3.64356e-41	Glycosyltransferase (AHRD V3.3 *** K4D2N4_SOLLC)
Solyc00g174340.2	2759.4	3779.73	-0.453581	6.21384e-43	4.43942e-41	Pathogenesis-related protein 1 (AHRD V3.3 *** Q75QH2_CAPCH)
Solyc09g089620.1	3.77905	0.310486	3.58354	6.75855e-43	4.81176e-41	AT hook motif DNA-binding family protein (AHRD V3.3 *** A0A0K9PN07_ZOSMR)
Solyc01g067120.3	30.8112	57.5501	-0.898894	9.0137e-43	6.39503e-41	Cullin 1, putative (AHRD V3.3 *** A0A061EP85_THECC)
Solyc08g068870.3	147.269	207.572	-0.495312	9.46966e-43	6.69528e-41	aspartate protease family protein
Solyc03g006980.3	91.5563	61.1252	0.583607	9.94338e-43	7.00597e-41	Alpha-L-fucosidase 1 (AHRD V3.3 *** W9SQK3_9ROSA)
Solyc01g009860.3	59.7129	91.4852	-0.61439	1.12874e-42	7.92562e-41	NAC domain protein (AHRD V3.3 *** B2ZGQ7_SOYBN)
Solyc09g090510.3	33.976	19.1865	0.824991	1.21702e-42	8.5162e-41	Cyclopropane-fatty-acyl-phospholipid synthase (AHRD V3.3 *** AT3G23510.1)
Solyc01g011430.3	6.97492	1.73123	2.01183	1.80681e-42	1.26002e-40	O-acyltransferase WSD1-like protein (AHRD V3.3 *** A0A0B0PTU2_GOSAR)
Solyc05g015490.3	183.07	126.82	0.529696	1.85481e-42	1.28909e-40	Lipid transfer protein (AHRD V3.3 *** A0A0M3SGG1_GOSAR)
Solyc08g079600.3	3.88262	10.8047	-1.47594	2.2405e-42	1.55187e-40	BnaA07g13420D protein (AHRD V3.3 *** A0A078ETL1_BRANA)
Solyc07g065380.4	173.528	121.479	0.51441	2.68422e-42	1.85293e-40	putative zinc transporter
Solyc03g120020.3	205.072	144.33	0.50623	2.75975e-42	1.89865e-40	Boron transporter, putative (AHRD V3.3 *** A0A061G9M0_THECC)
Solyc02g085770.3	9.47876	20.0444	-1.07703	3.12934e-42	2.1457e-40	AWPM-19-like membrane family protein (AHRD V3.3 --* B9HSV5_POPTR)
Solyc10g086500.1	9.12984	2.81345	1.70037	3.21438e-42	2.19664e-40	steroid 5 alpha reductase DET2
Solyc05g013440.3	240.833	171.858	0.487205	3.67736e-42	2.50465e-40	Amine oxidase (AHRD V3.3 *** K4BY65_SOLLC)
Solyc06g075510.3	11.6265	4.33415	1.42234	5.68128e-42	3.85666e-40	APETALA2e
Solyc02g077920.3	57.4413	34.1575	0.75167	5.79538e-42	3.92109e-40	Colorless non-ripening
Solyc08g076650.3	63.7275	41.2487	0.626901	7.3588e-42	4.96245e-40	Trehalose-6-phosphate synthase, putative (AHRD V3.3 *** Q2A970_BRAOL)
Solyc08g077170.3	18.5957	32.8312	-0.822296	1.02404e-41	6.88299e-40	Peptide transporter, putative (AHRD V3.3 *** B9S1I2_RICCO)
Solyc12g056220.2	305.672	219.455	0.478175	1.27131e-41	8.51695e-40	plasma membrane intrinsic protein 1.3
Solyc05g005960.3	29.7327	16.0521	0.884804	1.4353e-41	9.58413e-40	Major facilitator superfamily protein (AHRD V3.3 *** AT1G52190.1)
Solyc04g014400.3	390.248	553.247	-0.503148	1.44009e-41	9.58484e-40	LRR receptor-like kinase (AHRD V3.3 *-* A0A072U1S2_MEDTR)
Solyc06g071920.3	703.367	953.747	-0.43925	3.10328e-41	2.05875e-39	Glyceraldehyde-3-phosphate dehydrogenase (AHRD V3.3 *** C9DRQ8_SOLCH)
Solyc12g006760.1	26.1624	13.8228	0.924385	3.27966e-41	2.16871e-39	glutathione S-transferase zeta 1 (AHRD V3.3 --* AT2G02390.2)
Solyc12g045020.2	6.5709	16.3168	-1.31496	3.67742e-41	2.42389e-39	Cytochrome P450 family protein (AHRD V3.3 *** B9HFW5_POPTR)
Solyc12g099600.2	21.069	35.9485	-0.76885	4.49511e-41	2.95333e-39	Protein phosphatase 2C family protein (AHRD V3.3 *** AT3G16560.4)
Solyc04g017690.3	83.0576	123.797	-0.576349	6.19353e-41	4.05617e-39	ERD15 (AHRD V3.3 *** A0EPI4_CAPAN)
Solyc12g042380.2	189.246	266.275	-0.492987	7.24172e-41	4.72748e-39	Stress up-regulated Nod 19 (AHRD V3.3 *** A0A118K3L3_CYNCS)
Solyc11g008630.2	137.658	94.7834	0.53711	1.02558e-40	6.6738e-39	HXXXD-type acyl-transferase family protein (AHRD V3.3 *** AT1G65450.1)
Solyc11g069330.1	122.627	82.4021	0.574208	2.11084e-40	1.36923e-38	LOW QUALITY:S-adenosyl-L-methionine-dependent methyltransferases superfamily protein (AHRD V3.3 *-* AT1G24480.1)
Solyc08g080200.3	221.037	156.798	0.494859	2.13848e-40	1.38277e-38	SPX domain-containing family protein (AHRD V3.3 *** B9GW54_POPTR)
Solyc10g085225.1	23.2269	11.6086	0.995595	2.32155e-40	1.49641e-38	Heparanase-like protein 3 (AHRD V3.3 *** HPSE3_ARATH)
Solyc03g115920.3	6.6986	15.0003	-1.16526	4.53271e-40	2.91248e-38	RING/U-box superfamily protein (AHRD V3.3 *** AT3G14250.1)
Solyc11g066270.2	104.269	71.7976	0.537495	5.0189e-40	3.21477e-38	xyloglucan endotransglucosylase-hydrolase 6
Solyc04g071890.3	10.0622	20.3685	-1.01778	5.13522e-40	3.279e-38	Peroxidase (AHRD V3.3 *** K4BTH6_SOLLC)
Solyc04g063245.1	17.5639	31.1322	-0.824516	6.83317e-40	4.3496e-38	Cytochrome P450 (AHRD V3.3 *** Q9M7M3_CAPAN)
Solyc06g049020.1	73.6343	48.2701	0.60799	8.19154e-40	5.19807e-38	Sorghum bicolor protein targeted either to mitochondria or chloroplast proteins T50848 (AHRD V3.3 *** C7IVU8_9POAL)
Solyc08g066840.3	81.015	46.0831	0.815051	1.67458e-39	1.05934e-37	tonoplast intrinsic protein 4.1
Solyc08g082990.3	153.518	108.485	0.500949	1.69497e-39	1.06893e-37	Oligopeptide transporter, putative (AHRD V3.3 *** B9RYS3_RICCO)
Solyc05g052240.3	68.3	45.4589	0.586624	4.64332e-39	2.91929e-37	Chalcone-flavonone isomerase family protein (AHRD V3.3 *** A0A0V0H4Z0_SOLCH)
Solyc05g053760.3	261.346	365.468	-0.483534	5.0203e-39	3.14662e-37	Chaperone protein DNAj, putative (AHRD V3.3 *** B9SYM1_RICCO)
Solyc08g082820.3	54.7769	82.323	-0.587603	6.74315e-39	4.21354e-37	TOMBIPGRBC Tomato BiP (binding protein)/grp78
Solyc08g081220.1	126.281	80.0104	0.659946	1.28601e-38	8.01128e-37	Cytochrome P450 (AHRD V3.3 *** A0A103XJH9_CYNCS)
Solyc12g013900.2	103.137	147.188	-0.512756	1.43769e-38	8.92899e-37	CT099 (AHRD V3.3 *** Q30GX0_SOLPI)
Solyc06g068600.3	5.56864	13.0053	-1.224	2.11844e-38	1.3117e-36	ABC transporter family protein (AHRD V3.3 *** A0A097P9R8_HEVBR)
Solyc11g011030.2	27.2298	13.1856	1.04307	2.53144e-38	1.56269e-36	Pto-responsive gene 1
Solyc02g063360.3	10.9068	21.6141	-0.983502	3.33702e-38	2.05378e-36	Calcium-dependent lipid-binding domain-containing protein (AHRD V3.3 *** F4K8L6_ARATH)
Solyc02g089350.3	32.4745	53.6837	-0.725076	6.2424e-38	3.83036e-36	Gibberellin-regulated family protein (AHRD V3.3 *** A0A061EVH9_THECC)
Solyc10g085140.1	79.4446	114.466	-0.526504	6.71765e-38	4.10963e-36	Alkyl transferase (AHRD V3.3 *-* K7X479_SOLLC)
Solyc12g055840.2	28.8604	16.3187	0.82129	8.41002e-38	5.12961e-36	Glucan endo-1,3-beta-glucosidase, putative (AHRD V3.3 *** B9RYW1_RICCO)
Solyc01g005120.3	42.4313	26.1011	0.701416	9.71533e-38	5.90814e-36	Xyloglucan endotransglucosylase/hydrolase (AHRD V3.3 *** K4AS79_SOLLC)
Solyc11g066100.2	6.85107	15.6349	-1.18973	9.91812e-38	6.01356e-36	heat shock protein 70 (AHRD V3.3 *** AT3G12580.1)
Solyc10g079860.2	18.6001	37.4623	-1.00926	1.07413e-37	6.49342e-36	LEQB L.esculentum TomQ'b beta(1,3)glucanase
Solyc04g014770.1	22.8266	11.4104	0.996447	1.08303e-37	6.52786e-36	LOW QUALITY:transmembrane protein (AHRD V3.3 --* AT5G14330.1)
Solyc02g032860.3	35.6979	21.1648	0.753234	1.18965e-37	7.14942e-36	5'-adenylylsulfate reductase (AHRD V3.3 *** A0A072V4H5_MEDTR)
Solyc12g088200.2	48.9836	30.0339	0.70562	1.275e-37	7.6399e-36	Inositol-tetrakisphosphate 1-kinase (AHRD V3.3 *** K4DGP1_SOLLC)
Solyc02g064680.3	32.3821	50.247	-0.633805	1.45187e-37	8.67429e-36	Calcium-transporting ATPase (AHRD V3.3 *** M1BXI4_SOLTU)
Solyc07g042190.3	127.431	87.2813	0.545847	1.76043e-37	1.04871e-35	DUF581 family protein (AHRD V3.3 *** B7FN07_MEDTR)
Solyc10g083860.2	26.6839	42.6002	-0.674936	1.87924e-37	1.11624e-35	Glycosyltransferase (AHRD V3.3 *** A0A061EUB6_THECC)
Solyc09g007760.3	610.064	456.788	0.417423	3.13243e-37	1.85522e-35	plasma membrane intrinsic protein 2.10
Solyc08g079700.2	16.9059	30.4197	-0.844981	3.15834e-37	1.86515e-35	Zinc finger A20 and AN1 domain-containing stress-associated protein (AHRD V3.3 *** V5PZR5_9CARY)
Solyc11g069940.1	27.4111	15.6118	0.811838	3.76885e-37	2.21928e-35	Glutaredoxin (AHRD V3.3 *** A0A118JSL8_CYNCS)
Solyc02g065470.1	23.3955	12.6284	0.889219	7.72517e-37	4.53587e-35	pathogenesis-related protein-1-like protein (AHRD V3.3 *** AT2G19990.1)
Solyc04g064550.1	49.1401	72.2256	-0.556277	1.25217e-36	7.33111e-35	gras6
Solyc05g054830.3	156.598	216.254	-0.466011	1.46754e-36	8.56748e-35	Ankyrin repeat family protein (AHRD V3.3 *** AT3G12360.1)
Solyc07g006500.3	5.74372	13.17	-1.19565	1.66527e-36	9.68123e-35	trehalose-6-phosphate synthase 1
Solyc07g016180.3	72.1913	103.951	-0.526688	1.66779e-36	9.68123e-35	Auxin Response Factor 7A
Solyc05g008960.3	13.5092	24.6705	-0.869788	2.14838e-36	1.24357e-34	Kinase family protein (AHRD V3.3 *** D7KAJ2_ARALL)
Solyc06g063070.3	104.921	146.325	-0.479017	2.98713e-36	1.72418e-34	Ethylene Response Factor A.3
Solyc01g056850.3	15.9695	28.9015	-0.853831	3.0648e-36	1.76403e-34	CTP synthase (AHRD V3.3 *** W8SVJ8_TOBAC)
Solyc09g007520.3	21.533	10.2469	1.0727	3.54287e-36	2.03347e-34	Peroxidase (AHRD V3.3 *** K4CQE1_SOLLC)
Solyc03g096770.1	9.46122	3.42324	1.46659	4.07298e-36	2.33118e-34	Response to low sulfur protein, putative (AHRD V3.3 *** G7J9Q1_MEDTR)
Solyc10g055760.2	16.1941	27.8287	-0.780839	5.50974e-36	3.14471e-34	NAC domain protein NAC6
Solyc09g010940.3	381.517	285.128	0.420345	6.1199e-36	3.48323e-34	Haloacid dehalogenase-like hydrolase (AHRD V3.3 *** I3S857_MEDTR)
Solyc07g064410.1	100.065	69.7975	0.518827	6.17435e-36	3.50446e-34	Kua-ubiquitin conjugating enzyme hybrid, localization (AHRD V3.3 *** A0A103XYI2_CYNCS)
Solyc05g053070.3	236.66	322.283	-0.445191	6.46264e-36	3.65792e-34	Dehydrin family protein, expressed (AHRD V3.3 *-* Q40711_ORYSJ)
Solyc01g100200.3	5.68195	13.568	-1.25636	7.99567e-36	4.51313e-34	gras4
Solyc02g071475.1	8.88398	18.3794	-1.04725	1.17155e-35	6.59455e-34	2-oxoglutarate (2OG) and Fe(II)-dependent oxygenase superfamily protein (AHRD V3.3 *** AT4G25300.1)
Solyc04g053130.3	258.695	189.652	0.448259	1.24295e-35	6.97724e-34	Stress enhanced protein 2 (AHRD V3.3 *** K7XKQ9_SOLTU)
Solyc02g091920.3	191.052	130.094	0.55472	1.51801e-35	8.49795e-34	xyloglucan endotransglucosylase-hydrolase 7
Solyc06g011350.3	46.7311	29.8881	0.644864	2.19954e-35	1.22795e-33	plasma membrane intrinsic protein 2.4
Solyc02g036350.3	900.691	680.793	0.403686	2.46727e-35	1.37367e-33	1-aminocyclopropane-1-carboxylate oxidase EF501822
Solyc03g120290.3	10.5199	4.17571	1.33393	2.73607e-35	1.51919e-33	thionin-like protein (AHRD V3.3 *** AT1G12663.1)
Solyc03g121270.3	51.3007	33.1033	0.632274	3.88384e-35	2.15064e-33	IAA-amino acid hydrolase ILR1, putative (AHRD V3.3 *** B9RQ74_RICCO)
Solyc02g077040.4	251.333	340.553	-0.438235	4.11607e-35	2.27307e-33	phytophthora-inhibited protease 1
Solyc02g085285.1	12.2067	22.3114	-0.868202	9.024e-35	4.97001e-33	Protein with RING/U-box and TRAF-like domain (AHRD V3.3 --* AT1G66660.1)
Solyc05g006870.3	10.9972	4.41496	1.31927	1.33431e-34	7.32902e-33	Thioredoxin H (AHRD V3.3 *** Q4U0W0_NICAL)
Solyc03g063600.4	58.133	89.4918	-0.621697	1.58115e-34	8.66157e-33	Guanylate kinase (AHRD V3.3 *** W9QSK2_9ROSA)
Solyc03g117980.3	58.161	87.3842	-0.58835	3.54752e-34	1.93814e-32	whitefly-induced gp91-phox
Solyc03g121600.3	11.3725	4.75746	1.25307	5.06569e-34	2.76019e-32	Glucose-methanol-choline (GMC) oxidoreductase family protein (AHRD V3.3 *** AT1G72970.1)
Solyc07g041720.1	60.921	36.1404	0.754746	5.47127e-34	2.97326e-32	Germin-like protein (AHRD V3.3 *** G3F4I5_CAMSI)
Solyc02g070990.1	53.9399	77.5225	-0.523288	5.94617e-34	3.22276e-32	Chlorophyll a-b binding protein, chloroplastic (AHRD V3.3 *** K4B877_SOLLC)
Solyc05g009040.3	12.3843	22.5523	-0.863744	8.22643e-34	4.44684e-32	Receptor-like protein kinase (AHRD V3.3 *** D3G6F0_CAPAN)
Solyc04g081530.1	10.4221	19.8124	-0.925512	9.11329e-34	4.91324e-32	DNAJ-like protein (AHRD V3.3 *** A2TJX6_SOLLC)
Solyc07g008250.3	160.994	117.717	0.451416	1.09713e-33	5.89937e-32	EIN3-binding F-box-like protein (AHRD V3.3 *** G7I706_MEDTR)
Solyc08g067960.3	192.004	260.602	-0.44086	1.28576e-33	6.89554e-32	RING finger and CHY zinc finger protein (AHRD V3.3 *** G7JNA1_MEDTR)
Solyc06g076630.3	12.2948	5.313	1.21266	2.06546e-33	1.10481e-31	Peroxidase (AHRD V3.3 *** K4CA23_SOLLC)
Solyc06g050760.1	44.5537	65.1561	-0.547465	2.09044e-33	1.11525e-31	Wound-induced protein 1 (AHRD V3.3 *** WUN1_SOLTU)
Solyc06g009770.1	24.8418	14.2494	0.803769	3.34978e-33	1.78245e-31	Flagellar biosynthesis protein flhA (AHRD V3.3 *-* A0A1D1YQS8_9ARAE)
Solyc12g010840.2	212.23	286.169	-0.431404	3.8064e-33	2.02016e-31	Ketol-acid reductoisomerase (AHRD V3.3 *** M1ADA6_SOLTU)
Solyc03g025270.3	48.6631	70.1645	-0.527332	4.2219e-33	2.23487e-31	fibrillarin 2 (AHRD V3.3 *** AT4G25630.1)
Solyc01g110000.3	18.2013	30.8412	-0.762562	4.63004e-33	2.44459e-31	Beta-galactosidase (AHRD V3.3 *** A0A0V0ITW0_SOLCH)
Solyc03g096780.1	41.5823	26.1665	0.669966	4.85966e-33	2.55921e-31	Response to low sulfur protein, putative (AHRD V3.3 *** G7J9Q1_MEDTR)
Solyc03g114450.3	831.628	630.011	0.400492	5.07389e-33	2.66516e-31	Calcium-sensing receptor (AHRD V3.3 *** K7ZLE1_NICBE)
Solyc08g078670.2	147.463	104.983	0.490889	7.08711e-33	3.7131e-31	LOW QUALITY:Eukaryotic aspartyl protease family protein (AHRD V3.3 *** A0A061G3B8_THECC)
Solyc01g107800.3	21.3576	11.6884	0.867226	1.03231e-32	5.39466e-31	glucuronoxylan 4-O-methyltransferase-like protein (DUF579) (AHRD V3.3 *** AT1G71690.1)
Solyc08g007790.3	21.5504	34.7227	-0.688235	1.06183e-32	5.53477e-31	3-hydroxy-3-methylglutaryl coenzyme A synthase
Solyc10g079640.2	22.9417	12.2694	0.906321	1.42446e-32	7.40611e-31	IAA-amino acid hydrolase ILR1, putative (AHRD V3.3 *** B9RJ28_RICCO)
Solyc01g098500.3	405.726	306.692	0.403559	1.50853e-32	7.82331e-31	Sugar facilitator protein 5
Solyc03g031620.3	13.51	6.39582	1.07648	1.63345e-32	8.44968e-31	5'-adenylylsulfate reductase (AHRD V3.3 *** A0A072V4H5_MEDTR)
Solyc08g080130.3	21.7338	35.7725	-0.718894	1.66633e-32	8.59803e-31	phospholipase PLDb1
Solyc01g094750.3	7.78453	2.63981	1.54631	1.78225e-32	9.17298e-31	Cytochrome P450 family protein (AHRD V3.3 *** B9I8K8_POPTR)
Solyc03g006490.3	12.0603	21.714	-0.84556	1.81904e-32	9.33881e-31	glutaminase domain-containing protein
Solyc03g045070.1	216.868	158.945	0.448419	1.86561e-32	9.55387e-31	ammonium transporter AF118858
Solyc01g107670.2	60.2885	40.1509	0.584158	2.27584e-32	1.15966e-30	Leucine-rich repeat receptor-like protein kinase family (AHRD V3.3 *** A0A0K9NH19_ZOSMR)
Solyc02g081810.3	39.2917	63.6769	-0.693614	2.27582e-32	1.15966e-30	H/ACA ribonucleoprotein complex subunit 4 (AHRD V3.3 *** CBF5_ARATH)
Solyc07g008020.3	84.1051	115.813	-0.461475	2.70327e-32	1.37403e-30	auxin-regulated 35
Solyc07g051820.3	330.659	241.203	0.454332	3.456e-32	1.75227e-30	Cellulose synthase family protein (AHRD V3.3 *** B9GTW0_POPTR)
Solyc12g036470.2	4.48226	0.968576	2.2044	4.69811e-32	2.37615e-30	bHLH transcription factor 071
Solyc01g111110.3	38.0324	24.0089	0.665702	4.81839e-32	2.43096e-30	Oxidoreductase/transition metal ion-binding protein (AHRD V3.3 -** A2Q3C9_MEDTR)
Solyc03g121090.3	54.8726	80.5937	-0.552449	5.3388e-32	2.68689e-30	Oxidative stress 3, putative isoform 2 (AHRD V3.3 *** A0A061GIQ6_THECC)
Solyc01g099990.3	12.0332	21.6485	-0.848111	5.40081e-32	2.71142e-30	F-box protein (AHRD V3.3 *** G7KWK0_MEDTR)
Solyc03g096760.1	32.0375	19.3174	0.727982	5.64463e-32	2.82688e-30	Response to low sulfur protein, putative (AHRD V3.3 *** G7J9Q1_MEDTR)
Solyc03g019820.3	1.97125	6.42595	-1.70136	5.86331e-32	2.92922e-30	tonoplast intrinsic protein 3.2
Solyc11g006470.2	186.529	136	0.455247	6.45385e-32	3.21638e-30	Core-2/I-branching beta-1,6-N-acetylglucosaminyltransferase family protein (AHRD V3.3 *** AT5G22070.1)
Solyc03g113430.3	83.395	57.9767	0.522816	7.00911e-32	3.4846e-30	Nitrate transporter NRT1-2 (AHRD V3.3 *** Q9FRU5_SOYBN)
Solyc05g053120.1	14.7782	6.77611	1.13342	7.52888e-32	3.73392e-30	Glycosyltransferase (AHRD V3.3 *** A0A0A1WC49_NICAT)
Solyc02g069930.1	20.5697	10.8137	0.923273	7.64606e-32	3.78286e-30	Alpha/beta-Hydrolases superfamily protein (AHRD V3.3 *** A0A0K9PC40_ZOSMR)
Solyc07g055640.1	8.63649	16.5847	-0.942799	8.01034e-32	3.95351e-30	Serine/threonine-protein kinase (AHRD V3.3 *-* A0A0D4BTD1_SOLPN)
Solyc12g042483.1	3.26721	0.468695	2.81019	8.17664e-32	4.02586e-30	Myb/SANT-like DNA-binding domain protein (AHRD V3.3 *** A0A072VX43_MEDTR)
Solyc01g006690.3	49.5695	32.7758	0.595607	8.36349e-32	4.10796e-30	DNA double-strand break repair rad50 ATPase (AHRD V3.3 *** A0A061GZ54_THECC)
Solyc02g085310.3	6.61261	13.9489	-1.07687	1.42836e-31	6.99896e-30	plant invertase/pectin methylesterase inhibitor superfamily protein (AHRD V3.3 --* AT3G17227.1)
Solyc05g052950.3	126.843	92.897	0.449127	1.43999e-31	7.03908e-30	Regulator of chromosome condensation (RCC1) family protein (AHRD V3.3 *** AT3G55580.1)
Solyc09g098540.3	564.038	421.655	0.419508	1.7968e-31	8.7623e-30	Chitinase family protein (AHRD V3.3 *** AT1G05850.2)
Solyc03g117690.3	53.551	35.2642	0.603206	1.9803e-31	9.63417e-30	Eukaryotic aspartyl protease family protein (AHRD V3.3 *** A0A061GAK7_THECC)
Solyc06g083040.3	57.6375	38.5151	0.579716	2.03174e-31	9.86092e-30	wound-inducible carboxypeptidase
Solyc12g099000.2	113.813	82.0056	0.472413	2.04009e-31	9.878e-30	S-adenosylmethionine synthase (AHRD V3.3 *** M1A0F3_SOLTU)
Solyc04g064530.1	30.4249	46.3798	-0.609814	2.9996e-31	1.44896e-29	LOW QUALITY:Transmembrane protein, putative (AHRD V3.3 *** A0A072V150_MEDTR)
Solyc11g066620.2	47.1374	68.4472	-0.538174	3.37881e-31	1.62828e-29	Eukaryotic aspartyl protease family protein (AHRD V3.3 *** AT5G22850.1)
Solyc10g085870.1	95.1475	67.4179	0.497686	3.88424e-31	1.86745e-29	Glycosyltransferase (AHRD V3.3 *** M1BFM3_SOLTU)
Solyc05g006650.3	85.2528	60.1365	0.503972	3.97682e-31	1.90747e-29	bHLH transcription factor 036
Solyc06g066800.2	18.0632	9.57153	0.920587	4.39412e-31	2.10269e-29	Nucleotide-diphospho-sugar transferases superfamily protein (AHRD V3.3 *** AT1G64980.2)
Solyc07g022830.3	50.9667	74.291	-0.541463	6.31871e-31	3.0166e-29	EXS family protein (AHRD V3.3 *** B9MXW8_POPTR)
Solyc12g094650.2	17.9411	29.5736	-0.720819	6.75749e-31	3.21855e-29	DUF594 family protein (AHRD V3.3 *** A0A072VN99_MEDTR)
Solyc02g077430.3	41.9988	27.4306	0.615397	7.45259e-31	3.54137e-29	Phospholipase A1 (AHRD V3.3 *** A5YW95_CAPAN)
Solyc01g098410.3	21.1173	11.9713	0.819536	9.30487e-31	4.41129e-29	Receptor protein kinase, putative (AHRD V3.3 *** B9RXG1_RICCO)
Solyc03g111793.1	72.6281	102.226	-0.495057	1.0897e-30	5.15411e-29	Receptor-like protein kinase (AHRD V3.3 *** Q8LP72_TOBAC)
Solyc09g010210.3	14.1468	24.9231	-0.817354	1.30767e-30	6.17081e-29	endo-1,4-beta-glucanase precursor (Cel2)
Solyc08g067100.2	247.464	184.712	0.421648	1.52654e-30	7.18707e-29	Eukaryotic aspartyl protease family protein (AHRD V3.3 *** AT5G10770.1)
Solyc11g011880.2	6.83864	13.9192	-1.02461	1.87918e-30	8.82698e-29	Protein kinase (AHRD V3.3 *** A9CM11_IPONI)
Solyc04g025990.3	243.586	183.63	0.407315	2.36512e-30	1.1084e-28	Potassium transporter (AHRD V3.3 *** M1B2Z4_SOLTU)
Solyc08g067160.3	3.63805	9.43857	-1.37645	3.2141e-30	1.50283e-28	Acyl-protein thioesterase 2 (AHRD V3.3 *** A0A061GQK2_THECC)
Solyc12g096570.1	6.30542	13.0894	-1.05235	3.84276e-30	1.79267e-28	ARGOS (AHRD V3.3 *** C7SFP7_SOLLC)
Solyc01g006290.3	137.094	93.6042	0.548814	3.93726e-30	1.83258e-28	Peroxidase (AHRD V3.3 *** K4ASJ5_SOLLC)
Solyc03g115060.3	32.3974	48.6012	-0.583369	4.43171e-30	2.05803e-28	Assimilatory nitrate reductase catalytic subunit (AHRD V3.3 *** A0A0B0NYS4_GOSAR)
Solyc04g014810.3	37.3041	54.7688	-0.555234	4.71575e-30	2.18496e-28	ARM repeat superfamily protein (AHRD V3.3 *** AT4G16490.1)
Solyc06g008620.1	11.46	20.8242	-0.86737	5.03017e-30	2.32537e-28	LOW QUALITY:tolB protein-like protein (AHRD V3.3 *** AT4G01870.2)
Solyc06g050900.3	47.6369	31.4934	0.595263	5.47082e-30	2.52337e-28	Major facilitator superfamily protein (AHRD V3.3 *** AT2G40460.1)
Solyc04g009900.3	29.7802	47.8544	-0.680832	6.29657e-30	2.8977e-28	phosphoenolpyruvate carboxylase kinase
Solyc01g106820.3	41.0466	59.4969	-0.535633	8.05024e-30	3.69642e-28	Sterol regulatory element-binding protein site 2 protease, putative (AHRD V3.3 *** B9S7Z4_RICCO)
Solyc06g035940.3	97.7101	70.506	0.469585	9.00125e-30	4.12382e-28	Homeobox leucine zipper protein (AHRD V3.3 *** A0A072TNH2_MEDTR)
Solyc04g071615.1	127.833	174.685	-0.45078	1.2149e-29	5.5535e-28	ASR4 (AHRD V3.3 *** Q2QJT5_SOLLC)
Solyc10g011660.3	109.221	78.9329	0.469677	1.78091e-29	8.12262e-28	Auxin-responsive GH3 family protein (AHRD V3.3 *** AT2G46370.4)
Solyc02g070500.1	96.698	70.4569	0.45633	1.85338e-29	8.43432e-28	LOW QUALITY:DUF538 family protein (Protein of unknown function, DUF538) (AHRD V3.3 *** AT4G24130.1)
Solyc00g322635.1	23.8214	13.8266	0.785873	1.90288e-29	8.64035e-28	MLP-like protein 28 (AHRD V3.3 *** AT1G70830.2)
Solyc05g051200.1	17.8644	29.4928	-0.720213	1.95358e-29	8.85089e-28	ethylene-responsive factor 1
Solyc01g103650.3	27.9489	42.5351	-0.606301	2.10246e-29	9.50432e-28	Embryogenesis-associated EMB8 (AHRD V3.3 *** A0A0B0MZB5_GOSAR)
Solyc09g066430.3	80.0555	109.329	-0.449431	2.24999e-29	1.01488e-27	60S ribosomal protein L14, putative (AHRD V3.3 *** B9SV21_RICCO)
Solyc02g071080.2	8.04344	3.09006	1.37191	2.83373e-29	1.27537e-27	Purine permease (AHRD V3.3 *** A0A072UW47_MEDTR)
Solyc03g113910.3	5.70854	1.6579	1.78757	3.19732e-29	1.43584e-27	Snakin-2-like protein (AHRD V3.3 *** I3VFF2_TOBAC)
Solyc11g010810.1	13.9524	6.94871	1.00135	3.57973e-29	1.60405e-27	UDP-glycosyltransferase (AHRD V3.3 *** A0A165XS50_DAUCA)
Solyc01g100770.2	432.299	331.101	0.384521	3.78789e-29	1.69361e-27	LOW QUALITY:plant/protein (Protein of unknown function, DUF538) (AHRD V3.3 *** AT1G56580.1)
Solyc03g115650.3	230.833	311.641	-0.432623	4.57248e-29	2.03979e-27	eukaryotic translation initiation factor 5A-1
Solyc05g052040.1	25.4786	39.051	-0.616982	4.58212e-29	2.03979e-27	Ethylene-responsive transcription factor (AHRD V3.3 *** M4WYH8_GOSHI)
Solyc08g076310.3	35.06	21.9899	0.673911	6.12488e-29	2.72064e-27	ERD (Early-responsive to dehydration stress) family protein (AHRD V3.3 *** G7K880_MEDTR)
Solyc02g091930.3	62.4392	86.8187	-0.474018	6.33417e-29	2.80751e-27	Homeobox-leucine zipper protein family (AHRD V3.3 *** AT4G37790.1)
Solyc12g011350.2	2.2679	0.236379	3.26265	6.39255e-29	2.82725e-27	NB-ARC domain-containing disease resistance protein (AHRD V3.3 --* AT1G10920.4)
Solyc03g119305.1	76.5727	54.8931	0.479239	1.81426e-28	8.00665e-27	zinc finger protein-like protein (AHRD V3.3 *** AT3G18290.1)
Solyc08g078900.1	686.175	464.444	0.563326	2.08533e-28	9.18307e-27	Bifunctional inhibitor/lipid-transfer protein/seed storage 2S albumin superfamily protein (AHRD V3.3 *** AT4G12490.1)
Solyc05g051850.3	3174.79	4076.02	-0.360516	2.53101e-28	1.11217e-26	putative myo-inositol-1-phosphatase
Solyc12g037930.2	22.557	13.1293	0.783336	2.96141e-28	1.29851e-26	zinc finger (Ran-binding) family protein (AHRD V3.3 --* AT5G17790.1)
Solyc10g055240.2	57.1004	79.6645	-0.479037	3.312e-28	1.44912e-26	1-phosphatidylinositol phosphodiesterase-related family protein (AHRD V3.3 *** B9H168_POPTR)
Solyc01g067125.1	8.3237	16.1179	-0.952331	3.53443e-28	1.54314e-26	Cullin 1, putative (AHRD V3.3 *-* A0A061EP85_THECC)
Solyc06g011280.3	175.062	230.186	-0.394875	4.25553e-28	1.85402e-26	Elongation factor 1-gamma 1 (AHRD V3.3 *** EF1G1_ORYSJ)
Solyc03g080180.3	99.9323	70.0132	0.51329	4.2899e-28	1.86501e-26	Caffeic acid O-methyltransferase (AHRD V3.3 *** A0A0G4DCV8_CAPCH)
Solyc08g080540.3	12.7164	21.7161	-0.772933	4.68475e-28	2.03235e-26	SolycHsfB2b
Solyc03g005450.3	12.6303	21.5317	-0.76745	5.34226e-28	2.31268e-26	Cellulose synthase-like protein (AHRD V3.3 *** L0AUE4_POPTO)
Solyc01g110360.3	5509.97	6963.37	-0.33768	5.53299e-28	2.39018e-26	Fructose-bisphosphate aldolase (AHRD V3.3 *** K4B3P9_SOLLC)
Solyc09g075320.1	2.78543	7.32165	-1.39742	9.67728e-28	4.17164e-26	RING/U-box superfamily protein (AHRD V3.3 *** AT4G15975.1)
Solyc11g012130.2	3.75656	0.823972	2.19857	1.28231e-27	5.51608e-26	Blue copper protein (AHRD V3.3 *** A0A0B2RLQ3_GLYSO)
Solyc10g078580.1	40.184	26.1785	0.622056	1.31155e-27	5.63001e-26	Arabinogalactan peptide 14 (AHRD V3.3 *** AGP14_ARATH)
Solyc10g079690.2	2.95734	0.518875	2.51022	1.31805e-27	5.64607e-26	callose synthase 1 (AHRD V3.3 --* AT1G05570.4)
Solyc02g090990.1	3.09782	0.513123	2.57151	1.37951e-27	5.89696e-26	MAP kinase kinase kinase 23
Solyc11g069430.2	738.955	567.502	0.381096	1.48557e-27	6.33711e-26	plasma membrane intrinsic protein 2.6
Solyc08g079090.3	18.8604	10.6094	0.82662	1.59645e-27	6.78174e-26	Monocopper oxidase-like protein SKU5 (AHRD V3.3 *** SKU5_ARATH)
Solyc09g091580.3	538.348	417.575	0.366142	1.5941e-27	6.78174e-26	ABC1 protein kinase 6 (AHRD V3.3 *** Q9LRN0_ARATH)
Solyc04g016230.3	14.1577	23.5832	-0.735395	1.63315e-27	6.92326e-26	Glycosyltransferase (AHRD V3.3 *** M1DUF2_SOLTU)
Solyc00g136560.3	63.6859	87.6924	-0.461877	2.04102e-27	8.63441e-26	Alkyl transferase (AHRD V3.3 *** K7X479_SOLLC)
Solyc03g096380.3	29.9035	18.9304	0.661687	2.16338e-27	9.13312e-26	proline transporter 2
Solyc02g021440.3	108.744	144.934	-0.41426	2.53076e-27	1.06621e-25	Non-specific serine/threonine protein kinase (AHRD V3.3 *** A0A067KSM5_JATCU)
Solyc01g087240.3	47.7628	67.1109	-0.490312	2.87261e-27	1.20774e-25	nuclear transcription factor Y subunit A-9
Solyc10g086570.3	107.82	143.964	-0.416001	3.44589e-27	1.44579e-25	Chaperone DnaJ (AHRD V3.3 *** A0A0B0NPS3_GOSAR)
Solyc02g068600.3	14.233	7.48484	0.925672	4.3168e-27	1.80748e-25	Ankyrin repeat-containing protein (AHRD V3.3 *-* A0A103XBI3_CYNCS)
Solyc12g009520.2	2.13152	6.10109	-1.51418	4.58375e-27	1.91533e-25	Leucine-rich-repeat receptor-like protein (AHRD V3.3 *** A0A0D4WVW2_GOSBA)
Solyc09g015770.3	14.6383	24.7689	-0.759051	4.70962e-27	1.96391e-25	WRKY transcription factor 81
Solyc04g080750.3	14.8037	7.42074	0.991254	4.95304e-27	2.06121e-25	TRAM, LAG1 and CLN8 (TLC) lipid-sensing domain containing protein (AHRD V3.3 *** AT1G35180.1)
Solyc02g092550.3	21.5062	33.2528	-0.630037	5.91756e-27	2.45682e-25	LOB domain-containing protein, putative (AHRD V3.3 *** B9SGY6_RICCO)
Solyc12g035130.2	437.632	557.796	-0.34998	5.92773e-27	2.45682e-25	RNA helicase DEAD36
Solyc04g071900.3	45.8967	76.4766	-0.735816	6.35207e-27	2.62737e-25	Peroxidase (AHRD V3.3 *** K4BTH7_SOLLC)
Solyc04g074080.3	23.6877	14.1859	0.738889	8.19051e-27	3.38094e-25	DEAD box RNA helicase 1 (AHRD V3.3 --* AT3G01540.4)
Solyc10g054840.2	111.38	82.4721	0.433154	8.95817e-27	3.69037e-25	X-intrinsic protein 1.1
Solyc11g012360.2	764.852	978.354	-0.355076	9.77596e-27	4.01916e-25	Tonoplast dicarboxylate transporter (AHRD V3.3 *** K4D641_SOLLC)
Solyc09g091660.3	208.596	278.593	-0.417331	9.82974e-27	4.03315e-25	Pleiotropic drug resistance ABC transporter (AHRD V3.3 *** W0TUG3_ACAMN)
Solyc10g054820.2	389.372	297.435	0.388081	1.00782e-26	4.12683e-25	X-intrinsic protein 1.2
Solyc09g091600.3	30.0184	18.0797	0.731508	1.06812e-26	4.36497e-25	Tetratricopeptide repeat-like superfamily protein (AHRD V3.3 *** A0A061EKH3_THECC)
Solyc09g075120.3	57.9614	79.595	-0.457036	1.1245e-26	4.5862e-25	UDP-glucuronic acid decarboxylase 1 (AHRD V3.3 *** A0A0B0MR69_GOSAR)
Solyc10g084430.2	77.2816	56.2018	0.459478	1.14817e-26	4.6734e-25	RING/U-box superfamily protein (AHRD V3.3 *** AT5G02750.1)
Solyc12g006850.2	22.9169	35.6158	-0.639947	1.18856e-26	4.8282e-25	LELKT1GEN L.esculentum potassium channel
Solyc02g082140.3	63.1956	45.2426	0.482438	1.23575e-26	5.00994e-25	glycosyltransferase family protein (DUF23) (AHRD V3.3 *** AT4G20170.1)
Solyc08g007460.2	28.45	42.3126	-0.573886	1.26767e-26	5.12918e-25	Lipid transfer protein (AHRD V3.3 *** I3SGW1_MEDTR)
Solyc01g074030.3	391.326	297.547	0.394536	1.43868e-26	5.80959e-25	Beta-glucosidase 01 (AHRD V3.3 *** B5M9E4_SOLLC)
Solyc06g005170.3	30.8299	45.2801	-0.55529	1.51908e-26	6.12216e-25	mitogen-activated protein kinase 3
Solyc06g009970.3	517.043	673.762	-0.381519	1.71542e-26	6.89982e-25	Elongation factor 1-alpha (AHRD V3.3 *** EF1A_SOLLC)
Solyc09g010630.3	1623.69	2092.23	-0.365171	2.68461e-26	1.0777e-24	HSC2-like
Solyc06g068230.3	746.673	576.349	0.373271	2.83043e-26	1.134e-24	Tetratricopeptide repeat (TPR)-like superfamily protein (AHRD V3.3 *** AT1G15290.1)
Solyc05g007670.3	51.4945	35.678	0.530865	2.8599e-26	1.14357e-24	RING/FYVE/PHD zinc finger superfamily protein (AHRD V3.3 *** AT2G02960.6)
Solyc12g044300.2	77.6016	56.797	0.449852	3.01441e-26	1.203e-24	Malonate--CoA ligase (AHRD V3.3 *** A0A0B2P973_GLYSO)
Solyc06g076040.3	13.4748	23.0937	-0.774674	3.22783e-26	1.28566e-24	U-box domain-containing protein (AHRD V3.3 *** A0A0K9PZF9_ZOSMR)
Solyc04g079420.3	393.779	504.232	-0.356957	3.5916e-26	1.42777e-24	Disease resistance protein (CC-NBS-LRR class) family protein (AHRD V3.3 *** G7I4I5_MEDTR)
Solyc11g062120.2	33.5597	21.6445	0.633318	4.39061e-26	1.74201e-24	Copper-transporting atpase p-type, putative (AHRD V3.3 *** B9RIA4_RICCO)
Solyc07g006300.3	60.2669	42.3606	0.506692	7.3616e-26	2.91511e-24	Fatty acid hydroxylase superfamily (AHRD V3.3 *** AT5G57800.1)
Solyc08g021820.3	11.2988	5.29441	1.0984	8.09141e-26	3.19791e-24	auxin-regulated IAA29
Solyc08g006470.3	2.43235	6.54631	-1.42709	9.5391e-26	3.76279e-24	Zinc finger protein (AHRD V3.3 *** A0A0B2RI16_GLYSO)
Solyc07g044900.1	35.5007	22.3934	0.670201	1.16868e-25	4.60108e-24	LOW QUALITY:AP2/B3-like transcriptional factor family protein (AHRD V3.3 --* AT5G06250.5)
Solyc11g006970.2	38.4206	25.9039	0.569044	1.29165e-25	5.07543e-24	ACT domain-containing protein
Solyc01g104590.3	386.033	490.356	-0.345097	1.52117e-25	5.96587e-24	ribosomal protein L3
Solyc07g054060.3	94.2202	67.7794	0.476306	1.54095e-25	6.03184e-24	Phospho-N-acetylmuramoyl-pentapeptide-transferase, putative (AHRD V3.3 *-* A0A061EAV9_THECC)
Solyc03g114030.3	58.4251	41.4213	0.494592	1.71677e-25	6.70722e-24	PermeaseI-like protein
Solyc07g055080.3	28.3771	17.9887	0.660144	1.84643e-25	7.20004e-24	Proteasome subunit alpha type (AHRD V3.3 *** K4CG47_SOLLC)
Solyc09g098330.3	49.1796	34.4533	0.512791	1.96296e-25	7.63985e-24	Transducin/WD40 repeat-like superfamily protein (AHRD V3.3 *** AT5G56190.3)
Solyc09g075360.3	5.56269	11.7827	-1.08724	2.03409e-25	7.90164e-24	endo-1,4-beta-glucanase precursor
Solyc07g043320.3	158.663	209.445	-0.401556	2.10738e-25	8.17078e-24	myosin heavy chain, embryonic smooth protein (AHRD V3.3 *** AT1G05320.9)
Solyc07g032230.3	37.7243	53.5433	-0.505728	2.31551e-25	8.96074e-24	Regulator of Vps4 activity in the MVB pathway protein (AHRD V3.3 *-* AT2G19710.1)
Solyc10g009570.3	137.833	103.94	0.407547	2.73396e-25	1.05601e-23	thylakoid rhodanese-like protein (AHRD V3.3 *** AT4G01050.1)
Solyc03g119040.3	71.7119	96.4815	-0.428011	3.26135e-25	1.25734e-23	LeArcA2 protein containing 7 WD40 repeats
Solyc00g006820.3	88.4466	63.4121	0.480072	3.59859e-25	1.38474e-23	Major facilitator superfamily protein (AHRD V3.3 *** A0A097PNX1_SOLLC)
Solyc05g052030.1	70.8177	96.1667	-0.440483	3.68736e-25	1.41624e-23	ethylene response factor 4
Solyc01g009170.3	272.363	353.455	-0.375892	3.7265e-25	1.42858e-23	EIL-EIN3/EIL
Solyc11g007200.2	212.783	145.589	0.548837	3.77788e-25	1.44557e-23	Heavy metal transport/detoxification superfamily protein (AHRD V3.3 *-* AT5G27690.1)
Solyc01g067660.3	512.427	400.227	0.356781	3.86111e-25	1.47466e-23	1,4-alpha-glucan-maltohydrolase
Solyc10g011810.3	11.3642	19.4699	-0.779056	3.97256e-25	1.51439e-23	Fatty acid/sphingolipid desaturase (AHRD V3.3 *-* AT2G46210.1)
Solyc01g008620.3	98.3326	135.167	-0.459322	4.07922e-25	1.55216e-23	Beta-1,3-glucanase (AHRD V3.3 *** Q9SYX6_TOBAC)
Solyc07g061940.3	228.608	293.376	-0.360001	4.30129e-25	1.63361e-23	Acetolactate synthase (AHRD V3.3 *** A0A0V0IYE7_SOLCH)
Solyc11g068960.2	153.316	115.482	0.408054	4.99022e-25	1.89175e-23	BHLH transcription factor-like protein (AHRD V3.3 *-* A0A072UK41_MEDTR)
Solyc11g069450.1	50.7181	70.3075	-0.470457	6.09363e-25	2.30576e-23	LOW QUALITY:Senescence regulator (AHRD V3.3 *** A0A103XHC6_CYNCS)
Solyc04g071140.3	71.9981	96.4868	-0.422874	7.37228e-25	2.78443e-23	Serine decarboxylase (AHRD V3.3 *** SDC1_ARATH)
Solyc10g055820.2	6.10692	12.2231	-0.997012	7.8239e-25	2.94955e-23	Chitinase (AHRD V3.3 *** B9VRK7_CAPAN)
Solyc01g081250.3	3.0681	7.38517	-1.26734	8.0442e-25	3.02702e-23	Glutathione s-transferase, putative (AHRD V3.3 *** B9SPC9_RICCO)
Solyc09g008200.3	247.262	190.916	0.373022	8.85157e-25	3.32471e-23	Heavy metal transport/detoxification superfamily protein (AHRD V3.3 *** AT5G03380.1)
Solyc01g095670.3	154.184	118.081	0.385217	1.00668e-24	3.7742e-23	thylakoid rhodanese-like protein (AHRD V3.3 *** AT4G01050.1)
Solyc11g010850.2	37.6707	25.4017	0.569421	1.02145e-24	3.82259e-23	1-deoxy-D-xylulose 5-phosphate synthase (AHRD V3.3 *** B6E973_STERE)
Solyc09g011560.2	27.6859	40.4711	-0.547577	1.06144e-24	3.96499e-23	Glutathione S-transferase (AHRD V3.3 *** C0LF68_CAPAN)
Solyc02g069260.3	79.4258	106.641	-0.425258	1.08049e-24	4.02876e-23	Argonaute2a
Solyc01g105370.3	41.5839	27.5611	0.596696	1.1961e-24	4.44606e-23	Phospho-2-dehydro-3-deoxyheptonate aldolase (AHRD V3.3 *-* K4B2A9_SOLLC)
Solyc03g113950.3	12.9453	22.2214	-0.781106	1.19676e-24	4.44606e-23	Calmodulin-binding protein (AHRD V3.3 *-* AT5G57580.1)
Solyc06g066660.3	56.2126	78.8562	-0.487545	1.22042e-24	4.52575e-23	Ribosomal protein L37 (AHRD V3.3 *** M1BDD8_SOLTU)
Solyc10g051390.2	36.2906	51.2622	-0.497785	1.27394e-24	4.71564e-23	RNA-binding glycine-rich protein (AHRD V3.3 *** D6PZY6_TOBAC)
Solyc10g079750.2	16.8644	27.3024	-0.690231	1.29664e-24	4.79101e-23	BTB/POZ ankyrin repeat protein (AHRD V3.3 *** G8GTN4_MEDTR)
Solyc02g082740.1	33.1087	47.6402	-0.524627	1.60736e-24	5.92836e-23	Dirigent protein (AHRD V3.3 *** K4BAE4_SOLLC)
Solyc11g010380.2	450.435	353.008	0.351361	1.62925e-24	5.99829e-23	Protein DETOXIFICATION (AHRD V3.3 *** K4D5J9_SOLLC)
Solyc01g091710.3	10.3759	18.6476	-0.845354	1.777e-24	6.53048e-23	F-box protein (AHRD V3.3 *** A0A0B2RBZ5_GLYSO)
Solyc04g009860.3	2.88013	7.10254	-1.2999	1.89162e-24	6.93923e-23	2-oxoglutarate (2OG) and Fe(II)-dependent oxygenase superfamily protein (AHRD V3.3 *** AT1G06620.1)
Solyc01g079240.3	38.6572	25.4315	0.602274	2.0207e-24	7.39945e-23	Long-Chain Acyl-CoA Synthetase (AHRD V3.3 *** A0A0G2SJE2_SALMI)
Solyc02g070670.3	67.5891	49.4285	0.451503	2.04609e-24	7.46568e-23	urease accessory protein G (AHRD V3.3 *** AT2G34470.2)
Solyc04g071480.1	48.189	66.66	-0.468048	2.04252e-24	7.46568e-23	LOW QUALITY:Plant/F1M20-13 protein (AHRD V3.3 *** G7IBZ7_MEDTR)
Solyc04g078750.3	23.864	14.5709	0.711869	2.44805e-24	8.91639e-23	Late embryogenesis abundant protein (AHRD V3.3 *** G7LCF7_MEDTR)
Solyc09g090140.3	453.131	577.151	-0.349056	2.61663e-24	9.51346e-23	ferredoxin 1
Solyc05g007020.3	214.538	280.039	-0.383866	2.82641e-24	1.02579e-22	LOV/LOV protein (AHRD V3.3 *** E3WH16_SOLLC)
Solyc07g049670.3	52.5868	72.5625	-0.464378	2.9621e-24	1.07313e-22	Benzyl alcohol O-benzoyltransferase (AHRD V3.3 *** BEBT_TOBAC)
Solyc09g083080.3	43.1849	60.4621	-0.484664	3.82963e-24	1.38328e-22	MAR-binding protein
Solyc10g086660.2	35.2217	23.3085	0.592287	3.83172e-24	1.38328e-22	Rop guanine nucleotide exchange factor, putative (AHRD V3.3 *** B9T764_RICCO)
Solyc03g097580.3	17.0631	9.56647	0.83174	3.95634e-24	1.42575e-22	Bidirectional sugar transporter SWEET (AHRD V3.3 *** K4BJH5_SOLLC)
Solyc07g005760.3	231.449	180.479	0.358504	3.9794e-24	1.43153e-22	hydroxycinnamoyl CoA quinate transferase
Solyc04g082120.3	201.347	256.961	-0.351668	4.21081e-24	1.51212e-22	Prolyl oligopeptidase family protein (AHRD V3.3 *** AT1G76140.1)
Solyc02g091390.3	16.7636	26.2454	-0.645191	4.22172e-24	1.51337e-22	cold-regulated protein (AHRD V3.3 *** AT3G03341.1)
Solyc09g090980.3	35.663	51.9998	-0.544639	4.44358e-24	1.59012e-22	Major allergen Mal d 1 (AHRD V3.3 *** Q84LA7_MALDO)
Solyc09g098030.3	134.591	173.635	-0.36758	4.70737e-24	1.68157e-22	Cytochrome P450 (AHRD V3.3 *** A0A103Y530_CYNCS)
Solyc02g079760.3	59.7755	43.0105	0.47641	4.75905e-24	1.69706e-22	basic helix-loop-helix (bHLH) DNA-binding superfamily protein (AHRD V3.3 *-* AT1G61660.7)
Solyc04g071650.3	237.223	180.56	0.393125	5.0145e-24	1.78504e-22	Cellulose synthase (AHRD V3.3 *** M1A8I3_SOLTU)
Solyc09g075920.1	3.7057	8.38169	-1.18165	5.20577e-24	1.84991e-22	Serine/threonine-protein kinase (AHRD V3.3 *** K4CVG9_SOLLC)
Solyc07g062490.1	8.32015	15.2257	-0.872765	5.24832e-24	1.86179e-22	Serine/threonine-protein kinase (AHRD V3.3 *-* A0A067JEE7_JATCU)
Solyc03g083320.3	4.13448	8.97317	-1.11892	5.27727e-24	1.86881e-22	calcium sensor calcineurin B
Solyc07g051940.3	3.85355	8.54661	-1.14869	5.90026e-24	2.08581e-22	Sesquiterpene synthase (AHRD V3.3 *** G8H5N2_SOLHA)
Solyc10g074980.2	353.325	449.695	-0.347956	6.19347e-24	2.18568e-22	Vacuolar sorting receptor family protein (AHRD V3.3 *** B9HDJ2_POPTR)
Solyc06g075580.3	49.8924	35.4146	0.495351	6.34967e-24	2.23695e-22	Kinesin-like protein (AHRD V3.3 *** A0A0V0IXV7_SOLCH)
Solyc01g006900.3	222.49	172.717	0.365229	6.39384e-24	2.24863e-22	MD-2-related lipid recognition domain-containing protein / ML domain-containing protein (AHRD V3.3 *** AT3G11780.1)
Solyc02g068040.3	15.4676	24.3581	-0.654815	6.82451e-24	2.39597e-22	RNI-like superfamily protein (AHRD V3.3 --* AT4G02760.9)
Solyc05g009090.2	7.23226	13.4895	-0.900737	8.5524e-24	2.99745e-22	Receptor-like protein kinase (AHRD V3.3 *** D3G6F0_CAPAN)
Solyc08g068290.3	133.53	101.918	0.389956	8.78686e-24	3.07435e-22	Sulfite exporter TauE/SafE family protein (AHRD V3.3 *** AT2G25737.1)
Solyc03g097590.3	10.1475	4.78308	1.07682	9.22342e-24	3.22157e-22	Bidirectional sugar transporter SWEET (AHRD V3.3 *** K4BJH6_SOLLC)
Solyc06g068970.3	138.361	105.985	0.384461	9.85041e-24	3.4347e-22	3-oxo-5-alpha-steroid 4-dehydrogenase (AHRD V3.3 *** G7LDB8_MEDTR)
Solyc06g084020.3	189.184	139.517	0.439772	1.02549e-23	3.56965e-22	histone H1
Solyc09g009220.3	59.0558	42.6246	0.470607	1.05711e-23	3.67347e-22	histone-lysine N-methyltransferase SETD1B-like protein (AHRD V3.3 *-* AT5G03670.1)
Solyc09g097780.2	558.052	443.796	0.330619	1.08749e-23	3.77262e-22	Glycine-rich protein (AHRD V3.3 *-* GRP1_TOBAC)
Solyc01g104950.3	145.118	109.221	0.408926	1.28703e-23	4.45726e-22	LEXYL2
Solyc04g054740.3	3270.93	4103.18	-0.327033	1.73559e-23	6.00056e-22	myo-inositol-1-phosphate synthase
Solyc03g118020.3	87.0362	114.603	-0.397227	1.85171e-23	6.39122e-22	Nuclease domain-containing protein 1 (AHRD V3.3 *** A0A0B2RH39_GLYSO)
Solyc10g079755.1	84.4007	111.194	-0.396875	1.87361e-23	6.4559e-22	Calcium-binding EF-hand (AHRD V3.3 *** A0A103XQG1_CYNCS)
Solyc12g036793.1	12.8142	22.1241	-0.794141	1.95041e-23	6.70921e-22	Leucine-rich repeat receptor-like protein kinase family protein (AHRD V3.3 *-* AT4G08850.1)
Solyc07g047670.3	73.6355	100.207	-0.444333	2.00529e-23	6.88642e-22	Pescadillo homolog (AHRD V3.3 *** K4CEX3_SOLLC)
Solyc02g078950.3	31.5541	20.3736	0.633176	2.17346e-23	7.45138e-22	Beta-galactosidase (AHRD V3.3 *** M1C1C4_SOLTU)
Solyc10g007280.3	4.53975	9.89029	-1.12593	2.30873e-23	7.90189e-22	P-loop containing nucleoside triphosphate hydrolases superfamily protein (AHRD V3.3 *** AT3G50940.1)
Solyc01g094910.3	169.318	128.323	0.399411	2.81776e-23	9.62796e-22	ferric-chelate reductase
Solyc09g074270.3	12.6378	6.62895	0.930607	2.85523e-23	9.73971e-22	Gid1-like gibberellin receptor (AHRD V3.3 *** M9N8R2_NICAT)
Solyc01g099910.3	74.4435	99.3744	-0.416465	3.65308e-23	1.24406e-21	Epoxide hydrolase (AHRD V3.3 *** B3VMR4_NICBE)
Solyc06g068620.3	11.9009	19.904	-0.740716	3.82597e-23	1.30077e-21	Negative regulator of sporulation MDS3 (AHRD V3.3 *-* A0A0B0N6H6_GOSAR)
Solyc11g064980.1	3.43156	0.866071	1.98092	3.89797e-23	1.32304e-21	LOW QUALITY:Carboxy-terminal domain RNA polymerase II polypeptide A small phosphatase 1 (AHRD V3.3 --* A0A1D1YYA0_9ARAE)
Solyc06g060310.3	149.23	113.406	0.396016	4.49415e-23	1.52287e-21	Chlorophyllide a oxygenase (AHRD V3.3 *** W9SD87_9ROSA)
Solyc02g072130.3	120.857	157.178	-0.380187	4.82163e-23	1.63113e-21	Protein transport protein Sec61 subunit alpha (AHRD V3.3 *** A0A0B2SPC7_GLYSO)
Solyc11g010600.2	391.671	303.045	0.370869	5.1722e-23	1.74684e-21	O-fucosyltransferase family protein (AHRD V3.3 *** AT5G65470.1)
Solyc05g054750.3	65.4949	88.813	-0.437255	5.3132e-23	1.7915e-21	Plant protein 1589 of unknown function (AHRD V3.3 *** AT3G55240.1)
Solyc08g041820.3	210.657	272.014	-0.367875	5.40252e-23	1.81861e-21	Homeobox protein knotted-1, putative (AHRD V3.3 *** B9RNZ6_RICCO)
Solyc02g014310.3	96.0756	124.869	-0.377939	6.05235e-23	2.03401e-21	glycine rich protein X55695
Solyc06g009380.3	110.738	84.5034	0.390143	6.0624e-23	2.03404e-21	Transmembrane protein, putative (AHRD V3.3 *** G7IBT3_MEDTR)
Solyc06g063240.3	117.673	89.2609	0.399387	6.52482e-23	2.1856e-21	O-fucosyltransferase family protein (AHRD V3.3 *** AT1G51630.1)
Solyc04g080290.3	24.2332	14.9241	0.704501	7.20713e-23	2.4102e-21	Sec14p-like phosphatidylinositol transfer family protein (AHRD V3.3 *** AT1G75170.2)
Solyc02g071610.3	28.4243	18.4619	0.619758	7.42199e-23	2.478e-21	GDSL-lipase protein (AHRD V3.3 *** Q08ET5_CAPAN)
Solyc08g067340.3	3.05063	7.62327	-1.30877	7.46429e-23	2.48806e-21	WRKY transcription factor 46
Solyc06g069190.3	18.4356	29.7343	-0.693917	7.47652e-23	2.48808e-21	Eukaryotic aspartyl protease family protein (AHRD V3.3 *** AT1G49050.1)
Solyc03g116630.3	152.984	215.754	-0.495865	7.56861e-23	2.51462e-21	cytochrome P450 family protein (AHRD V3.3 *** AT1G52565.1)
Solyc11g017270.2	37.3414	52.7411	-0.498639	7.68701e-23	2.54981e-21	LRR receptor-like kinase family protein (AHRD V3.3 *** A0A072VP05_MEDTR)
Solyc02g093640.3	111.427	84.7459	0.393715	8.01189e-23	2.65327e-21	Short-chain dehydrogenase/reductase (AHRD V3.3 *** U5TZJ9_PHAVU)
Solyc11g008140.2	21.9119	13.7231	0.674223	8.33134e-23	2.7546e-21	Pectate lyase (AHRD V3.3 *** K4D575_SOLLC)
Solyc02g086240.3	87.9172	114.79	-0.384682	8.598e-23	2.83817e-21	Ribosomal L5P family protein (AHRD V3.3 *** AT5G45775.2)
Solyc12g006050.2	825.366	639.689	0.367845	8.9522e-23	2.95033e-21	Major facilitator superfamily protein (AHRD V3.3 *** AT3G21670.1)
Solyc07g005390.3	997.691	802.603	0.313823	9.14847e-23	3.01016e-21	aldehyde dehydrogenase 11A3 (AHRD V3.3 *** AT2G24270.3)
Solyc12g010900.1	12.7862	21.2414	-0.735303	9.37728e-23	3.08048e-21	F-box protein (AHRD V3.3 *** T1RVG4_STRHE)
Solyc05g016310.1	4.95157	10.2632	-1.04845	9.72511e-23	3.18962e-21	LOW QUALITY:Eukaryotic aspartyl protease family protein (AHRD V3.3 *** AT3G59080.1)
Solyc08g067370.1	54.861	39.1052	0.489144	1.00291e-22	3.28405e-21	Isoflavone reductase family protein (AHRD V3.3 *-* B9H4C4_POPTR)
Solyc07g065840.2	1000.93	1250.12	-0.320665	1.00535e-22	3.28676e-21	molecular chaperone Hsp90-2
Solyc07g014590.3	22.5954	13.6453	0.7304	1.09103e-22	3.5612e-21	Isoamylase (AHRD V3.3 *** Q1AJM7_IPOBA)
Solyc07g053640.1	37.8354	52.977	-0.485737	1.10597e-22	3.60421e-21	LOW QUALITY:Arabinogalactan-protein (AHRD V3.3 *-* Q41256_NICAL)
Solyc07g042905.1	82.1599	107.432	-0.387041	1.13716e-22	3.69993e-21	Transporter-related family protein (AHRD V3.3 *** B9HG67_POPTR)
Solyc05g053210.3	873.54	701.695	0.316006	1.20239e-22	3.90594e-21	Non-specific serine/threonine protein kinase (AHRD V3.3 *** K4C201_SOLLC)
Solyc07g043050.1	44.6136	60.6892	-0.444229	1.21609e-22	3.94418e-21	Glycosyltransferase (AHRD V3.3 *** K4CEG5_SOLLC)
Solyc02g083280.3	372.756	470.57	-0.336171	1.30566e-22	4.22797e-21	Rhodanese-related sulfurtransferase (AHRD V3.3 *** B7FGV4_MEDTR)
Solyc02g087850.1	32.2615	46.4609	-0.525659	1.32182e-22	4.27353e-21	Glutaredoxin family protein, putative (AHRD V3.3 *** A0A061EEI9_THECC)
Solyc05g008250.2	9.95509	17.3275	-0.797372	1.33126e-22	4.29725e-21	R2R3MYB transcription factor 76
Solyc04g079230.3	44.839	62.3579	-0.478667	1.45684e-22	4.69521e-21	Patatin (AHRD V3.3 *-* G7I4H1_MEDTR)
Solyc03g114730.3	48.8229	34.3594	0.504696	1.54015e-22	4.95589e-21	O-fucosyltransferase family protein (AHRD V3.3 *** AT5G15740.1)
Solyc07g042510.3	5.36001	11.166	-1.06074	1.59909e-22	5.13747e-21	Bax inhibitor-1 family protein (AHRD V3.3 *** AT4G15470.1)
Solyc03g062720.3	49.81	35.7105	0.478878	1.68768e-22	5.41357e-21	Photosynthetic NDH subcomplex B 2 (AHRD V3.3 *** A0A0F7GZL7_9ROSI)
Solyc11g011920.2	431.586	541.127	-0.326498	1.76409e-22	5.64979e-21	Glutamate decarboxylase (AHRD V3.3 *** B1Q3F1_SOLLC)
Solyc04g081970.3	338.912	428.399	-0.33787	1.79592e-22	5.74272e-21	Thioredoxin (AHRD V3.3 *** A0A103YDW7_CYNCS)
Solyc04g070983.1	33.3579	22.2947	0.582481	1.90834e-22	6.09268e-21	Terpene cyclase/mutase family member (AHRD V3.3 *** K4BT90_SOLLC)
Solyc02g082180.3	21.2591	31.9332	-0.58901	2.39635e-22	7.63879e-21	DNA helicase (AHRD V3.3 *** K4BA88_SOLLC)
Solyc08g061480.3	13.6056	7.55635	0.847049	2.60405e-22	8.28794e-21	Chalcone--flavonone isomerase (AHRD V3.3 *** A0A1D1XWC4_9ARAE)
Solyc10g084850.2	27.4828	40.4892	-0.55855	2.8608e-22	9.09094e-21	glucose-induced degradation-like protein (AHRD V3.3 *** AT2G37680.2)
Solyc08g081890.3	8.52859	3.86901	1.14584	3.09578e-22	9.82237e-21	ABC transporter family protein (AHRD V3.3 *** U5FPJ5_POPTR)
Solyc01g080460.3	1138.85	915.659	0.314655	3.14306e-22	9.95692e-21	pyruvate orthophosphate dikinase (AHRD V3.3 *** AT4G15530.6)
Solyc10g086020.2	113.431	148.084	-0.384388	3.60787e-22	1.14117e-20	interactor of constitutive active ROPs 3
Solyc09g090070.1	21.9297	32.347	-0.560676	3.68294e-22	1.16311e-20	phosphate transporter 1
Solyc03g119640.3	40.9634	56.5229	-0.464118	3.84655e-22	1.21291e-20	Aluminum-activated malate transporter-like (AHRD V3.3 *** K4BMB3_SOLLC)
Solyc12g015860.2	56.7219	41.4157	0.453702	3.90742e-22	1.23021e-20	farnesyl pyrophosphate synthase
Solyc01g095620.3	260.437	204.534	0.348437	4.18558e-22	1.31575e-20	Glycosyltransferase (AHRD V3.3 *** D7S016_SOLLC)
Solyc03g025520.3	129.827	168.813	-0.37884	4.25801e-22	1.33646e-20	60S ribosomal protein L36 (AHRD V3.3 *** K4BF25_SOLLC)
Solyc09g061700.3	3.97362	1.22016	1.70804	4.7527e-22	1.48945e-20	Tetratricopeptide repeat (TPR)-like superfamily protein (AHRD V3.3 *** AT5G48850.1)
Solyc08g080570.3	18.8774	11.0866	0.77296	5.26305e-22	1.64686e-20	UDP-glucose 4-epimerase (AHRD V3.3 *** GALE1_PEA)
Solyc05g052670.1	6.02827	11.4771	-0.930524	6.2428e-22	1.95045e-20	LOW QUALITY:HXXXD-type acyl-transferase family protein (AHRD V3.3 *** AT2G39980.1)
Solyc12g017960.1	9.11606	16.0358	-0.808538	6.54588e-22	2.04201e-20	LOW QUALITY:disease resistance protein (TIR-NBS-LRR class) (AHRD V3.3 --* AT1G27180.8)
Solyc02g032660.3	44.7667	31.4631	0.507309	6.69599e-22	2.08566e-20	Protein DETOXIFICATION (AHRD V3.3 *** K4B5L0_SOLLC)
Solyc02g084990.3	404.62	505.265	-0.320397	6.81428e-22	2.11927e-20	Mannan endo-1,4-beta-mannosidase-like protein (AHRD V3.3 *** G7KF03_MEDTR)
Solyc03g043740.3	6.36753	12.2848	-0.940908	7.27277e-22	2.25843e-20	hydroxyproline-rich glycoprotein family protein (AHRD V3.3 *** AT5G65660.1)
Solyc08g077780.3	178.293	139.493	0.354037	7.89313e-22	2.44735e-20	Protein kinase (AHRD V3.3 *** Q39868_SOYBN)
Solyc06g075090.3	17.4739	10.0285	0.798779	7.98175e-22	2.46734e-20	Cytokinin riboside 5'-monophosphate phosphoribohydrolase (AHRD V3.3 *** I0IUQ4_SOLLC)
Solyc10g075150.2	520.927	653.551	-0.326863	7.9725e-22	2.46734e-20	Non-specific lipid-transfer protein (AHRD V3.3 *** M1AVB3_SOLTU)
Solyc08g008610.3	10.665	5.51919	0.948606	8.12184e-22	2.50685e-20	Alpha/beta-Hydrolases superfamily protein (AHRD V3.3 *** A0A061G3V4_THECC)
Solyc11g007540.2	138.427	105.47	0.391833	8.25998e-22	2.54564e-20	cytochrome P450 77 A20
Solyc03g122300.2	76.2587	56.1782	0.442866	9.54517e-22	2.93729e-20	DUF1677 family protein (DUF1677) (AHRD V3.3 *** AT1G72510.2)
Solyc03g079930.3	53.3408	71.9868	-0.431828	1.041e-21	3.19861e-20	Mitochondrial glycoprotein (AHRD V3.3 *** A0A103YDB4_CYNCS)
Solyc08g007140.3	68.7907	91.6759	-0.414312	1.49808e-21	4.59615e-20	60S ribosomal protein L37a (AHRD V3.3 *** RL37A_GOSHI)
Solyc05g017760.3	18.9286	11.4733	0.719782	1.57755e-21	4.83269e-20	Acetoacetyl-CoA thiolase (AHRD V3.3 *** F5CLC4_CATRO)
Solyc01g094700.3	615.478	487.208	0.337248	1.70723e-21	5.22213e-20	Glycerol-3-phosphate acyltransferase (AHRD V3.3 *** G7LBQ7_MEDTR)
Solyc08g076400.3	31.1035	20.6294	0.593728	1.83486e-21	5.60414e-20	Myb family transcription factor family protein (AHRD V3.3 *** U5GMY7_POPTR)
Solyc03g115990.2	44.674	31.7916	0.49128	1.8414e-21	5.61572e-20	Malate dehydrogenase (AHRD V3.3 *** A0A061G4A3_THECC)
Solyc05g052650.2	2.24418	0.398197	2.47483	2.07226e-21	6.31036e-20	LOW QUALITY:HXXXD-type acyl-transferase family protein (AHRD V3.3 *-* V5PZN5_9CARY)
Solyc09g090730.2	167.643	129.749	0.369144	2.10021e-21	6.38596e-20	AMT1
Solyc12g015770.2	35.8762	24.9736	0.522744	2.52534e-21	7.6672e-20	Cellulose synthase, putative (AHRD V3.3 *** B9S9W0_RICCO)
Solyc07g061790.3	311.868	247.343	0.334702	2.7298e-21	8.27567e-20	SOUL heme-binding family protein (AHRD V3.3 *** AT1G17100.1)
Solyc12g056400.2	14.0487	22.0242	-0.64885	3.10114e-21	9.3875e-20	RING/U-box superfamily protein (AHRD V3.3 *** AT3G61180.1)
Solyc02g080500.3	38.059	26.5884	0.516402	3.10627e-21	9.38911e-20	GPI-anchored protein (AHRD V3.3 *** AT2G30700.2)
Solyc10g080670.2	62.0789	82.7368	-0.41237	3.17767e-21	9.59075e-20	Transmembrane protein, putative (AHRD V3.3 *** A2Q5V9_MEDTR)
Solyc07g005190.3	8.64771	3.82578	1.1658	4.04647e-21	1.21949e-19	Lysosomal Pro-X carboxypeptidase (AHRD V3.3 *** A0A0B0PYF0_GOSAR)
Solyc01g087800.2	8.8172	15.8677	-0.854505	4.37221e-21	1.31572e-19	LOW QUALITY:Subtilisin-like protease (AHRD V3.3 *** O82777_SOLLC)
Solyc03g044820.3	35.8962	24.0832	0.579631	4.40593e-21	1.32392e-19	Methyl jasmonate esterase (AHRD V3.3 *** Q56SE1_SOLTU)
Solyc01g099670.3	137.555	179.065	-0.380048	4.44412e-21	1.33343e-19	meloidogyne-induced giant cell protein db212
Solyc01g105310.3	11.2168	5.7848	0.955512	4.48714e-21	1.34436e-19	metacaspase 2,Pfam:PF00656
Solyc02g080010.2	14.2563	22.5744	-0.665095	4.86561e-21	1.45349e-19	Receptor-like protein kinase (AHRD V3.3 *** C6ZRS0_SOYBN)
Solyc05g009550.3	7.68504	14.1516	-0.88231	4.85893e-21	1.45349e-19	Regulator of Vps4 activity in the MVB pathway protein, putative (AHRD V3.3 *** A0A061ECG5_THECC)
Solyc06g053840.3	148.27	190.575	-0.361212	4.90586e-21	1.46338e-19	auxin-regulated IAA4
Solyc05g010340.3	10.3436	5.21967	0.988368	5.4433e-21	1.62133e-19	Uridine kinase (AHRD V3.3 *** A0A0K9NRI5_ZOSMR)
Solyc06g074260.3	28.497	40.9841	-0.522962	5.59993e-21	1.66555e-19	pollen proteins Ole e I-like
Solyc12g009580.2	42.83	30.3077	0.499351	6.01406e-21	1.78612e-19	CRABS CLAW 5b
Solyc03g095770.3	6.55898	12.0574	-0.87714	6.89413e-21	2.04453e-19	WRKY transcription factor 80
Solyc05g053440.3	96.0983	125.688	-0.386796	7.11633e-21	2.10736e-19	60S ribosomal protein L29, putative (AHRD V3.3 *** B9RZN1_RICCO)
Solyc05g054860.1	25.8396	36.8887	-0.512933	7.1712e-21	2.12054e-19	Kinase, putative (AHRD V3.3 *** B9SGH1_RICCO)
Solyc10g079680.2	2.00041	0.320164	2.66256	7.18523e-21	2.12162e-19	bHLH transcription factor 068
Solyc09g007250.3	150.599	192.056	-0.350355	7.28506e-21	2.14799e-19	60S ribosomal protein L4 (AHRD V3.3 *** RL4_PRUAR)
Solyc06g054270.3	104.215	137.792	-0.403358	7.72103e-21	2.27325e-19	Sugar transporter protein 11
Solyc02g092800.3	69.6819	90.9281	-0.384178	8.05488e-21	2.36813e-19	metal transporter AY196092
Solyc06g068960.1	21.5876	31.8762	-0.559712	8.71685e-21	2.55907e-19	Calcium binding protein (AHRD V3.3 *** Q93YA8_SESRO)
Solyc06g060340.3	1282.03	1026.78	0.320516	8.74488e-21	2.56362e-19	photosystem II subunit S
Solyc06g072490.3	97.2489	125.632	-0.369073	9.22213e-21	2.69965e-19	40S ribosomal protein S3a (AHRD V3.3 *** RS3A_TOBAC)
Solyc01g094210.2	217.216	169.966	0.354508	9.32672e-21	2.72636e-19	NAD(P)-binding Rossmann-fold superfamily protein (AHRD V3.3 *** AT3G61220.1)
Solyc01g079880.3	2660	2177.71	0.288572	9.79242e-21	2.85841e-19	Stem-specific TSJT1 (AHRD V3.3 *** A0A0B0MRD0_GOSAR)
Solyc12g014440.2	43.0353	30.2152	0.512516	1.05694e-20	3.08082e-19	BNR/Asp-box repeat family protein (AHRD V3.3 *** AT5G57700.3)
Solyc07g043000.3	1.80409	0.202592	3.1327	1.14766e-20	3.34048e-19	Bifunctional inhibitor/lipid-transfer protein/seed storage 2S albumin superfamily protein (AHRD V3.3 *-* AT3G22142.1)
Solyc04g072740.3	386.796	308.169	0.327621	1.26712e-20	3.68294e-19	Sulfate transporter, putative (AHRD V3.3 *** B9RJF7_RICCO)
Solyc11g071800.2	41.8834	29.907	0.484887	1.29226e-20	3.75068e-19	Strictosidine synthase, putative (AHRD V3.3 *** B9RJ21_RICCO)
Solyc09g005010.3	14.5621	22.8856	-0.656249	1.29825e-20	3.76272e-19	Importin subunit beta-1 (AHRD V3.3 *** W9RG70_9ROSA)
Solyc12g008830.2	26.7183	17.8556	0.579971	1.53556e-20	4.44422e-19	GATA-like transcription factor (AHRD V3.3 *** I3VFF1_TOBAC)
Solyc08g078090.1	17.3715	10.2149	0.771368	1.71598e-20	4.95936e-19	Alpha/beta-Hydrolases superfamily protein (AHRD V3.3 *** A0A061GB30_THECC)
Solyc07g041310.3	87.3121	112.602	-0.366629	1.96881e-20	5.68203e-19	Ribosomal protein S3 family protein (AHRD V3.3 *** AT5G35530.1)
Solyc08g067260.3	209.462	152.555	0.457438	1.99866e-20	5.76002e-19	3-ketoacyl-CoA synthase (AHRD V3.3 *** A0A0V0IHH6_SOLCH)
Solyc08g006040.3	76.867	99.556	-0.373119	2.09089e-20	6.01735e-19	40S ribosomal protein S6 (AHRD V3.3 *** K4CI93_SOLLC)
Solyc07g006680.1	76.233	56.8486	0.424543	2.10246e-20	6.04213e-19	LOW QUALITY:HXXXD-type acyl-transferase family protein (AHRD V3.3 *** AT3G26040.1)
Solyc06g064630.3	114.657	147.652	-0.364381	2.14694e-20	6.16129e-19	Ribosomal protein L15 (AHRD V3.3 *** K4C793_SOLLC)
Solyc09g061840.3	22.4557	32.8997	-0.553772	2.23479e-20	6.40442e-19	3-ketoacyl-CoA thiolase (AHRD V3.3 *** P93112_9ROSI)
Solyc03g025730.3	29.3514	19.9755	0.554612	2.30651e-20	6.60068e-19	Tubulin beta chain (AHRD V3.3 *** G7IAN2_MEDTR)
Solyc06g009210.3	345.878	430.832	-0.316972	2.36617e-20	6.76196e-19	Ribosomal protein L19 (AHRD V3.3 *** K4C3V1_SOLLC)
Solyc07g019460.3	879.732	704.001	0.321597	2.43075e-20	6.93682e-19	NADPH--cytochrome P450 reductase (AHRD V3.3 *** K4CCQ8_SOLLC)
Solyc05g007140.3	27.9519	40.1137	-0.523509	2.61514e-20	7.45259e-19	Protein kinase (AHRD V3.3 *** Q2HTW4_MEDTR)
Solyc06g051940.3	48.3102	65.5471	-0.44106	2.96225e-20	8.43002e-19	Protein phosphatase 2c, putative (AHRD V3.3 *** B9RIK1_RICCO)
Solyc06g005160.3	205.792	257.986	-0.326116	3.04546e-20	8.65478e-19	Ascorbate peroxidase (AHRD V3.3 *** Q9SMD3_SOLLC)
Solyc11g012640.1	34.3386	23.6792	0.533895	3.20417e-20	9.09318e-19	LOW QUALITY:Peroxiredoxin Q, chloroplastic (AHRD V3.3 *-* M8CFS7_AEGTA)
Solyc04g074480.3	45.9396	63.0136	-0.456234	3.2954e-20	9.33909e-19	DAHP synthase 2 precursor
Solyc02g071210.3	43.2591	30.9516	0.481826	3.33317e-20	9.43304e-19	Cold acclimation protein WCOR413 (AHRD V3.3 *** A0A103STZ1_CYNCS)
Solyc05g054350.3	86.8901	112.722	-0.374537	3.59461e-20	1.01589e-18	alpha/beta hydrolase family protein
Solyc06g009140.3	75.0159	97.6619	-0.379908	3.72788e-20	1.0521e-18	Late embryogenesis abundant protein (AHRD V3.3 *** E3W6T3_SESPO)
Solyc09g011240.3	77.0906	58.9428	0.387343	3.99283e-20	1.12532e-18	aldo-keto reductase 4B-like
Solyc05g054330.3	186.342	147.61	0.336277	4.13659e-20	1.16423e-18	Epoxide hydrolase (AHRD V3.3 *** Q41415_SOLTU)
Solyc09g075820.3	8.91971	15.1553	-0.768365	4.18811e-20	1.17711e-18	Sugar transporter protein 2
Solyc05g055310.3	243.305	185.378	0.393965	4.24352e-20	1.19104e-18	Heavy metal transport/detoxification superfamily protein (AHRD V3.3 *-* AT5G27690.1)
Solyc06g035870.3	30.2132	42.4382	-0.489204	4.34203e-20	1.21702e-18	Membrane steroid-binding protein (AHRD V3.3 *** G5DXK7_SILLA)
Solyc03g114960.3	270.79	216.37	0.323416	4.42486e-20	1.23854e-18	ABC transporter B family protein (AHRD V3.3 *** A0A072URQ8_MEDTR)
Solyc10g078550.3	49.2427	36.0063	0.452437	4.77156e-20	1.33375e-18	glutamate dehydrogenase
Solyc10g078240.2	33.6549	23.4463	0.520735	4.79902e-20	1.33959e-18	Cytochrome P450 (AHRD V3.3 *** A0A103VZI8_CYNCS)
Solyc01g096810.3	96.5454	123.745	-0.358119	5.60455e-20	1.56232e-18	EIL3
Solyc08g078020.1	182.587	142.751	0.354966	5.71168e-20	1.59001e-18	LOW QUALITY:Methionine rich arabinogalactan (AHRD V3.3 *** Q52QJ6_SOLLC)
Solyc01g103140.3	28.3411	19.1789	0.562476	5.89335e-20	1.63835e-18	Chloride channel protein (AHRD V3.3 *** Q40485_TOBAC)
Solyc05g055640.3	63.1416	83.4369	-0.401064	6.03209e-20	1.67464e-18	ARM repeat superfamily protein (AHRD V3.3 --* AT1G12930.1)
Solyc03g113280.3	105.903	82.4137	0.361745	6.20872e-20	1.72134e-18	Integral membrane HPP family protein (AHRD V3.3 *** AT3G47980.1)
Solyc02g086840.3	14.5321	8.53525	0.76675	6.41786e-20	1.77691e-18	Protein KINESIN LIGHT CHAIN-RELATED 3 (AHRD V3.3 *** KLCR3_ARATH)
Solyc09g074450.1	32.0347	22.1718	0.531084	7.29614e-20	2.01735e-18	LOW QUALITY:Hydroxyproline-rich glycoprotein (AHRD V3.3 *** B9I9X0_POPTR)
Solyc05g018510.3	73.1199	51.3536	0.507699	7.38172e-20	2.03825e-18	Drug resistance transporter-like ABC domain protein (AHRD V3.3 *** G7JU55_MEDTR)
Solyc08g083130.3	3.97333	8.38009	-1.07226	8.55626e-20	2.35938e-18	Homeobox-leucine zipper protein (AHRD V3.3 *** K4MNF8_MEDSA)
Solyc10g079820.2	431.983	537.084	-0.314063	8.92435e-20	2.45756e-18	Dehydration-induced protein ERD15 (AHRD V3.3 *** Q9LKW3_SOLLC)
Solyc06g060590.3	12.7993	20.3516	-0.668704	9.50557e-20	2.61409e-18	Bidirectional sugar transporter SWEET (AHRD V3.3 *** K4C6N9_SOLLC)
Solyc03g098460.3	60.594	45.3926	0.416381	1.00966e-19	2.77291e-18	NAD(P)-binding Rossmann-fold superfamily protein (AHRD V3.3 *** AT4G27760.1)
Solyc05g008110.3	161.729	122.2	0.404191	1.10787e-19	3.03854e-18	hydroxyproline-rich glycoprotein family protein (AHRD V3.3 --* AT1G23040.3)
Solyc12g088670.2	1012.16	1253.13	-0.307693	1.11379e-19	3.05068e-18	cysteine protease CYP1
Solyc10g079430.2	21.8049	31.8212	-0.5471	1.11798e-19	3.05805e-18	U3 small nucleolar RNA-associated protein 11 (AHRD V3.3 *** A5B5S2_VITVI)
Solyc04g051470.1	13.0097	7.44014	0.809632	1.12161e-19	3.06387e-18	LOW QUALITY:DUF3511 domain protein (AHRD V3.3 *** G7IBW0_MEDTR)
Solyc01g099830.3	156.205	197.829	-0.340434	1.1645e-19	3.1768e-18	60S ribosomal protein L22-2 (AHRD V3.3 *** W9QTY3_9ROSA)
Solyc02g084870.3	27.2813	18.4297	0.564947	1.18507e-19	3.2286e-18	mitogen-activated protein kinase 8
Solyc10g050510.1	9.52722	15.9382	-0.741264	1.28916e-19	3.5075e-18	LOW QUALITY:transcription initiation factor TFIID subunit 1b-like protein (AHRD V3.3 -** AT3G19030.1)
Solyc07g006855.1	10.9249	5.95556	0.876714	1.38598e-19	3.76592e-18	CASP-like protein (AHRD V3.3 *** M1BM50_SOLTU)
Solyc02g091140.3	67.3086	50.6657	0.408414	1.44944e-19	3.93313e-18	S-adenosyl-L-methionine:carboxyl methyltransferase family protein (AHRD V3.3 *** B9HJH9_POPTR)
Solyc05g055745.1	42.3395	57.8549	-0.450765	1.45308e-19	3.93777e-18	Seed linoleate 9S-lipoxygenase (AHRD V3.3 --* LOXX_SOYBN)
Solyc10g079200.2	306.707	247.295	0.310604	1.62226e-19	4.39043e-18	Mitochondrial carrier protein (AHRD V3.3 *** B1N662_SOLLC)
Solyc11g071280.2	27.3785	18.6683	0.552	1.63004e-19	4.40563e-18	4-amino-4-deoxychorismate lyase
Solyc10g078410.2	44.3949	32.2711	0.460433	1.68611e-19	4.55117e-18	F-box family protein (AHRD V3.3 *** AT2G32560.1)
Solyc06g048740.2	8.35382	14.1082	-0.755855	2.01043e-19	5.41941e-18	Non-specific serine/threonine protein kinase (AHRD V3.3 *** M1ANR5_SOLTU)
Solyc04g014510.3	26.025	38.4694	-0.562228	2.1283e-19	5.72959e-18	glutamine synthase
Solyc08g016720.1	15.418	8.99887	0.771976	2.13484e-19	5.73962e-18	9-cis-epoxycarotenoid dioxygenase2
Solyc06g048410.3	429.284	342.332	0.326572	2.17714e-19	5.84568e-18	iron superoxide dismutase
Solyc05g006860.3	4.36334	1.48745	1.54727	2.2193e-19	5.95105e-18	Thioredoxin family protein (AHRD V3.3 *** B9IJS4_POPTR)
Solyc01g080020.2	4.57079	9.03526	-0.98607	2.25892e-19	6.04935e-18	Eukaryotic aspartyl protease family protein, putative (AHRD V3.3 *** A0A061ELJ0_THECC)
Solyc06g072430.2	6.08167	11.1577	-0.870122	2.32992e-19	6.23131e-18	BAG family molecular chaperone regulator 5 (AHRD V3.3 *-* W9QTU5_9ROSA)
Solyc10g085030.1	103.559	131.934	-0.349057	2.51988e-19	6.73055e-18	SOUL heme-binding family protein (AHRD V3.3 *** AT2G37970.1)
Solyc09g018750.3	141.865	178.707	-0.332847	2.59939e-19	6.93387e-18	CBS domain-containing protein (AHRD V3.3 *** A0T1V6_PLESU)
Solyc03g119910.3	1.02682	3.35822	-1.70979	2.7668e-19	7.37079e-18	Le3OH-23b-hydroxylase
Solyc10g078265.1	66.8831	49.313	0.442354	3.00106e-19	7.98446e-18	Peptidyl-prolyl cis-trans isomerase (AHRD V3.3 *** A0A0K9NXQ5_ZOSMR)
Solyc04g007800.3	42.1414	30.0178	0.489352	3.06545e-19	8.14517e-18	Calcium-dependent lipid-binding (CaLB domain) family protein (AHRD V3.3 *** AT1G70810.1)
Solyc03g098780.2	14.5744	8.52195	0.778625	3.15585e-19	8.37447e-18	Cathepsin D Inhibitor
Solyc09g083440.3	6.38734	2.46328	1.39783	3.17039e-19	8.40216e-18	PIN-I protein (AHRD V3.3 *** Q4FE22_SOLTU)
Solyc05g054090.3	7.24035	3.19928	1.18403	3.25652e-19	8.61923e-18	UDP-3-O-acyl N-acetylglycosamine deacetylase family protein (AHRD V3.3 --* AT1G25210.2)
Solyc01g008930.4	27.5427	18.7258	0.559434	3.39684e-19	8.96739e-18	AUREA phytochromobilin synthase
Solyc07g056200.3	8.08899	14.1581	-0.814622	3.39657e-19	8.96739e-18	Heavy metal transport/detoxification superfamily protein, putative (AHRD V3.3 *** A0A061DNE7_THECC)
Solyc02g071520.3	22.2797	13.8921	0.682922	3.54867e-19	9.35612e-18	Bidirectional sugar transporter SWEET (AHRD V3.3 *** K4B8C8_SOLLC)
Solyc11g012240.1	2.99174	0.665492	2.13939	3.62445e-19	9.54361e-18	MBOAT (membrane bound O-acyl transferase) family protein (AHRD V3.3 *** AT5G55350.1)
Solyc06g050500.2	5.10688	9.75668	-0.930228	3.63045e-19	9.54711e-18	Abscisic acid receptor (AHRD V3.3 *** G7KT83_MEDTR)
Solyc09g014770.3	90.8864	115.942	-0.351905	3.65712e-19	9.60487e-18	AMP deaminase (AHRD V3.3 *** W9RW60_9ROSA)
Solyc03g118710.3	37.3729	50.3613	-0.43079	3.79373e-19	9.95087e-18	C2-domain ABA-related family protein
Solyc08g081210.3	59.3442	44.674	0.409359	4.3061e-19	1.12803e-17	MAP kinase kinase kinase 66
Solyc09g008550.3	22.8131	12.5795	0.859877	4.46714e-19	1.16872e-17	Cytosine/purine uracil thiamine allantoin permease (AHRD V3.3 *** G7IA71_MEDTR)
Solyc03g044850.1	1.73198	0.265603	2.6678	4.49916e-19	1.17559e-17	LOW QUALITY:Dehydrin family protein, expressed (AHRD V3.3 --* Q40711_ORYSJ)
Solyc06g075180.1	61.7367	80.305	-0.37875	4.80761e-19	1.25458e-17	60S ribosomal protein L12 (AHRD V3.3 *** K7WTX4_SOLTU)
Solyc05g052300.3	27.2966	18.6111	0.554468	5.42617e-19	1.4142e-17	Amino acid transporter family protein (AHRD V3.3 *** B9HYI5_POPTR)
Solyc09g011740.3	22.7615	32.5699	-0.515451	5.95457e-19	1.54993e-17	Phosphatidylinositol:ceramide inositolphosphotransferase (AHRD V3.3 *** IPCS_ORYSI)
Solyc12g006230.2	7.07147	12.4014	-0.808919	6.22989e-19	1.61953e-17	RING/U-box superfamily protein, putative (AHRD V3.3 *** A0A061DMB3_THECC)
Solyc02g079570.3	9.70044	16.0791	-0.731982	6.30323e-19	1.63652e-17	Serine/threonine-protein kinase (AHRD V3.3 *** A0A0V0IWF8_SOLCH)
Solyc03g082950.3	1.14681	3.7834	-1.71075	6.43365e-19	1.66826e-17	BSD domain-containing protein (AHRD V3.3 --* AT2G10950.3)
Solyc02g085935.1	14.0637	21.6104	-0.619042	6.45188e-19	1.67087e-17	Complex 1 LYR protein (AHRD V3.3 *** A0A103XDK3_CYNCS)
Solyc09g082510.3	56.8526	42.6947	0.413098	6.67922e-19	1.72755e-17	Kinase interacting (KIP1-like) family protein, putative (AHRD V3.3 *** A0A061DQM7_THECC)
Solyc10g008300.3	20.7899	30.1133	-0.53586	7.05286e-19	1.82189e-17	Mannan endo-1,4-beta-mannosidase 1 (AHRD V3.3 *** MAN1_ORYSJ)
Solyc09g090930.3	83.092	64.4137	0.367547	7.1939e-19	1.85597e-17	Tetratricopeptide repeat (TPR)-like superfamily protein (AHRD V3.3 *-* AT1G04530.1)
Solyc06g068120.3	7.75227	3.72747	1.05354	7.37428e-19	1.90011e-17	histone-lysine N-methyltransferase SUVR5 (AHRD V3.3 --* AT2G23740.6)
Solyc02g085870.3	374.593	299.064	0.324308	7.63585e-19	1.96503e-17	beta-ketoacyl-coenzyme A synthase
Solyc01g080870.3	233.852	188.081	0.31403	7.7521e-19	1.99186e-17	Peptide transporter, putative (AHRD V3.3 *** B9SKJ1_RICCO)
Solyc11g012470.2	81.8645	104.353	-0.349634	7.75961e-19	1.99186e-17	RNA-binding protein, putative (AHRD V3.3 *** Q1ENZ5_MUSAC)
Solyc08g013730.3	178.606	117.858	0.599701	8.74216e-19	2.23845e-17	NOD26-like intrinsic protein5.1
Solyc09g011420.3	16.9748	25.1488	-0.56495	8.73519e-19	2.23845e-17	Ribosomal protein l7ae (AHRD V3.3 *** A0A0A0LF58_CUCSA)
Solyc06g005060.3	637.695	783.587	-0.296789	8.89517e-19	2.27194e-17	elongation factor 1-alpha
Solyc11g007690.2	69.9447	91.9917	-0.39685	8.88946e-19	2.27194e-17	Pyruvate kinase (AHRD V3.3 *** K4D530_SOLLC)
Solyc06g068460.3	35.1356	48.3455	-0.459704	9.13732e-19	2.33087e-17	WRKY transcription factor 40
Solyc04g072780.3	170.242	133.225	0.353913	9.17811e-19	2.33836e-17	senescence-associated family protein (DUF581) (AHRD V3.3 *** AT1G22160.1)
Solyc04g007795.1	13.0018	7.36504	0.819595	9.82054e-19	2.49892e-17	Major latex-like protein (AHRD V3.3 *** K9MJR1_9ASTR)
Solyc01g110130.3	32.166	44.09	-0.454919	1.00913e-18	2.56463e-17	DNA helicase (AHRD V3.3 *** K4B3M6_SOLLC)
Solyc03g025430.1	8.03144	13.6853	-0.767996	1.02492e-18	2.60153e-17	LOW QUALITY:transmembrane protein (AHRD V3.3 *** AT5G52420.1)
Solyc08g075700.3	229.505	287.003	-0.322324	1.04365e-18	2.64577e-17	60S ribosomal protein L13 (AHRD V3.3 *** K4CMT7_SOLLC)
Solyc06g005940.3	185.078	229.628	-0.311157	1.07212e-18	2.71458e-17	Protein disulfide-isomerase (AHRD V3.3 *** K4C376_SOLLC)
Solyc04g011440.4	10.747	21.0508	-0.972014	1.09027e-18	2.75711e-17	ethylene-responsive heat shock protein cognate 70
Solyc12g005720.1	16.379	9.84567	0.734854	1.40598e-18	3.55111e-17	Cysteine-rich RLK (Receptor-like kinase) protein (AHRD V3.3 *** G7IKM1_MEDTR)
Solyc09g065660.3	2.13519	5.20584	-1.28923	1.53999e-18	3.88476e-17	SolycHsfA7
Solyc09g065620.3	15.3703	9.30853	0.729738	1.57209e-18	3.96086e-17	Chlorophyllase (AHRD V3.3 *** W6EIP8_WHEAT)
Solyc06g083070.3	107.782	136.601	-0.341379	1.60366e-18	4.03541e-17	Fimbrin, putative (AHRD V3.3 *** B9SMN8_RICCO)
Solyc12g042480.2	18.8061	27.3207	-0.540648	1.78167e-18	4.47783e-17	Cytochrome P450 family protein (AHRD V3.3 *** B9HFW5_POPTR)
Solyc12g088940.2	15.0581	22.7812	-0.595992	1.8832e-18	4.7214e-17	MAP kinase kinase kinase 87
Solyc12g096870.1	17.4625	25.9195	-0.569908	1.88139e-18	4.7214e-17	Glycosyltransferase (AHRD V3.3 *** Q0PI14_VITLA)
Solyc02g080070.3	36.9554	50.8831	-0.462116	1.91922e-18	4.80582e-17	Cysteine-rich receptor-kinase-like protein (AHRD V3.3 *** G7KDB1_MEDTR)
Solyc08g008370.3	32.2615	44.6994	-0.470119	2.03558e-18	5.09094e-17	DCD (Development and cell death) domain protein (AHRD V3.3 *** A0A072TUZ0_MEDTR)
Solyc04g050930.3	104.019	81.458	0.353943	2.0826e-18	5.20217e-17	violaxanthin de-epoxidase
Solyc11g007980.2	1.58246	4.4141	-1.48545	2.31992e-18	5.78789e-17	Cytochrome P450 (AHRD V3.3 *** Q9AVQ2_SOLTU)
Solyc10g007390.3	62.6442	80.9207	-0.369726	2.56958e-18	6.40296e-17	Protein transport protein Sec61 subunit alpha (AHRD V3.3 *** A0A151RBI9_CAJCA)
Solyc01g080200.3	59.5984	77.5314	-0.380514	2.60986e-18	6.4954e-17	Mediator of RNA polymerase II transcription subunit 33A (AHRD V3.3 *** MD33A_ARATH)
Solyc07g062220.3	38.1068	27.2145	0.483514	2.84086e-18	7.0617e-17	Trichome birefringence-like protein (AHRD V3.3 *** G7IKB9_MEDTR)
Solyc10g086250.2	4.61809	1.71402	1.41135	2.9377e-18	7.29357e-17	R2R3MYB transcription factor 75
Solyc03g026220.3	119.15	94.4707	0.335173	3.05367e-18	7.57228e-17	BAG family molecular chaperone regulator-like protein (AHRD V3.3 *** A0A072TGZ0_MEDTR)
Solyc05g009470.3	30.2318	42.5782	-0.496157	3.06928e-18	7.60178e-17	Alpha-glucosidase (AHRD V3.3 *** Q9LEC9_SOLTU)
Solyc07g052400.3	59.3617	77.6933	-0.389647	3.08347e-18	7.62766e-17	glutamate receptor-like 3.2
Solyc03g033330.3	46.2742	32.7861	0.500083	3.18966e-18	7.88081e-17	RING/U-box superfamily protein (AHRD V3.3 *** A0A061DF87_THECC)
Solyc05g007900.2	11.5128	18.3981	-0.674876	3.70064e-18	9.13228e-17	LOW QUALITY:RING/U-box superfamily protein, putative (AHRD V3.3 *** A0A061EHX5_THECC)
Solyc01g098700.3	27.2578	18.6248	0.551525	4.37185e-18	1.07756e-16	Branched-chain-amino-acid aminotransferase-like protein (AHRD V3.3 *** G7I8Q0_MEDTR)
Solyc06g075170.1	16.8264	24.7509	-0.558657	4.39612e-18	1.08224e-16	Senescence regulator (AHRD V3.3 *** A0A103XHC6_CYNCS)
Solyc09g009190.3	70.2833	53.0594	0.402877	4.47122e-18	1.0994e-16	Starch branching enzyme (AHRD V3.3 *** Q9XIS5_PHAVU)
Solyc08g065610.3	491.567	399.664	0.2981	4.52531e-18	1.11137e-16	Vacuolar processing enzyme (AHRD V3.3 *** V9M6Z0_9ROSA)
Solyc02g071285.1	31.7391	43.6804	-0.459467	4.68173e-18	1.1484e-16	60S ribosomal protein L32, putative (AHRD V3.3 *-* B9T5H6_RICCO)
Solyc03g097920.1	63.1397	81.3631	-0.365968	4.79787e-18	1.17548e-16	MAP kinase kinase 4
Solyc07g006560.3	0.914454	0.0278979	4.85526	4.98851e-18	1.22072e-16	Hypersensitive response assisting protein (AHRD V3.3 *** Q9SWC6_CAPAN)
Solyc03g123630.3	44.1676	32.1161	0.458952	5.1055e-18	1.24786e-16	pectin methylesterase
Solyc01g079780.3	40.8306	29.5449	0.465779	5.58077e-18	1.36239e-16	Glycoprotein membrane GPI-anchored (AHRD V3.3 *** A0A061ELP1_THECC)
Solyc04g005160.2	58.5458	75.7949	-0.371562	6.05502e-18	1.47553e-16	6-phosphogluconate dehydrogenase, decarboxylating (AHRD V3.3 *** A0A0K1P904_SOLCH)
Solyc08g077060.3	4.91459	9.6244	-0.963227	6.05867e-18	1.47553e-16	Zinc finger, LSD1-type (AHRD V3.3 *** A0A103XQX8_CYNCS)
Solyc09g009390.3	280.71	226.885	0.30732	6.75701e-18	1.64364e-16	Monodehydroascorbate reductase (AHRD V3.3 *** MDAR_SOLLC)
Solyc08g007060.3	15.5259	23.7655	-0.608931	6.99999e-18	1.70072e-16	Peptide transporter, putative (AHRD V3.3 *** B9S1I2_RICCO)
Solyc01g111170.3	2356.26	2843.72	-0.271503	7.91658e-18	1.92113e-16	diageotropica
Solyc03g115230.3	21.2388	30.6374	-0.527126	9.02287e-18	2.187e-16	Solanum lycopersicum heat shock protein
Solyc05g012850.2	4.14273	8.10599	-0.96456	9.4166e-18	2.27973e-16	transmembrane protein (AHRD V3.3 *** AT3G11810.1)
Solyc04g081770.3	9.77872	5.22853	0.898529	1.03619e-17	2.50266e-16	GDSL esterase/lipase (AHRD V3.3 *** A0A0B2SN40_GLYSO)
Solyc09g061730.2	2.24007	0.50988	2.14333	1.03569e-17	2.50266e-16	Late embryogenesis abundant protein 1 (AHRD V3.3 --* LEA1_ORYSI)
Solyc01g106210.3	75.2522	95.8679	-0.348965	1.06355e-17	2.5657e-16	Heat shock protein 70 (AHRD V3.3 *** B9HN74_POPTR)
Solyc01g008500.3	6.42556	11.4387	-0.837014	1.07818e-17	2.59793e-16	Receptor-like protein kinase (AHRD V3.3 *** A0A061EYK6_THECC)
Solyc05g055160.3	684.936	839.847	-0.294082	1.13907e-17	2.74142e-16	DnaJ-like protein (AHRD V3.3 *** Q38HT9_SOLTU)
Solyc02g069800.1	20.0701	29.3529	-0.546292	1.21005e-17	2.90881e-16	LOW QUALITY:Abhydrolase superfamily protein
Solyc01g105920.3	10.7099	5.98963	0.836028	1.22272e-17	2.93582e-16	(E)-beta-ocimene synthase
Solyc05g051280.3	23.1461	15.6005	0.567011	1.24024e-17	2.97439e-16	Lipase class 3 family protein / putative calmodulin-binding heat-shock protein (AHRD V3.3 *** F4K8L2_ARATH)
Solyc07g063610.3	76.7687	59.4333	0.36941	1.24701e-17	2.98712e-16	Dynein light chain family protein (AHRD V3.3 *** B9N570_POPTR)
Solyc05g053240.3	123.411	97.419	0.340408	1.34469e-17	3.21733e-16	Squamosa promoter binding protein12b
Solyc04g007790.3	579.167	455.164	0.349354	1.36323e-17	3.25789e-16	MLP-like protein (AHRD V3.3 *** G8DRW0_GOSBA)
Solyc10g078930.2	37.0714	49.7668	-0.424469	1.37671e-17	3.28626e-16	Activator of 90 kDa heat shock ATPase (AHRD V3.3 *** A0A0B0MWI3_GOSAR)
Solyc01g007990.3	22.1667	31.2919	-0.498077	1.44423e-17	3.4434e-16	Kinase family protein (AHRD V3.3 *** U5G1A9_POPTR)
Solyc08g013900.3	13.6334	21.3103	-0.645054	1.44678e-17	3.44547e-16	Plant regulator RWP-RK family protein (AHRD V3.3 *** AT2G43500.9)
Solyc06g076850.3	225.383	182.152	0.307633	1.50653e-17	3.58357e-16	Tetratricopeptide repeat (TPR)-like superfamily protein (AHRD V3.3 *** AT2G29670.2)
Solyc04g058150.3	635.711	786.45	-0.305989	1.5129e-17	3.59454e-16	Metallothionein-like protein (AHRD V3.3 *** A8DUB1_SOLLC)
Solyc01g095720.3	52.5118	39.5195	0.40896	1.68827e-17	4.00656e-16	Lipase (AHRD V3.3 *** A0A0B0MHI9_GOSAR)
Solyc01g097240.3	63.185	82.6139	-0.386973	1.72392e-17	4.08641e-16	Pathogenesis-related protein PR-4 (AHRD V3.3 *** PR4_PRUPE)
Solyc01g006550.3	6.59772	11.4523	-0.798669	1.8369e-17	4.34918e-16	Leucine-rich repeat receptor-like protein kinase family protein (AHRD V3.3 *** AT2G33170.2)
Solyc08g005580.3	11.3354	17.6338	-0.639336	1.84746e-17	4.36911e-16	ABC transporter family protein (AHRD V3.3 *** U5GKR9_POPTR)
Solyc09g010564.1	32.1243	44.7276	-0.475761	2.03641e-17	4.81041e-16	P-hydroxybenzoic acid efflux pump subunit aaeB (AHRD V3.3 *-* A0A061GW63_THECC)
Solyc01g079180.3	2.25438	0.55198	2.01423	2.40549e-17	5.67568e-16	Pectinesterase (AHRD V3.3 *** K4AXG4_SOLLC)
Solyc03g116900.3	106.54	132.982	-0.319627	2.48081e-17	5.84664e-16	Metal transporter (AHRD V3.3 *** C4TNX3_TOBAC)
Solyc02g070650.2	32.4099	43.6815	-0.430319	2.64474e-17	6.2258e-16	60S ribosomal protein L18a (AHRD V3.3 *** Q3HRW8_SOLTU)
Solyc11g012120.2	0.637491	2.56516	-2.00218	2.65318e-17	6.23848e-16	DUF506 family protein (AHRD V3.3 *** G7JKH5_MEDTR)
Solyc01g067010.3	26.251	36.6666	-0.482041	3.41323e-17	8.00717e-16	LOW QUALITY:F-box associated interaction domain-containing protein (AHRD V3.3 *** A0A103XHT5_CYNCS)
Solyc12g006590.2	2.91382	6.92738	-1.24397	3.41125e-17	8.00717e-16	Zinc finger protein-like protein (AHRD V3.3 *** Q3S345_GOSHI)
Solyc01g007020.3	2.31113	0.58385	1.97196	3.78147e-17	8.86087e-16	U-box domain-containing family protein (AHRD V3.3 *** B9IIK9_POPTR)
Solyc01g102350.3	41.6867	30.2933	0.460551	3.8285e-17	8.9608e-16	Pectinacetylesterase family protein (AHRD V3.3 *** AT3G05910.1)
Solyc02g065280.3	110.561	86.0501	0.361957	4.32704e-17	1.01161e-15	Methyl esterase (AHRD V3.3 *** A0A072UEL6_MEDTR)
Solyc05g012380.3	66.6316	51.6076	0.368754	4.48322e-17	1.04692e-15	Glucan endo-1,3-beta-glucosidase-like protein (AHRD V3.3 *** A0A0B2R8X2_GLYSO)
Solyc09g008800.3	112.369	142.289	-0.340701	4.61262e-17	1.07591e-15	60S ribosomal protein L24 (AHRD V3.3 *** RL24_PRUAV)
Solyc09g060100.3	59.9886	45.7784	0.388722	4.97701e-17	1.15958e-15	transmembrane protein (AHRD V3.3 *** AT4G13150.1)
Solyc08g062490.3	5.46296	9.85472	-0.852398	5.10571e-17	1.18821e-15	WRKY transcription factor 50
Solyc04g082290.3	15.862	23.2783	-0.552802	5.11376e-17	1.18873e-15	At1g76250 (AHRD V3.3 *-* Q8GX25_ARATH)
Solyc03g111310.3	44.2618	58.0326	-0.38996	5.57074e-17	1.29349e-15	SNF1-related protein kinase regulatory subunit gamma 1 (AHRD V3.3 *** A0A061G5Z8_THECC)
Solyc07g017880.3	2.48405	0.680465	1.86947	5.65356e-17	1.31123e-15	Peroxidase (AHRD V3.3 *** K4CCK2_SOLLC)
Solyc04g009770.3	266.134	332.218	-0.319709	5.71672e-17	1.32437e-15	DnaJ-like protein (AHRD V3.3 *** Q38HT9_SOLTU)
Solyc06g076570.3	2.87727	6.27463	-1.12024	5.99103e-17	1.38635e-15	class I small heat shock protein
Solyc05g041910.3	75.9067	95.9985	-0.339122	6.10646e-17	1.41146e-15	Auxin induced-like protein (AHRD V3.3 *** A0A0K9P8V5_ZOSMR)
Solyc02g089250.3	19.5328	12.223	0.670831	6.42468e-17	1.48334e-15	Pollen Ole e 1 allergen and extensin family protein (AHRD V3.3 *** A0A061EFL6_THECC)
Solyc11g006740.2	3.65608	1.05771	1.77271	6.68303e-17	1.54125e-15	F-box protein PP2 (AHRD V3.3 *** A0A059PC27_CICAR)
Solyc06g062670.3	43.2317	57.1458	-0.400752	6.98859e-17	1.6099e-15	zinc finger family protein
Solyc02g062690.3	21.3741	31.2109	-0.543767	7.22781e-17	1.66313e-15	bHLH transcription factor 012
Solyc05g053780.3	63.2028	80.4395	-0.347395	7.29405e-17	1.67648e-15	RNA binding protein-like protein (AHRD V3.3 *** Q3HVL3_SOLTU)
Solyc03g083970.3	44.0437	58.9231	-0.419087	8.23354e-17	1.89029e-15	BAG family molecular chaperone regulator 7 (AHRD V3.3 *** A0A0B0NKP0_GOSAR)
Solyc03g111680.3	5.68202	2.46795	1.20752	8.35382e-17	1.91575e-15	DNA polymerase III subunit gamma/tau (AHRD V3.3 *** A0A0B0NH82_GOSAR)
Solyc04g079210.3	128.49	170.665	-0.408687	9.10613e-17	2.08594e-15	Patatin (AHRD V3.3 *** A0A0V0I1U4_SOLCH)
Solyc07g052350.3	117.14	146.177	-0.320051	9.14945e-17	2.09351e-15	Aconitate hydratase (AHRD V3.3 *** K4CFD4_SOLLC)
Solyc09g092490.3	155.63	122.743	0.344387	1.01524e-16	2.32041e-15	Glycosyltransferase (AHRD V3.3 *-* B6EWX4_LYCBA)
Solyc10g080550.2	11.7605	6.85848	0.778202	1.07218e-16	2.44781e-15	Protein trichome birefringence (AHRD V3.3 *** TBR_ARATH)
Solyc04g014830.2	9.69259	15.6583	-0.688128	1.08877e-16	2.48291e-15	GRAS family transcription factor (AHRD V3.3 *** G7JLR5_MEDTR)
Solyc06g007170.3	14.9272	9.36917	0.670636	1.20583e-16	2.74678e-15	Trichome birefringence-like protein (AHRD V3.3 *** G7IKB9_MEDTR)
Solyc01g098590.3	57.7384	74.1975	-0.361219	1.2114e-16	2.75641e-15	Phosphoglycerate mutase family protein (AHRD V3.3 *** AT3G05170.1)
Solyc03g006080.3	4.42452	8.5115	-0.945854	1.33804e-16	3.04117e-15	LRR receptor-like kinase (AHRD V3.3 *** A0A072V4N4_MEDTR)
Solyc05g055440.1	75.7629	59.1598	0.357938	1.50919e-16	3.42636e-15	Histone H2B (AHRD V3.3 *** K4C2M0_SOLLC)
Solyc01g103430.3	67.7231	86.1742	-0.347021	1.62153e-16	3.67732e-15	Protein kinase (AHRD V3.3 *** Q1SL21_MEDTR)
Solyc08g008305.1	1.61599	4.28653	-1.41338	1.62832e-16	3.68863e-15	Ethylene-responsive transcription factor ERF061 (AHRD V3.3 *** A0A0B2R037_GLYSO)
Solyc11g071890.2	18.8477	12.4057	0.602184	2.08297e-16	4.71333e-15	Outer envelope protein 80 (AHRD V3.3 *** W9RH86_9ROSA)
Solyc09g064630.3	345.979	285.132	0.279076	2.12745e-16	4.80865e-15	Tetratricopeptide repeat (TPR)-like superfamily protein (AHRD V3.3 *-* AT4G17940.1)
Solyc01g105435.1	3.00718	0.903239	1.70605	2.19987e-16	4.96685e-15	ABC transporter G family member (AHRD V3.3 *** A0A0K9NWI5_ZOSMR)
Solyc05g011830.3	11.7818	6.90474	0.767053	2.21378e-16	4.99273e-15	18S pre-ribosomal assembly protein gar2-like protein (AHRD V3.3 *-* AT2G03810.7)
Solyc01g087260.3	512.955	425.367	0.270057	2.21839e-16	4.99761e-15	carotenoid cleavage dioxygenase 1B
Solyc07g063910.3	51.9258	66.7437	-0.361898	2.27788e-16	5.12599e-15	Ribosomal protein L2 family (AHRD V3.3 *** AT4G36130.1)
Solyc10g081260.2	51.7566	39.4734	0.391489	2.63207e-16	5.9165e-15	Protein DETOXIFICATION (AHRD V3.3 *** K4D313_SOLLC)
Solyc03g044330.1	280.689	340.129	-0.277172	2.63649e-16	5.91994e-15	Acetolactate synthase (AHRD V3.3 *** A0A0V0IYE7_SOLCH)
Solyc08g008410.3	23.8673	33.4968	-0.488113	2.9042e-16	6.51389e-15	Plant regulator RWP-RK family protein (AHRD V3.3 *** G7IAL8_MEDTR)
Solyc12g099260.2	17.7658	11.4484	0.63322	2.92624e-16	6.55612e-15	ATP-citrate synthase, putative (AHRD V3.3 *** B9RZR0_RICCO)
Solyc08g075790.3	17.5111	11.1437	0.655034	2.98301e-16	6.676e-15	Vacuolar sorting-associated protein 62 (AHRD V3.3 *** A0A0B0MX79_GOSAR)
Solyc09g018510.3	98.2075	77.9702	0.332166	2.99709e-16	6.70016e-15	Phytol kinase (AHRD V3.3 *** F1BPW2_SOLPN)
Solyc04g006940.3	16.5581	24.1767	-0.548113	3.2204e-16	7.19153e-15	Phospholipid-transporting ATPase (AHRD V3.3 *** M1CCQ9_SOLTU)
Solyc02g070640.3	43.2442	57.4876	-0.40978	3.35965e-16	7.49428e-15	60S ribosomal protein L18a (AHRD V3.3 *** Q3HRW8_SOLTU)
Solyc04g016430.3	10.0821	16.4634	-0.702653	3.59867e-16	8.01871e-15	Cytokinin oxidase/dehydrogenase-like (AHRD V3.3 *** I0IUQ8_SOLLC)
Solyc07g008140.3	2.09912	4.88316	-1.21554	3.637e-16	8.0953e-15	Blue copper protein (AHRD V3.3 *-* A0A151SLU0_CAJCA)
Solyc07g052203.1	12.6443	7.40831	0.772904	3.95128e-16	8.78526e-15	Unknown protein (AHRD V3.3 )
Solyc01g086920.3	60.7636	46.3448	0.391745	4.01109e-16	8.90855e-15	Leucine-rich repeat receptor-like protein kinase family (AHRD V3.3 *** A0A0K9PVU5_ZOSMR)
Solyc01g105360.3	27.5661	19.4341	0.501896	4.16153e-16	9.23264e-15	Glycosyltransferase (AHRD V3.3 *** M1AXT7_SOLTU)
Solyc04g064590.2	12.9872	19.6777	-0.599412	4.17123e-16	9.24411e-15	MAP kinase kinase kinase 33
Solyc02g093270.3	43.9574	57.39	-0.382782	4.44191e-16	9.83332e-15	caffeoyl-CoA O-methyltransferase
Solyc03g096800.3	53.4949	40.1306	0.411705	4.57752e-16	1.01226e-14	Vacuolar iron transporter (VIT) family protein (AHRD V3.3 *-* A0A061G9Q5_THECC)
Solyc04g053110.1	0.646315	2.31522	-1.82835	4.66296e-16	1.03004e-14	Glutaredoxin family protein (AHRD V3.3 *** B9I9V9_POPTR)
Solyc03g115720.3	51.8818	39.7028	0.385558	5.41369e-16	1.19458e-14	zinc finger (C3HC4-type RING finger) family protein (AHRD V3.3 *** AT1G18660.3)
Solyc05g015640.3	56.592	42.9793	0.399844	5.42246e-16	1.19522e-14	Ciliary neurotrophic factor (AHRD V3.3 *** A0A0B0PI91_GOSAR)
Solyc01g103800.3	70.4734	89.0731	-0.337081	5.43603e-16	1.19692e-14	40S ribosomal protein S12 (AHRD V3.3 *** K4B1V5_SOLLC)
Solyc02g077420.3	17.3402	11.3412	0.611739	5.61213e-16	1.23437e-14	Phospholipase A1 (AHRD V3.3 *** A5YW95_CAPAN)
Solyc10g078660.2	54.9201	72.4144	-0.397903	6.13268e-16	1.34741e-14	60S ribosomal protein L24 (AHRD V3.3 *** B9MYJ4_POPTR)
Solyc02g080080.3	26.0457	35.7333	-0.457461	6.15473e-16	1.3508e-14	Receptor-like protein kinase (AHRD V3.3 *** C6ZRS0_SOYBN)
Solyc04g016260.3	59.3314	77.5854	-0.388031	6.317e-16	1.38493e-14	Calcium-transporting ATPase (AHRD V3.3 *** M1AYJ8_SOLTU)
Solyc06g062600.3	43.2216	32.0691	0.42819	6.43424e-16	1.40912e-14	Glucose-methanol-choline (GMC) oxidoreductase family protein (AHRD V3.3 *** AT1G72970.1)
Solyc03g097930.3	7.11194	12.2427	-0.782495	6.49453e-16	1.4208e-14	transcription regulator (AHRD V3.3 --* AT1G02080.3)
Solyc04g015460.3	19.0883	12.4651	0.610309	6.69715e-16	1.46356e-14	Serine/threonine-protein kinase (AHRD V3.3 *** K4BQ48_SOLLC)
Solyc03g044790.3	14.1828	21.1349	-0.573761	6.84549e-16	1.49438e-14	methylesterase AY455313
Solyc01g079507.1	12.9626	19.3879	-0.579901	7.35652e-16	1.60422e-14	DNA helicase (AHRD V3.3 *** K4AXJ5_SOLLC)
Solyc06g073740.3	21.1209	14.2847	0.565269	7.53904e-16	1.64227e-14	Beta-glucosidase (AHRD V3.3 *** A0A0B4PJM3_SOYBN)
Solyc11g010690.2	6.77071	3.31822	1.02049	8.47484e-16	1.84416e-14	Nucleobase-ascorbate transporter-like protein (AHRD V3.3 *-* A0A072TRH3_MEDTR)
Solyc03g120900.2	2.33772	5.19122	-1.15393	8.83894e-16	1.92134e-14	Transducin/WD40 repeat-like superfamily protein (AHRD V3.3 *** AT3G01340.2)
Solyc04g054990.3	21.651	14.6686	0.558577	8.95648e-16	1.94482e-14	PLAT domain-containing protein 1 (AHRD V3.3 *** PLAT1_ARATH)
Solyc09g089690.3	85.38	66.8954	0.351413	9.49468e-16	2.0595e-14	2-oxoglutarate (2OG) and Fe(II)-dependent oxygenase superfamily protein (AHRD V3.3 *** AT1G06620.1)
Solyc04g071620.3	37.9919	50.2426	-0.403929	9.59598e-16	2.07926e-14	Abscicic acid stress ripening 4
Solyc03g118130.3	64.5401	49.388	0.387679	1.00096e-15	2.16659e-14	Rubredoxin (AHRD V3.3 *** A0A0K9Q129_ZOSMR)
Solyc05g052470.3	23.5069	33.3221	-0.507824	1.05718e-15	2.28587e-14	Ferritin (AHRD V3.3 *** K4C1S8_SOLLC)
Solyc08g076060.3	54.4651	70.3547	-0.370202	1.09201e-15	2.35867e-14	Serine/Threonine kinase family protein (AHRD V3.3 *** G7L990_MEDTR)
Solyc01g109500.3	29.2478	40.3521	-0.462223	1.11606e-15	2.40808e-14	Dehydration-responsive protein RD22, putative (AHRD V3.3 *** B9RBD8_RICCO)
Solyc12g005860.2	98.0705	123.864	-0.33745	1.14808e-15	2.47455e-14	Aconitate hydratase (AHRD V3.3 *** K4DBC4_SOLLC)
Solyc05g012650.3	52.3745	67.0206	-0.355991	1.1626e-15	2.5032e-14	T-box transcription factor, putative (DUF863) (AHRD V3.3 *** AT1G69360.1)
Solyc02g084720.3	77.993	59.2931	0.39446	1.19733e-15	2.57527e-14	beta-galactosidase 6
Solyc11g066590.2	131	163.556	-0.320394	1.30392e-15	2.80158e-14	Lysosomal Pro-X carboxypeptidase, putative (AHRD V3.3 *** B9SCN3_RICCO)
Solyc04g072020.3	35.9335	47.8122	-0.41096	1.33597e-15	2.86742e-14	Choline/ethanolamine kinase (AHRD V3.3 *** W9S6I0_9ROSA),Pfam:PF01633
Solyc08g006900.3	30.043	40.3898	-0.426043	1.38235e-15	2.96386e-14	60S ribosomal protein L32, putative (AHRD V3.3 *** B9T5H6_RICCO)
Solyc10g085010.2	7.72266	12.9343	-0.751974	1.39653e-15	2.99111e-14	PAR1 protein (AHRD V3.3 *** A0A061EYI9_THECC)
Solyc10g006530.3	24.5517	16.8625	0.545287	1.42502e-15	3.04895e-14	Photosynthetic NDH subcomplex L 3 (AHRD V3.3 *** A0A0F7CYJ0_9ROSI)
Solyc10g078620.1	216.049	263.03	-0.283752	1.4706e-15	3.14317e-14	Ribosomal protein S5/S7 (AHRD V3.3 *** A0A103XH68_CYNCS)
Solyc04g050440.3	306.663	251.008	0.288826	1.47363e-15	3.14636e-14	ammonium transporter
Solyc09g091030.3	910.257	757.798	0.264889	1.49829e-15	3.19566e-14	Beta-amylase 1
Solyc06g082220.3	44.5543	57.6298	-0.370606	1.55065e-15	3.3039e-14	RNA binding protein, putative (AHRD V3.3 *** B9S5B9_RICCO)
Solyc11g066250.2	163.506	133.07	0.296877	1.59516e-15	3.39519e-14	Carboxypeptidase (AHRD V3.3 *** K4D9N3_SOLLC)
Solyc07g061930.1	19.3858	29.3691	-0.593092	1.60983e-15	3.42285e-14	response regulator 14 (AHRD V3.3 --* AT2G01760.2)
Solyc05g053470.3	32.9593	44.3961	-0.428214	1.62328e-15	3.44787e-14	Chaperonin CPN60, mitochondrial (AHRD V3.3 *** CH60A_ARATH)
Solyc04g005090.3	72.2133	56.6117	0.351195	1.68083e-15	3.5664e-14	cofactor assembly of complex C (AHRD V3.3 *** AT1G59840.2)
Solyc01g056940.3	171.95	210.694	-0.292966	1.68273e-15	3.56672e-14	Ubiquitin
Solyc12g042650.2	83.6887	107.094	-0.355472	1.68944e-15	3.57724e-14	40S ribosomal protein S12 (AHRD V3.3 *** M1CSI4_SOLTU)
Solyc03g123560.3	149.575	187.539	-0.325707	1.71648e-15	3.63074e-14	DnaJ domain-containing protein (AHRD V3.3 *** A0A118K3E9_CYNCS)
Solyc11g040040.2	16.0979	10.1701	0.659316	1.82406e-15	3.85429e-14	Phototropic-responsive NPH3 family protein (AHRD V3.3 *** AT3G19850.1)
Solyc03g007775.1	34.8292	25.4952	0.449856	1.91589e-15	4.04415e-14	NAD(P)H-quinone oxidoreductase subunit 5, chloroplastic (AHRD V3.3 --* NU5C_SORBI)
Solyc11g006710.2	3.20016	6.46709	-1.01358	1.9492e-15	4.11021e-14	Cationic amino acid transporter, putative (AHRD V3.3 *** B9RPW6_RICCO)
Solyc09g090610.3	22.0983	31.3059	-0.50069	1.95666e-15	4.12168e-14	50S ribosomal protein L14 (AHRD V3.3 *** A0A0K9PMD0_ZOSMR)
Solyc02g081190.3	400.532	331.865	0.271616	1.99008e-15	4.18777e-14	1-aminocyclopropane-1-carboxylate oxidase 4
Solyc07g043150.1	2.85547	6.00867	-1.07908	2.14888e-15	4.51728e-14	Glycosyltransferase (AHRD V3.3 *** K4CEH5_SOLLC)
Solyc01g095150.3	15.0862	21.7913	-0.531439	2.18998e-15	4.59896e-14	late embryogenesis-like protein
Solyc10g009310.3	1.93277	4.52505	-1.22325	2.24404e-15	4.70764e-14	Cytochrome P450 (AHRD V3.3 *** F4YF83_9APIA)
Solyc01g096510.2	7.20836	12.0679	-0.736366	2.34843e-15	4.92158e-14	LOW QUALITY:VQ motif-containing protein (AHRD V3.3 *** AT2G41180.1)
Solyc02g082340.3	86.453	107.097	-0.309113	2.42474e-15	5.07631e-14	RNA polymerase I specific transcription initiation factor RRN3 protein (AHRD V3.3 *** AT2G34750.1)
Solyc10g081955.1	93.7288	73.6151	0.348688	2.64793e-15	5.5379e-14	Late embryogenesis abundant (LEA) hydroxyproline-rich glycoprotein family (AHRD V3.3 *** AT3G52470.1)
Solyc03g112850.3	167.475	207.638	-0.309848	2.72089e-15	5.68465e-14	60S ribosomal protein L44 (AHRD V3.3 *** RL44_GOSHI)
Solyc09g092270.3	535.869	447.543	0.259635	2.78009e-15	5.8024e-14	Transferase family protein (AHRD V3.3 *** B9GFT7_POPTR)
Solyc02g076660.3	29.6204	39.8384	-0.426524	2.89816e-15	6.04266e-14	Receptor protein kinase, putative (AHRD V3.3 *** B9T7R3_RICCO)
Solyc04g076010.3	218.239	172.765	0.338626	2.94824e-15	6.14081e-14	RING/FYVE/PHD zinc finger superfamily protein (AHRD V3.3 --* AT1G43770.3)
Solyc02g078805.1	120.11	95.3471	0.332326	3.00042e-15	6.24314e-14	Katanin p80 WD40 repeat-containing subunit B1 homolog (AHRD V3.3 *** K4B9A4_SOLLC)
Solyc02g069250.3	9.51859	15.4014	-0.697527	3.09363e-15	6.43054e-14	Cinnamyl alcohol dehydrogenase (AHRD V3.3 *** A0A1B0YY99_DAUCA)
Solyc01g087730.3	293.752	359.128	-0.289478	3.11183e-15	6.46179e-14	Ribosomal protein (AHRD V3.3 *** K4AYG3_SOLLC)
Solyc10g009110.1	18.5167	26.25	-0.500977	3.31564e-15	6.87803e-14	ethylene response factor F.5
Solyc03g083560.1	14.7533	9.2273	0.679585	3.4522e-15	7.15404e-14	Phosphate-responsive 1 family protein (AHRD V3.3 *** G7JP91_MEDTR)
Solyc10g083960.2	22.9948	31.9516	-0.473989	3.45629e-15	7.15526e-14	Phosphoadenosine phosphosulfate reductase family protein (AHRD V3.3 *** G7L3W8_MEDTR)
Solyc07g008370.3	119.195	147.566	-0.307546	3.59241e-15	7.42952e-14	60S ribosomal protein L7 (AHRD V3.3 *** A0A072VPV6_MEDTR)
Solyc05g043330.3	73.0402	57.1181	0.353609	3.75541e-15	7.75877e-14	GDSL esterase/lipase (AHRD V3.3 *** W9STE9_9ROSA)
Solyc06g062430.3	3.89079	1.52051	1.35597	3.93053e-15	8.11237e-14	Myo-inositol oxygenase (AHRD V3.3 *** K7VPE5_SOLTU)
Solyc10g086240.2	71.7788	56.7305	0.339384	3.94667e-15	8.13747e-14	Glycosyltransferase (AHRD V3.3 *** V4SWV8_9ROSI)
Solyc06g007470.3	145.835	180.403	-0.306436	3.9519e-15	8.14004e-14	40S ribosomal S26-like protein (AHRD V3.3 *** I3S2G2_MEDTR)
Solyc04g071990.3	15.7798	23.0399	-0.549187	4.06001e-15	8.3543e-14	GIGANTEA (AHRD V3.3 *** F2Z6M2_IPONI)
Solyc10g081120.2	72.1081	56.6592	0.347892	4.12096e-15	8.47118e-14	alpha-L-arabinofuranosidase
Solyc04g051500.3	86.8901	69.1904	0.328039	4.30071e-15	8.8318e-14	Transporter-related family protein (AHRD V3.3 *** A9PB03_POPTR)
Solyc03g007230.3	9.38329	15.0615	-0.680262	4.36616e-15	8.9572e-14	Protein phosphatase 2c, putative (AHRD V3.3 *** B9RIK1_RICCO)
Solyc01g109660.2	108.551	134.37	-0.306925	4.40682e-15	9.00446e-14	meloidogyne-induced giant cell protein DB275
Solyc09g055765.1	2.50894	5.41098	-1.10578	4.4059e-15	9.00446e-14	Transcription factor, putative (AHRD V3.3 *** B9TBR8_RICCO)
Solyc12g013680.2	4.06139	7.68799	-0.922353	4.39857e-15	9.00446e-14	Leucine-rich repeat receptor-like protein kinase family protein (AHRD V3.3 *** AT3G24240.1)
Solyc12g040790.2	425.172	514.604	-0.274372	4.40126e-15	9.00446e-14	Phosphoethanolamine N-methyltransferase (AHRD V3.3 *** A0A075BJJ7_LYCBA)
Solyc02g081170.3	299.128	367.031	-0.294309	4.45694e-15	9.09778e-14	plastid lipid associated protein CHRC
Solyc03g113350.3	50.84	38.323	0.404933	4.7426e-15	9.67122e-14	Zinc finger protein, putative (AHRD V3.3 *** B9R926_RICCO)
Solyc10g005340.3	35.6475	25.203	0.502709	4.76512e-15	9.70745e-14	ROP-interactive CRIB motif protein (AHRD V3.3 *-* A0A072U2K9_MEDTR)
Solyc12g005750.1	6.91901	3.48871	0.98811	4.78466e-15	9.73755e-14	LOW QUALITY:Zinc finger protein CONSTANS-LIKE 14 (AHRD V3.3 *** W9SAN7_9ROSA)
Solyc06g075960.1	35.3397	25.4722	0.475612	4.91856e-15	1.00001e-13	histone H4 (AHRD V3.3 *** AT2G28740.1)
Solyc02g087890.3	2.24447	5.01726	-1.1532	5.05816e-15	1.02737e-13	Drought induced 1 protein (AHRD V3.3 --* A0A075M2J2_GOSHI)
Solyc10g078470.2	1.94828	0.485088	1.99019	5.16396e-15	1.04782e-13	Tryptophan/tyrosine permease (AHRD V3.3 *** AT2G33260.2)
Solyc08g080620.1	33.5318	44.4625	-0.406971	5.49099e-15	1.11307e-13	PR-5x
Solyc07g045540.3	44.1555	56.8439	-0.364646	5.55917e-15	1.12577e-13	Glucose-6-phosphate 1-dehydrogenase (AHRD V3.3 *** K4CEW0_SOLLC)
Solyc08g083190.3	75.0362	59.2259	0.340864	5.70057e-15	1.15327e-13	Alpha/beta-Hydrolases superfamily protein (AHRD V3.3 *** A0A061G3V4_THECC)
Solyc09g075140.3	7.00876	11.6532	-0.735145	5.89579e-15	1.19158e-13	alpha/beta-Hydrolases superfamily protein (AHRD V3.3 *** AT3G62860.1)
Solyc12g095960.2	388.283	464.69	-0.259287	6.19229e-15	1.25027e-13	Far upstream element-binding protein 2 (AHRD V3.3 *** W9R3G4_9ROSA)
Solyc03g122190.3	22.5871	15.7535	0.521343	6.24794e-15	1.26026e-13	Jasmonate zim-domain protein (AHRD V3.3 *** G7IIQ4_MEDTR)
Solyc03g019880.3	61.0265	76.7604	-0.329858	6.31806e-15	1.27315e-13	UPF0426 protein, chloroplastic (AHRD V3.3 *** A0A0B2Q4P7_GLYSO)
Solyc02g071220.3	6.94036	11.943	-0.779332	6.69305e-15	1.34738e-13	type-A response regulator2
Solyc11g069700.2	100.969	124.12	-0.298047	6.76992e-15	1.36151e-13	Elongation factor 1-alpha (AHRD V3.3 *** EF1A_SOLLC)
Solyc01g103760.3	139.07	112.234	0.309609	6.81824e-15	1.36988e-13	magnesium transporter NIPA (DUF803) (AHRD V3.3 *** AT4G13800.8)
Solyc12g096830.2	15.2267	22.1187	-0.540696	6.88614e-15	1.38217e-13	Glycosyltransferase (AHRD V3.3 *** K4DHF6_SOLLC)
Solyc05g008940.3	21.7602	30.1691	-0.472464	7.58698e-15	1.52134e-13	Kinase family protein (AHRD V3.3 *** D7KAJ2_ARALL)
Solyc03g019670.3	17.1334	11.4353	0.584114	7.76509e-15	1.55553e-13	Non-hemolytic phospholipase C (AHRD V3.3 *** A0A0B2RKR1_GLYSO)
Solyc08g006990.2	22.1638	15.4832	0.515952	7.79968e-15	1.56093e-13	aluminum activated malate transporter family protein (AHRD V3.3 *** AT5G46610.1)
Solyc01g105070.3	5.3287	2.47105	1.10932	7.93687e-15	1.58683e-13	LECEVI16G peroxidase precursor
Solyc11g006690.1	89.0541	111.295	-0.320659	8.02274e-15	1.60243e-13	40S ribosomal protein S17 (AHRD V3.3 *** RS17_SOLLC)
Solyc12g096760.2	80.9599	63.7329	0.346544	8.22744e-15	1.64171e-13	NADP-dependent alkenal double bond reductase (AHRD V3.3 *** A0A072TWU1_MEDTR)
Solyc06g074190.3	24.4285	16.827	0.536445	8.51632e-15	1.6977e-13	Plant/F24K9-26 protein (AHRD V3.3 *** A0A072UED0_MEDTR)
Solyc09g092330.2	126.463	101.792	0.312361	8.62756e-15	1.7182e-13	UDP-glucuronate 4-epimerase 4 (AHRD V3.3 *** GAE4_ARATH)
Solyc06g060680.2	15.1534	21.6863	-0.517666	8.87123e-15	1.765e-13	Kinase family protein (AHRD V3.3 *** B9GPM5_POPTR)
Solyc05g056350.3	49.2579	62.7924	-0.351398	9.48937e-15	1.88615e-13	Cleft lip and palate transmembrane protein, putative (AHRD V3.3 *** B9RW92_RICCO)
Solyc07g039190.3	81.0134	64.3065	0.333442	9.70447e-15	1.92703e-13	nuclear pore complex protein (DUF3414) (AHRD V3.3 --* AT5G51200.3)
Solyc11g066840.2	108.312	133.372	-0.300598	9.85981e-15	1.95598e-13	Histone deacetylase-like protein-like (AHRD V3.3 *** Q2XTD2_SOLTU)
Solyc03g116670.3	91.995	113.213	-0.299241	1.02175e-14	2.02497e-13	Tetratricopeptide repeat (TPR)-like superfamily protein (AHRD V3.3 *** AT1G80130.1)
Solyc07g064420.3	81.0063	63.905	0.340275	1.09086e-14	2.15984e-13	inositol-1,4,5-trisphosphate 5-phosphatase (AHRD V3.3 *** AT4G27020.1)
Solyc02g070310.3	188.268	228.457	-0.27894	1.10504e-14	2.18579e-13	60S ribosomal protein L32 (AHRD V3.3 *** D7MRE7_ARALL)
Solyc05g008100.1	42.0935	31.1319	0.435663	1.14138e-14	2.25549e-13	hydroxyproline-rich glycoprotein family protein (AHRD V3.3 *** AT1G70985.1)
Solyc02g087870.3	15.9472	24.4633	-0.615568	1.17343e-14	2.31658e-13	ABC transporter B family protein (AHRD V3.3 *** A0A072U6J8_MEDTR)
Solyc04g074230.3	152.285	184.704	-0.278544	1.19168e-14	2.35035e-13	SIG74 14-3-3 family protein
Solyc03g119060.3	96.9401	119.123	-0.297084	1.19438e-14	2.35339e-13	divaricata
Solyc11g008530.2	7.37354	11.9727	-0.699697	1.36284e-14	2.68274e-13	Dicer-like 2d
Solyc12g010930.2	42.4498	55.3574	-0.382764	1.3826e-14	2.71902e-13	Ribosomal L5P family protein (AHRD V3.3 *** AT5G45775.2)
Solyc11g006910.2	5.18026	2.34	1.15176	1.41426e-14	2.77862e-13	Ferredoxin family protein (AHRD V3.3 *** B9MYW6_POPTR)
Solyc03g114640.3	24.5591	17.4756	0.49177	1.43136e-14	2.80951e-13	signal peptide peptidase (AHRD V3.3 *** AT1G73990.1)
Solyc04g050490.3	32.2402	23.6146	0.448746	1.46841e-14	2.87947e-13	carboxyl-terminal peptidase (DUF239) (AHRD V3.3 *** AT5G18460.1)
Solyc10g086010.2	93.9508	116.419	-0.309195	1.63957e-14	3.21201e-13	60S ribosomal L4 (AHRD V3.3 *** A0A0B0NGW3_GOSAR)
Solyc04g074020.2	7.21112	11.9478	-0.735097	1.72766e-14	3.38134e-13	Receptor protein kinase, putative (AHRD V3.3 *** A0A061FG24_THECC)
Solyc07g051850.3	226.058	272.268	-0.268257	1.73416e-14	3.39083e-13	Aspartic proteinase, putative (AHRD V3.3 *** B9SVA7_RICCO)
Solyc10g080150.2	3.07809	1.04205	1.55272	1.74538e-14	3.4095e-13	Methyltransferase (AHRD V3.3 *** K4D2Q6_SOLLC)
Solyc08g075120.3	78.5679	62.3284	0.333198	1.74931e-14	3.41392e-13	Rop guanine nucleotide exchange factor, putative (AHRD V3.3 *** B9S1Q7_RICCO)
Solyc05g007980.3	159.171	128.901	0.303294	1.77018e-14	3.45134e-13	Sulfate transporter, putative (AHRD V3.3 *** B9SJ59_RICCO)
Solyc10g006580.3	101.517	127.768	-0.331376	1.78565e-14	3.47818e-13	ribosomal protein L2
Solyc01g006300.3	447.297	373.702	0.259249	1.80157e-14	3.50586e-13	LECEVI1A
Solyc04g056340.3	13.8135	20.006	-0.533965	1.8119e-14	3.51926e-13	Tyrosine phosphatase family protein (AHRD V3.3 *** AT3G02800.1)
Solyc07g005510.3	714.861	600.771	0.250763	1.8105e-14	3.51926e-13	Omega-6 fatty acid desaturase (AHRD V3.3 *** U3MY72_SOLAC)
Solyc05g012110.3	110.949	135.977	-0.293097	1.8388e-14	3.5681e-13	6-phosphogluconolactonase, putative (AHRD V3.3 *** B9REC3_RICCO)
Solyc06g073300.1	125.893	154.168	-0.292402	1.86146e-14	3.60866e-13	60S ribosomal protein L27 (AHRD V3.3 *** A0A0V0HNB9_SOLCH)
Solyc03g119590.1	1.80079	4.22809	-1.22541	1.88531e-14	3.65143e-13	LOW QUALITY:NIMIN2c protein (AHRD V3.3 *** A0FJY4_TOBAC)
Solyc03g096290.3	616.344	510.209	0.273298	1.94668e-14	3.76671e-13	plasma membrane intrinsic protein 1.7
Solyc01g006520.3	30.1037	39.9483	-0.407751	2.06514e-14	3.99215e-13	Serine/threonine-protein kinase (AHRD V3.3 *** K4ASL8_SOLLC)
Solyc11g068730.2	111.902	91.0734	0.296867	2.2063e-14	4.26099e-13	Nitrilase (AHRD V3.3 *** G4VV63_CAMSI)
Solyc10g052660.3	81.8188	101.619	-0.311951	2.43755e-14	4.70316e-13	ribosomal protein S25
Solyc05g050830.2	11.2187	6.86748	0.705856	2.76612e-14	5.33209e-13	Ethylene-responsive transcription factor4
Solyc01g005590.2	31.1607	23.025	0.437483	2.77643e-14	5.34692e-13	Arabinogalactan peptide 14 (AHRD V3.3 *** A0A151TQT2_CAJCA)
Solyc05g051000.3	27.2887	36.5362	-0.41939	2.78778e-14	5.36372e-13	40S ribosomal protein S13 (AHRD V3.3 *** RS13_SOYBN)
Solyc06g036290.3	3.38819	6.68639	-0.977546	2.88884e-14	5.55293e-13	heat shock protein 90
Solyc09g007790.1	4.8047	8.52871	-0.827246	2.90773e-14	5.58399e-13	LOW QUALITY:Senescence regulator (AHRD V3.3 *** G7IRS7_MEDTR)
Solyc01g107860.3	56.5407	44.2771	0.352515	2.91652e-14	5.59561e-13	CBS domain-containing family protein (AHRD V3.3 *** B9GHB5_POPTR)
Solyc08g008290.3	65.2731	81.6311	-0.322695	2.94739e-14	5.64953e-13	UDP-Glycosyltransferase superfamily protein (AHRD V3.3 --* AT5G65685.2)
Solyc04g080740.1	18.382	12.469	0.558896	2.95664e-14	5.66194e-13	BZIP transcription factor family protein (AHRD V3.3 *** B9H4F3_POPTR)
Solyc06g075080.3	82.427	66.1222	0.317487	3.04856e-14	5.83251e-13	Nudix family hydrolase (AHRD V3.3 *** A0A072V814_MEDTR)
Solyc01g010520.3	25.0468	17.9447	0.481336	3.19999e-14	6.1165e-13	helicase with zinc finger protein (AHRD V3.3 *** AT2G46420.3)
Solyc08g008180.2	30.6047	40.2908	-0.397074	3.23776e-14	6.18291e-13	Loricrin-like (AHRD V3.3 *** A0A0K9PKU0_ZOSMR)
Solyc01g058270.3	13.6109	7.84683	0.786284	3.44136e-14	6.56557e-13	O-acetyltransferase family protein (AHRD V3.3 *** AT3G06550.1)
Solyc03g122270.3	44.0519	33.7377	0.384823	3.56063e-14	6.78678e-13	Inter-alpha-trypsin inhibitor heavy chain-related, putative (AHRD V3.3 *** A0A061GD07_THECC)
Solyc07g007280.3	27.75	20.1831	0.460604	3.57704e-14	6.81171e-13	chlororespiratory reduction 6 (AHRD V3.3 *** AT2G47910.2)
Solyc12g009600.2	78.2462	61.7974	0.342877	3.60729e-14	6.86292e-13	Thylakoid lumenal 16.5 kDa protein (AHRD V3.3 *** A0A061GNW6_THECC)
Solyc09g083330.3	26.8676	19.4047	0.468855	3.65117e-14	6.93994e-13	Phosphatidate cytidylyltransferase (AHRD V3.3 *** K4CVV9_SOLLC)
Solyc05g051530.3	9.86638	15.0511	-0.611615	3.79192e-14	7.20078e-13	ABC transporter G family member (AHRD V3.3 *** A0A0K9NWI5_ZOSMR)
Solyc02g077080.3	332.736	278.351	0.257369	3.87112e-14	7.34434e-13	Trichome birefringence-like protein (AHRD V3.3 *** G7IKB9_MEDTR)
Solyc03g117280.3	41.599	31.3036	0.407411	3.8983e-14	7.38906e-13	transmembrane protein (AHRD V3.3 *** AT2G25270.1)
Solyc03g026290.3	14.2251	8.89129	0.678974	4.0483e-14	7.65916e-13	Post-GPI attachment-like factor-protein (AHRD V3.3 *** A0A072UAB4_MEDTR)
Solyc05g053670.3	141.862	175.329	-0.305063	4.04692e-14	7.65916e-13	60S ribosomal protein L13a-like protein (AHRD V3.3 *** Q3HRW1_SOLTU)
Solyc12g036160.2	22.9012	15.5878	0.558589	4.05535e-14	7.66539e-13	ABC transporter family protein (AHRD V3.3 *** A0A097P9R5_HEVBR)
Solyc08g081150.3	10.509	15.8026	-0.590197	4.07277e-14	7.6912e-13	GMP synthase (AHRD V3.3 *** W8TFM6_TOBAC)
Solyc02g082120.3	19.4794	26.967	-0.469645	4.18188e-14	7.88996e-13	DNA-3-methyladenine glycosylase, putative (AHRD V3.3 *** B9SVU2_RICCO)
Solyc05g052980.3	154.715	189.397	-0.291898	4.27228e-14	8.05308e-13	Protein phosphatase 2C (AHRD V3.3 *** Q8RVG0_TOBAC)
Solyc07g045300.3	73.4939	58.4141	0.330674	4.29968e-14	8.09727e-13	transmembrane protein (AHRD V3.3 *** AT2G04360.1)
Solyc02g068830.2	34.758	47.2443	-0.445812	4.30529e-14	8.10036e-13	Non-specific serine/threonine protein kinase (AHRD V3.3 *** M1ANR5_SOLTU)
Solyc12g010350.2	36.8643	48.2069	-0.386135	4.43659e-14	8.33974e-13	60S ribosomal protein L39 (AHRD V3.3 *** RL39_MAIZE)
Solyc12g089140.2	20.9314	28.5259	-0.447773	4.6367e-14	8.70787e-13	Erythronate-4-phosphate dehydrogenase family protein (AHRD V3.3 *** AT1G75180.3)
Solyc02g071090.3	7.42069	4.02124	0.890828	4.97743e-14	9.3392e-13	Purine permease (AHRD V3.3 *** A0A072UW47_MEDTR)
Solyc05g050240.3	13.4835	8.50761	0.668272	5.2388e-14	9.82058e-13	Plastid division protein PDV1 (AHRD V3.3 *-* A0A199W2F8_ANACO)
Solyc07g005895.1	25.7107	34.3308	-0.41814	5.31728e-14	9.95857e-13	galactosyltransferase family protein (AHRD V3.3 *-* AT1G30260.1)
Solyc04g082010.1	914.339	1080.59	-0.240977	5.32942e-14	9.97216e-13	pre-plastocyanin
Solyc05g056270.3	25.0545	18.019	0.474423	5.33457e-14	9.97268e-13	Isocitrate lyase (AHRD V3.3 *** A0A0K9PVT1_ZOSMR)
Solyc01g087840.3	2.93031	5.84959	-1.00196	5.42593e-14	1.01342e-12	Subtilisin-like protease (AHRD V3.3 *** O82006_SOLLC)
Solyc04g072660.3	41.4801	53.1173	-0.357235	5.95857e-14	1.11189e-12	60S ribosomal protein L30 (AHRD V3.3 *** RL30_LUPLU)
Solyc03g120620.3	18.7078	12.4117	0.586329	6.32216e-14	1.17866e-12	Homeobox leucine zipper protein (AHRD V3.3 *** G7IUR3_MEDTR)
Solyc06g006080.3	63.3975	80.2758	-0.340044	6.59721e-14	1.22881e-12	thiamine biosynthesis protein ThiC
Solyc09g065390.1	13.3647	19.5233	-0.54844	7.19521e-14	1.33898e-12	LOW QUALITY:Pre-mRNA cleavage complex 2 protein Pcf11, putative isoform 2 (AHRD V3.3 *-* A0A061GBF7_THECC)
Solyc02g067790.3	26.3465	18.9934	0.474058	7.32791e-14	1.36243e-12	High affinity nitrate transporter (AHRD V3.3 *** A0A0G2UMZ8_9ROSA)
Solyc06g063180.2	14.8491	21.3903	-0.529306	8.00605e-14	1.48716e-12	glutamate receptor-like 2.2
Solyc01g095180.2	16.6872	11.2724	0.565886	8.01863e-14	1.48814e-12	RING/U-box superfamily protein (AHRD V3.3 *** AT3G61550.1)
Solyc02g081330.4	220.629	182.773	0.272377	8.07725e-14	1.49766e-12	phytoene synthase 2
Solyc12g099830.2	48.5784	37.2223	0.386201	8.50273e-14	1.57513e-12	Kinase family protein (AHRD V3.3 *** B9GKI2_POPTR)
Solyc03g119360.3	107.541	131.673	-0.291671	8.52782e-14	1.57834e-12	40S ribosomal protein S7-like protein (AHRD V3.3 *** Q3HRX6_SOLTU)
Solyc03g005340.3	47.1954	36.2467	0.380579	8.70656e-14	1.60997e-12	Acylamino-acid-releasing enzyme (AHRD V3.3 *** A0A151R6E1_CAJCA)
Solyc02g082190.3	12.0024	17.6088	-0.5547	8.89584e-14	1.64348e-12	CTP synthase (AHRD V3.3 *** M1B2B1_SOLTU)
Solyc01g067020.3	45.3295	58.1103	-0.360067	9.01109e-14	1.66327e-12	Atypical receptor-like kinase 1 (AHRD V3.3 *** C5H8K0_SOLLC)
Solyc11g006590.2	95.2185	76.1969	0.32182	9.05948e-14	1.67069e-12	Cytochrome P450, putative (AHRD V3.3 *** B9R857_RICCO)
Solyc07g063520.3	64.3975	50.3638	0.354152	9.11033e-14	1.67855e-12	Organic solute transporter ostalpha protein (AHRD V3.3 *** G7ILE3_MEDTR)
Solyc05g005980.3	1.7399	0.427329	1.99587	9.22382e-14	1.69793e-12	Major facilitator superfamily protein (AHRD V3.3 *** AT1G52190.1)
Solyc08g068150.3	2318.95	1927.23	0.267266	9.95297e-14	1.8305e-12	BURP domain-containing protein (AHRD V3.3 *** B2ZPK7_SOLLC)
Solyc05g049860.2	0.398302	1.63384	-2.02396	1.00466e-13	1.84607e-12	two-component response regulator (AHRD V3.3 --* AT3G62670.1)
Solyc09g010850.3	23.6793	32.2061	-0.445063	1.02815e-13	1.88752e-12	Protein kinase (AHRD V3.3 *** A3RI54_SOLTU)
Solyc07g020860.3	210.811	255.55	-0.277706	1.03749e-13	1.90296e-12	Peroxiredoxin (AHRD V3.3 *** D2D300_GOSHI)
Solyc02g093180.3	5.35503	9.55664	-0.829211	1.0775e-13	1.97457e-12	HXXXD-type acyl-transferase family protein, putative (AHRD V3.3 *** A0A061DGL0_THECC)
Solyc10g005100.3	73.6678	59.2156	0.315985	1.11716e-13	2.04542e-12	plasma-membrane associated cation-binding protein 1 (AHRD V3.3 *** AT4G20260.6)
Solyc01g087970.3	21.2265	14.7298	0.523558	1.14646e-13	2.09719e-12	Carboxypeptidase (AHRD V3.3 *** K4AYI7_SOLLC)
Solyc11g062130.2	405.562	483.367	-0.253221	1.15162e-13	2.10474e-12	ADP/ATP translocator
Solyc05g054490.3	61.1792	47.8025	0.354233	1.16069e-13	2.11943e-12	3-oxo-5-alpha-steroid 4-dehydrogenase family protein (AHRD V3.3 *** AT3G55360.1)
Solyc08g060920.3	54.205	41.8509	0.375709	1.18041e-13	2.15352e-12	IDS4-like
Solyc03g006700.3	4.67762	8.32589	-0.82426	1.19084e-13	2.17061e-12	Peroxidase (AHRD V3.3 *** K4BE93_SOLLC)
Solyc06g071050.3	59.6431	74.1736	-0.314856	1.22152e-13	2.22454e-12	Hypersensitive-induced response protein (AHRD V3.3 *** A6YGE4_CARPA)
Solyc01g095280.3	69.7216	55.7922	0.320719	1.22857e-13	2.23539e-12	Protein ABIL1, putative (AHRD V3.3 *** B9RDZ9_RICCO)
Solyc06g074800.1	10.8234	16.3766	-0.597633	1.27674e-13	2.32097e-12	LOW QUALITY:Zinc finger family protein (AHRD V3.3 *** B9HQP7_POPTR)
Solyc05g010450.1	20.4208	29.2554	-0.517214	1.2781e-13	2.32136e-12	LOW QUALITY:micronuclear linker histone polyprotein-like protein (AHRD V3.3 *-* AT3G25590.1)
Solyc08g069065.1	25.5659	34.1713	-0.419439	1.31337e-13	2.38331e-12	Hexosyltransferase (AHRD V3.3 *** K4CMC6_SOLLC)
Solyc06g084290.3	21.0826	14.3742	0.549437	1.3351e-13	2.4206e-12	trichome birefringence-like protein (DUF828) (AHRD V3.3 *** AT3G06080.2)
Solyc10g047320.2	24.9296	33.7376	-0.438293	1.35139e-13	2.44797e-12	Disease resistance protein (CC-NBS-LRR class) family protein (AHRD V3.3 *** A0A072TW48_MEDTR)
Solyc11g065000.2	183.074	151.014	0.27782	1.35604e-13	2.45421e-12	F-box family protein (AHRD V3.3 *** B9HNI4_POPTR)
Solyc10g081720.2	128.196	103.828	0.302884	1.37181e-13	2.48056e-12	fasciclin superfamily protein
Solyc03g111720.3	36.7635	27.3385	0.426802	1.38997e-13	2.51116e-12	Peptide methionine sulfoxide reductase (AHRD V3.3 *** MSRA_SOLLC)
Solyc01g109010.3	6.77361	3.39795	0.983301	1.46545e-13	2.64286e-12	Sorting nexin-16 (AHRD V3.3 *-* A0A0B2RCD7_GLYSO)
Solyc02g063390.3	2.9799	1.093	1.43324	1.46539e-13	2.64286e-12	3-oxo-5-alpha-steroid 4-dehydrogenase (AHRD V3.3 *** G7ZZ33_MEDTR)
Solyc10g080730.2	78.3301	62.9539	0.316452	1.51235e-13	2.72503e-12	Thioredoxin, putative (AHRD V3.3 *** B9SHJ2_RICCO)
Solyc03g113420.3	11.5832	17.1382	-0.563444	1.54374e-13	2.77914e-12	Major facilitator superfamily protein (AHRD V3.3 *** AT5G62680.1)
Solyc04g015850.2	56.0492	43.7517	0.355316	1.54714e-13	2.78268e-12	LOW QUALITY:transmembrane protein (AHRD V3.3 *** AT3G57400.1)
Solyc12g099200.2	137.095	110.358	0.314513	1.54843e-13	2.78268e-12	Invertase inhibitor (AHRD V3.3 *** I1VR17_SOLTU)
Solyc06g073940.3	11.3431	6.62348	0.772983	1.62183e-13	2.91203e-12	Protein FAF-like, chloroplastic (AHRD V3.3 *** A0A0B2RVL4_GLYSO)
Solyc01g087540.3	24.248	33.2331	-0.454679	1.62896e-13	2.92226e-12	imidazolonepropionase (Protein of unknown function, DUF642) (AHRD V3.3 *** AT2G41810.1)
Solyc01g087620.3	214.915	262.949	-0.290833	1.71982e-13	3.08255e-12	ubiquitin-like protein 5 (AHRD V3.3 *** AT5G42300.1)
Solyc02g094400.3	19.5586	27.3794	-0.478843	1.76853e-13	3.16708e-12	Glycerophosphodiester phosphodiesterase, putative (AHRD V3.3 *** B9RH28_RICCO)
Solyc06g068520.3	16.2675	10.947	0.572211	1.81514e-13	3.2477e-12	Hydroxyproline-rich systemin (AHRD V3.3 *** HSY1_SOLLC)
Solyc10g080710.2	163.155	196.758	-0.270454	1.8423e-13	3.2934e-12	asparaginyl-tRNA synthetase
Solyc09g075070.3	22.0109	29.868	-0.438493	1.86978e-13	3.33962e-12	Beta-glucosidase, putative (AHRD V3.3 *** B9SAQ6_RICCO)
Solyc01g100570.3	97.8286	120.438	-0.299495	1.9812e-13	3.53554e-12	Nucleolar protein NOP56 (AHRD V3.3 *** A0A061G5W0_THECC)
Solyc10g006070.3	85.0799	105.233	-0.305681	2.08612e-13	3.71951e-12	40S ribosomal protein S8 (AHRD V3.3 *** K4CXD9_SOLLC)
Solyc03g097610.3	6.08443	3.07545	0.97996	2.17719e-13	3.87851e-12	Bidirectional sugar transporter SWEET (AHRD V3.3 *** K4BJH8_SOLLC)
Solyc03g117810.3	42.161	54.2635	-0.363395	2.20827e-13	3.93045e-12	ABC transporter family protein (AHRD V3.3 *** A0A097P9R8_HEVBR)
Solyc02g084240.3	35.067	25.9414	0.433708	2.30938e-13	4.10683e-12	H1 histone-like protein
Solyc01g081010.3	107.179	132.514	-0.30473	2.34809e-13	4.17205e-12	Nucleolar GTP-binding protein 1 (AHRD V3.3 *** K4AXZ3_SOLLC)
Solyc02g093750.3	6.24017	10.3789	-0.731142	2.36619e-13	4.20056e-12	C3H4 type zinc finger protein (DUF23) (AHRD V3.3 *** AT5G40720.3)
Solyc07g055260.3	313.547	262.644	0.25582	2.49627e-13	4.42763e-12	DnaJ (AHRD V3.3 *** A0A126DIH0_ARAHY)
Solyc08g082670.3	278.726	228.698	0.28456	2.54761e-13	4.51477e-12	Cellulose synthase (AHRD V3.3 *** A0A118JUI8_CYNCS)
Solyc07g043560.3	25.8738	34.4155	-0.413746	2.57122e-13	4.55266e-12	Heat shock 70 kDa protein, putative (AHRD V3.3 *** B9S3M9_RICCO)
Solyc03g025710.3	189.547	156.682	0.274967	2.576e-13	4.55717e-12	Acyl-CoA N-acyltransferases-like protein (AHRD V3.3 *** Q9C7G6_ARATH)
Solyc02g071030.2	2924.25	3419.77	-0.225893	2.58613e-13	4.57115e-12	Chlorophyll a-b binding protein, chloroplastic (AHRD V3.3 *** Q41422_SOLTU)
Solyc02g070330.3	127.379	153.594	-0.26999	2.65801e-13	4.69413e-12	40S ribosomal protein S4 (AHRD V3.3 *-* RS4_SOLTU)
Solyc09g018890.3	152.626	124.345	0.29732	2.70433e-13	4.77182e-12	DUF2996 family protein (AHRD V3.3 *** A0A072TND8_MEDTR)
Solyc03g031860.3	303.953	254.939	0.25378	2.82159e-13	4.97442e-12	Phytoene synthase 1
Solyc06g073920.3	69.4131	55.6496	0.319312	2.91634e-13	5.13703e-12	CRABS CLAW-like protein 2a
Solyc06g065970.1	25.4238	18.1693	0.482761	2.94639e-13	5.1855e-12	14 kDa proline-rich protein DC2.15, putative (AHRD V3.3 *** B9RP24_RICCO)
Solyc08g067610.3	8.36693	13.0025	-0.635978	2.94972e-13	5.18689e-12	Pleiotropic drug resistance ABC transporter (AHRD V3.3 *** W0TUG3_ACAMN)
Solyc01g099840.3	447.033	529.008	-0.242967	2.99339e-13	5.25915e-12	Dormancy/auxin associated protein (AHRD V3.3 *** G7I8R1_MEDTR)
Solyc08g076890.3	26.9337	19.2374	0.491922	3.03061e-13	5.31997e-12	Glycine-rich cell wall structural protein 2 (AHRD V3.3 --* GRP2_ORYSI)
Solyc06g083490.3	10.6859	6.13633	0.797582	3.09165e-13	5.42246e-12	NAD(P)-binding Rossmann-fold superfamily protein (AHRD V3.3 *** AT5G06060.1),Pfam:PF13561
Solyc10g009190.1	183.71	152.957	0.264735	3.16777e-13	5.5512e-12	LOW QUALITY:glycine-rich protein (AHRD V3.3 *-* AT4G21620.2)
Solyc06g069010.3	182.891	221.378	-0.275349	3.22245e-13	5.64219e-12	LeArcA1 protein
Solyc07g049660.3	16.5577	22.9805	-0.473852	3.25612e-13	5.69626e-12	Benzyl alcohol O-benzoyltransferase (AHRD V3.3 *-* BEBT_TOBAC)
Solyc07g066310.3	6282.69	7406.72	-0.237641	3.31779e-13	5.79919e-12	Photosystem II 10 kDa polypeptide family protein (AHRD V3.3 *** A9PH94_POPTR)
Solyc01g096590.3	52.1681	65.2969	-0.324497	3.37456e-13	5.89337e-12	ribosomal protein S10p/S20e family protein
Solyc01g098100.2	12.4604	18.2406	-0.550957	3.41685e-13	5.96212e-12	60S ribosome subunit biogenesis protein NIP7 homolog (AHRD V3.3 *** K4B0J7_SOLLC)
Solyc07g045440.1	74.524	59.2591	0.331282	3.45406e-13	6.02191e-12	Fasciclin-like arabinogalactan protein (AHRD V3.3 *** G7K0M1_MEDTR)
Solyc01g095100.3	5.74687	2.90911	0.979563	3.52191e-13	6.13496e-12	WRKY transcription factor 22
Solyc07g017780.3	725.067	614.55	0.23872	3.63746e-13	6.33085e-12	(DB226) meloidogyne-induced giant cell protein
Solyc03g007250.1	19.5775	26.6772	-0.446017	3.65384e-13	6.35395e-12	Cyclic nucleotide gated channel CNGC6 (AHRD V3.3 *-* A0A0B4U3H6_SOLLC)
Solyc01g112190.3	10.3943	15.726	-0.592315	3.67061e-13	6.37769e-12	Plant regulator RWP-RK family protein (AHRD V3.3 *** AT4G35270.4)
Solyc09g007010.1	27.2176	54.5536	-0.99368	3.7541e-13	6.5172e-12	Pathogenesis-related protein 1 (AHRD V3.3 *** Q75QH2_CAPCH)
Solyc01g060130.3	9.64838	14.5044	-0.586674	3.99989e-13	6.93802e-12	TOMGTPASE Mill. GTPase
Solyc04g077140.3	6.43449	3.4378	0.904443	4.0258e-13	6.97112e-12	DUF1005 family protein (AHRD V3.3 *** G7J413_MEDTR)
Solyc11g069090.2	772.353	909.225	-0.235324	4.02486e-13	6.97112e-12	ABC transporter family protein (AHRD V3.3 *** AT5G60790.1)
Solyc01g100380.3	182.694	218.359	-0.257183	4.04603e-13	7.00021e-12	Calreticulin (AHRD V3.3 *** CALR_NICPL)
Solyc01g008497.1	4.94308	8.55433	-0.796808	4.18454e-13	7.23374e-12	Receptor-like kinase (AHRD V3.3 *** G7I982_MEDTR)
Solyc01g097760.3	118.262	142.618	-0.270121	4.61333e-13	7.96824e-12	60S ribosomal protein L7A-like protein (AHRD V3.3 *** Q2XPW4_SOLTU)
Solyc08g076470.3	146.558	120.976	0.276384	4.76713e-13	8.22693e-12	glycerol-3-phosphate acyltransferase
Solyc03g119540.3	340.635	404.241	-0.246912	4.77949e-13	8.2413e-12	CONSTANS-like zinc finger protein (AHRD V3.3 *** I1LEW9_SOYBN)
Solyc03g065250.3	589.92	498.582	0.242478	4.9372e-13	8.50605e-12	Fatty acid hydroxylase superfamily protein (AHRD V3.3 *** A0A072TKE8_MEDTR)
Solyc03g082600.3	105.802	128.642	-0.281858	4.99931e-13	8.6058e-12	Cytochrome b5 (AHRD V3.3 *** A0A0C5DKP2_CATRO)
Solyc04g076950.3	12.1915	7.79752	0.644805	5.20109e-13	8.94561e-12	Protein DETOXIFICATION (AHRD V3.3 *** K4BUD2_SOLLC)
Solyc01g104370.3	118.675	144.39	-0.282532	5.21886e-13	8.96862e-12	60S acidic ribosomal protein P1 (AHRD V3.3 *** A0A199VEQ5_ANACO)
Solyc09g014860.3	7.22238	11.3832	-0.655834	5.2605e-13	9.03259e-12	LURP-one-like protein (AHRD V3.3 *** G7KW19_MEDTR)
Solyc04g080230.3	53.3333	42.0282	0.344406	5.55371e-13	9.52804e-12	Sugar transporter, putative (AHRD V3.3 *-* B9S6G4_RICCO)
Solyc06g072120.3	182.921	222.267	-0.280865	5.9029e-13	1.01186e-11	40S ribosomal protein SA (AHRD V3.3 *** K4C8T4_SOLLC)
Solyc01g112260.3	36.8996	27.4782	0.424799	5.92053e-13	1.01377e-11	Phosphoenolpyruvate carboxylase (AHRD V3.3 --* A7DX51_9POAL)
Solyc12g008700.2	74.1225	93.7703	-0.338682	5.92396e-13	1.01377e-11	peroxisomal ABC transporter 1 (AHRD V3.3 --* AT4G39850.4)
Solyc02g092920.3	105.659	128.188	-0.278821	5.95476e-13	1.01819e-11	heavy metal atpase 1 (AHRD V3.3 *** AT4G37270.1)
Solyc07g064900.3	25.1996	33.4447	-0.408115	6.31645e-13	1.07913e-11	extracellular ligand-gated ion channel protein (DUF3537) (AHRD V3.3 *** AT3G20300.1)
Solyc02g079960.3	48.4478	61.2145	-0.336504	6.70834e-13	1.14513e-11	Thioredoxin (AHRD V3.3 *** A0A061F6X0_THECC)
Solyc08g079170.3	112.692	136.047	-0.271575	6.71941e-13	1.14606e-11	Heat shock protein STI (AHRD V3.3 *** W9R4M6_9ROSA)
Solyc08g005090.1	5.13807	8.8397	-0.782491	6.74818e-13	1.15e-11	LOW QUALITY:DUF740 family protein (AHRD V3.3 *-* G7KDT4_MEDTR)
Solyc01g010540.3	41.603	52.6016	-0.338644	6.89898e-13	1.17472e-11	40S ribosomal protein S9, putative (AHRD V3.3 *** Q60CZ2_SOLDE)
Solyc07g006130.2	10.7498	15.8662	-0.56533	7.56248e-13	1.28663e-11	Eukaryotic peptide chain release factor subunit 1-1 (AHRD V3.3 *** ERF1X_ARATH)
Solyc11g066720.2	129.95	106.787	0.283634	7.97626e-13	1.3559e-11	UDP-apiose/xylose synthase (AHRD V3.3 *** Q2I2N3_SOLTU)
Solyc06g074420.1	1.80577	0.484951	1.87055	8.29043e-13	1.40813e-11	Cytochrome P450 family protein (AHRD V3.3 *** B9HQW0_POPTR)
Solyc11g012060.1	33.6216	25.2533	0.412186	8.33822e-13	1.41507e-11	Protein F12F1.11-, putative (AHRD V3.3 *** Q2HVF3_MEDTR)
Solyc10g050890.2	31.1653	41.5361	-0.413914	8.35185e-13	1.41621e-11	nitrite reductase 2
Solyc02g070050.3	55.3387	43.9116	0.333491	8.4622e-13	1.43373e-11	fatty acid hydroxylase 2 (AHRD V3.3 *** AT4G20870.2)
Solyc01g094720.3	92.8306	73.1183	0.343246	8.69526e-13	1.472e-11	Phosphate transporter (AHRD V3.3 *** A0A0B5WYA8_MANES)
Solyc08g083320.3	1851.84	1571.27	0.237557	8.79692e-13	1.48798e-11	granule-bound starch synthase 1
Solyc03g112360.1	113.798	139.814	-0.296324	8.86726e-13	1.49863e-11	60S ribosomal protein L27A (AHRD V3.3 *** B6VC54_VERFO)
Solyc09g083060.3	50.8762	63.6777	-0.323951	8.87539e-13	1.49877e-11	U-box domain-containing protein 44 (AHRD V3.3 *** A0A151R6I4_CAJCA)
Solyc09g065200.3	36.317	27.5579	0.397297	8.89263e-13	1.50044e-11	cyclinU3_1
Solyc10g006010.3	13.004	8.53342	0.607581	9.0621e-13	1.52777e-11	Outward rectifying potassium channel protein (AHRD V3.3 *** AT5G55630.2)
Solyc05g010810.1	103.152	124.846	-0.275111	9.1838e-13	1.54701e-11	Phosphatidylinositol 4-kinase (AHRD V3.3 *** J3R305_GOSBA)
Solyc12g008840.2	32.9663	42.4513	-0.364849	9.52711e-13	1.60352e-11	beta-galactosidase 4
Solyc05g007880.3	205.084	171.865	0.254929	9.69754e-13	1.63086e-11	Dof zinc finger protein (AHRD V3.3 *** W9S8B0_9ROSA)
Solyc02g064730.3	192.594	231.139	-0.26285	9.73612e-13	1.636e-11	cyclin-dependent kinase B1-2 (AHRD V3.3 --* AT2G38620.3)
Solyc12g096300.2	163.462	196.417	-0.264707	1.024e-12	1.71926e-11	40S ribosomal protein S6 (AHRD V3.3 *** K4DHA3_SOLLC)
Solyc08g077880.3	326.196	276.007	0.241093	1.03027e-12	1.72837e-11	High molecular mass early light-inducible HV58, chloroplastic (AHRD V3.3 *** A0A0B0NUU8_GOSAR)
Solyc06g074430.3	76.9107	95.567	-0.312161	1.05615e-12	1.77032e-11	60s acidic ribosomal protein-like protein (AHRD V3.3 *** Q3HVP0_SOLTU)
Solyc05g051515.1	99.2636	80.2454	0.307024	1.08488e-12	1.817e-11	Histone H3 (AHRD V3.3 *** K7VSQ3_MAIZE)
Solyc07g040990.3	39.8149	50.6904	-0.348117	1.10597e-12	1.85081e-11	Protein phosphatase 2C family protein (AHRD V3.3 *** AT5G57050.1)
Solyc03g123730.3	82.8288	67.6226	0.292473	1.11914e-12	1.87131e-11	26S protease regulatory subunit (AHRD V3.3 *** T2DN87_PHAVU)
Solyc06g062950.1	134.134	161.642	-0.269766	1.22537e-12	2.04725e-11	Subtilisin-like protease (AHRD V3.3 *** W9SXT6_9ROSA)
Solyc05g056120.3	23.8174	17.2702	0.46276	1.22666e-12	2.04773e-11	GATA transcription factor (AHRD V3.3 *** K4C2T6_SOLLC)
Solyc11g069590.2	13.9941	9.19534	0.601302	1.23564e-12	2.06105e-11	Kinase, putative (AHRD V3.3 *** B9SVB0_RICCO)
Solyc03g044150.3	60.8162	46.9112	0.373217	1.27828e-12	2.13043e-11	Subtilisin-like protease (AHRD V3.3 *** A9XG40_TOBAC)
Solyc10g083520.2	105.286	85.0649	0.308786	1.29641e-12	2.1589e-11	RAB6-interacting golgin (DUF662) (AHRD V3.3 *** AT2G27740.1)
Solyc10g084280.2	36.0071	27.3513	0.39775	1.34863e-12	2.24402e-11	SUN-like protein 29
Solyc01g098740.3	6.55975	3.47566	0.907301	1.37067e-12	2.27883e-11	Protein kinase (AHRD V3.3 *** C6ZRT6_SOYBN)
Solyc04g055200.3	20.2625	14.274	0.503916	1.38988e-12	2.30889e-11	Asparagine synthetase, putative (AHRD V3.3 *** B9SZ39_RICCO)
Solyc01g028810.3	274.347	324.566	-0.242736	1.40851e-12	2.33794e-11	Chaperonin-60 beta subunit (AHRD V3.3 *** P93570_SOLTU)
Solyc05g008895.1	5.72232	2.77149	1.04081	1.45907e-12	2.4199e-11	Lipid transfer protein (AHRD V3.3 *** I0IK55_9MYRT)
Solyc09g008250.3	12.4776	17.9687	-0.526138	1.46312e-12	2.42465e-11	blind-like1
Solyc03g019780.3	126.072	155.641	-0.303449	1.5413e-12	2.55214e-11	40S ribosomal protein SA (AHRD V3.3 *** K4BEV0_SOLLC)
Solyc06g083190.3	114.505	137.618	-0.265409	1.58856e-12	2.62827e-11	Peptidyl-prolyl cis-trans isomerase (AHRD V3.3 *** A0A0K9NXQ5_ZOSMR)
Solyc03g080190.3	27.8109	36.5709	-0.397892	1.59522e-12	2.63714e-11	2-oxoglutarate Fe(II) dependent oxygenase superfamily protein
Solyc02g078020.3	14.546	20.4564	-0.494733	1.67665e-12	2.76953e-11	Telomerase activating protein Est1, putative (AHRD V3.3 *** A0A061GFN7_THECC)
Solyc03g116690.3	5.655	9.57938	-0.759288	1.69204e-12	2.79269e-11	Blue copper protein, putative (AHRD V3.3 *** B9RV67_RICCO)
Solyc01g079150.3	204.795	144.354	0.504713	1.70541e-12	2.81248e-11	Boron transporter (AHRD V3.3 *** B6V758_VITVI)
Solyc07g006230.1	21.6956	15.4418	0.492166	1.71076e-12	2.81903e-11	LOW QUALITY:NAC domain-containing protein 78 (AHRD V3.3 --* M7YSE5_TRIUA)
Solyc03g116100.3	47.491	36.9179	0.362503	1.75464e-12	2.889e-11	R2R3MYB transcription factor 31
Solyc09g066100.3	56.1861	44.1076	0.348566	1.82486e-12	3.00221e-11	Histone H1 (AHRD V3.3 *** H1_SOLLC)
Solyc06g074390.3	21.8424	15.6499	0.481671	1.83312e-12	3.01337e-11	Fatty acyl-CoA reductase (AHRD V3.3 *** K4C9F7_SOLLC)
Solyc01g058670.3	29.2822	38.3516	-0.388094	1.85334e-12	3.04416e-11	Transcription factor protein (AHRD V3.3 *** A0A0B0PZR8_GOSAR)
Solyc02g069850.3	102.67	124.308	-0.2756	1.88764e-12	3.09771e-11	ribosomal protein S25
Solyc10g084240.2	3.31394	1.36746	1.28636	1.88898e-12	3.09771e-11	Peroxidase (AHRD V3.3 *** K4D3L0_SOLLC)
Solyc03g121330.3	96.9717	119.475	-0.301536	1.96725e-12	3.22349e-11	60S ribosomal protein L28, putative (AHRD V3.3 *** B9RKC5_RICCO)
Solyc03g111230.3	161.833	194.768	-0.266446	1.96991e-12	3.22526e-11	Ribosomal protein (AHRD V3.3 *** Q947H2_PETHY)
Solyc03g121420.3	30.4251	40.6083	-0.41141	2.0963e-12	3.42944e-11	Inorganic pyrophosphatase 2 (AHRD V3.3 *** A0A0B2S4R2_GLYSO)
Solyc04g026100.1	64.1615	79.5722	-0.309853	2.13277e-12	3.48632e-11	Ribosomal protein S16 (AHRD V3.3 *** A9P8S1_POPTR)
Solyc05g009500.3	132.449	109.257	0.277658	2.14312e-12	3.50043e-11	Major facilitator superfamily protein (AHRD V3.3 *** AT1G68570.1)
Solyc07g008340.3	94.6881	115.126	-0.282079	2.15111e-12	3.51068e-11	RNase L inhibitor protein 2
Solyc07g020800.3	11.6759	7.51407	0.633736	2.18445e-12	3.56224e-11	Rac-like GTP binding protein (AHRD V3.3 *** O65062_PICMA)
Solyc09g014250.3	17.2028	11.9207	0.526732	2.22415e-12	3.62408e-11	MYB transcription factor (AHRD V3.3 *** Q66RN1_HEVBR)
Solyc11g010300.2	34.998	26.5509	0.399056	2.24327e-12	3.65232e-11	GTP cyclohydrolase II/3,4-dihydroxy-2-butanone 4-phosphate synthase (AHRD V3.3 *** Q6A4W9_MALDO)
Solyc08g006780.3	58.7374	46.9108	0.323892	2.25447e-12	3.66764e-11	Nucleoid-associated protein (AHRD V3.3 *** A0A199V9B5_ANACO)
Solyc01g010180.3	49.1507	62.2103	-0.339643	2.26682e-12	3.68479e-11	DEA(D/H)-box RNA helicase family protein (AHRD V3.3 --* AT3G61240.2)
Solyc01g079610.3	19.3775	26.4053	-0.444884	2.27869e-12	3.70115e-11	DNAJ heat shock family protein (AHRD V3.3 *** AT3G62600.1)
Solyc03g115930.2	4.02539	7.27618	-0.854037	2.2921e-12	3.71998e-11	Calcium-binding EF-hand family protein (AHRD V3.3 *-* AT5G39670.1)
Solyc07g065980.3	85.5218	68.9496	0.30936	2.31015e-12	3.7463e-11	alkaline alpha-galactosidase seed imbibition protein
Solyc01g080220.3	51.9757	64.5547	-0.31185	2.35878e-12	3.82212e-11	Endo-1,3-1,4-beta-d-glucanase, putative (AHRD V3.3 *** B9RSS3_RICCO)
Solyc03g007990.2	68.669	55.6893	0.302529	2.483e-12	4.02022e-11	Conserved peptide upstream open reading frame 14 (AHRD V3.3 *** B3H629_ARATH)
Solyc09g007150.3	2.20679	0.74037	1.58441	2.51924e-12	4.07566e-11	Glutathione S-transferase (AHRD V3.3 *** A0A096XCA4_BETPN)
Solyc01g095610.3	4.39691	2.09358	1.06678	2.56986e-12	4.15427e-11	protein trichome birefringence-like 25
Solyc01g010750.3	196.349	233.768	-0.251512	2.57691e-12	4.16237e-11	Hop-interacting protein THI113 (AHRD V3.3 *** G8Z279_SOLLC)
Solyc09g014300.3	68.2919	54.5887	0.324606	2.75645e-12	4.44885e-11	sulfoquinovosyldiacylglycerol 2 (AHRD V3.3 *** AT5G01220.1)
Solyc09g011010.3	168.386	134.826	0.321657	2.76213e-12	4.45451e-11	Photosystem II 22 kDa protein, chloroplastic (AHRD V3.3 --* PSBS_SPIOL)
Solyc05g007250.3	102.582	124.114	-0.274986	2.77431e-12	4.47062e-11	40S ribosomal protein S9, putative (AHRD V3.3 *** Q60CZ2_SOLDE)
Solyc08g076370.3	14.5824	9.59578	0.601594	2.80493e-12	4.51641e-11	Homeobox-leucine zipper family protein (AHRD V3.3 *** B9GZI9_POPTR)
Solyc07g053600.3	9.17742	13.9927	-0.612763	2.82455e-12	4.54442e-11	Receptor-like protein kinase HSL1 (AHRD V3.3 *** HSL1_ARATH)
Solyc03g097170.3	9.23878	5.65092	0.709034	2.90847e-12	4.67575e-11	Cinnamoyl-CoA reductase, putative (AHRD V3.3 *** B9S247_RICCO)
Solyc07g006035.1	475.645	395.945	0.263511	2.93196e-12	4.7098e-11	Tetratricopeptide repeat (TPR)-like superfamily protein (AHRD V3.3 *** AT4G28080.1)
Solyc00g047700.3	124.526	149.08	-0.259783	2.94487e-12	4.72682e-11	Nuclear RNA binding protein-like (AHRD V3.3 *** Q38M48_SOLTU)
Solyc03g083300.3	54.4985	68.1323	-0.321061	2.97886e-12	4.77763e-11	Mediator of RNA polymerase II transcription subunit 22 (AHRD V3.3 *** G7IT38_MEDTR)
Solyc12g013750.2	21.5724	29.2729	-0.441268	3.00925e-12	4.82259e-11	Mannan endo-1,4-beta-mannosidase 1 (AHRD V3.3 *-* MAN1_SOLLC)
Solyc09g082730.4	149.238	124.509	0.261182	3.01198e-12	4.82319e-11	Aldo_keto reductase family protein IPR001395 Aldo_keto reductase
Solyc04g077390.3	104.716	128.827	-0.299691	3.03667e-12	4.8589e-11	ARK2 product/receptor-like serine/threonine protein kinase ARK2 (AHRD V1 *-** Q9S972_ARATH)
Solyc07g065500.2	47.2884	60.0439	-0.342602	3.06795e-12	4.90513e-11	CCAAT-binding transcription factor
Solyc04g081900.3	45.3561	35.5906	0.34911	3.17302e-12	5.06915e-11	Cysteine/Histidine-rich C1 domain family protein (AHRD V3.3 --* AT2G44380.1)
Solyc05g013870.3	13.6912	19.8369	-0.533213	3.22315e-12	5.1452e-11	Sieve element occlusion c (AHRD V3.3 *** E2FKK0_9SOLN)
Solyc12g099100.2	32.221	41.348	-0.35979	3.26885e-12	5.21408e-11	Dihydrolipoyl dehydrogenase (AHRD V3.3 *** K4DHT1_SOLLC)
Solyc06g071880.3	69.6467	84.772	-0.283343	3.29282e-12	5.24822e-11	60S ribosomal protein L17 (AHRD V3.3 *** A0A0D3QSL6_TOBAC)
Solyc06g082620.1	93.626	114.386	-0.288127	3.31124e-12	5.27347e-11	LOW QUALITY:RNA-binding KH domain-containing protein (AHRD V3.3 *** AT3G13230.2)
Solyc01g106340.3	6.61868	3.52844	0.895815	3.34965e-12	5.33048e-11	fatty acid amide hydrolase (AHRD V3.3 *** AT5G64440.1)
Solyc06g035970.3	149.126	179.495	-0.267072	3.45751e-12	5.49784e-11	Tubulin beta chain (AHRD V3.3 *** TBB_HORVU)
Solyc03g096360.3	188.795	230.567	-0.288007	3.49688e-12	5.55612e-11	60S ribosomal protein L35a (AHRD V3.3 *** B6VC50_VERFO)
Solyc07g065170.3	72.2799	88.1779	-0.286517	3.55398e-12	5.64245e-11	40S ribosomal protein S8 (AHRD V3.3 *** K4CHJ6_SOLLC)
Solyc03g115950.3	4.48999	2.17403	1.05013	3.57405e-12	5.66992e-11	transmembrane protein (AHRD V3.3 -** AT3G47510.1)
Solyc06g083690.3	37.0417	28.0197	0.402884	3.6121e-12	5.72584e-11	Glutaredoxin family protein (AHRD V3.3 *** AT4G28730.1)
Solyc08g080320.3	61.5912	48.5589	0.345513	3.69038e-12	5.84539e-11	BAG family molecular chaperone regulator 2 (AHRD V3.3 *** BAG2_ARATH)
Solyc08g076200.3	75.5623	92.1132	-0.286179	3.77253e-12	5.97088e-11	RNA helicase DEAD27
Solyc10g078540.2	12.056	17.4653	-0.532082	3.83083e-12	6.05847e-11	H/ACA ribonucleoprotein complex subunit 1-like protein 1, putative, expressed (AHRD V3.3 *-* Q2R242_ORYSJ)
Solyc06g084760.2	42.2813	53.2906	-0.333773	3.8575e-12	6.09592e-11	Cytochrome P450 (AHRD V3.3 *** A9ZT56_COPJA)
Solyc12g044290.2	27.4897	20.1845	0.442673	3.88633e-12	6.13673e-11	Malonate--CoA ligase (AHRD V3.3 *-* AAE13_ARATH)
Solyc08g078510.3	16.7311	23.0385	-0.461344	3.92021e-12	6.18546e-11	GRAM domain protein/ABA-responsive-like protein (AHRD V3.3 *** G7KW78_MEDTR)
Solyc02g067890.3	32.2633	24.479	0.399417	3.93781e-12	6.20364e-11	S-adenosyl-L-methionine-dependent methyltransferases superfamily protein (AHRD V3.3 *** AT5G14430.1)
Solyc07g066010.3	17.4703	24.1142	-0.461056	3.93747e-12	6.20364e-11	Amino acid transporter, putative (AHRD V3.3 *** B9T659_RICCO)
Solyc05g013460.3	28.0112	21.0576	0.411958	3.95917e-12	6.23249e-11	Protein DETOXIFICATION (AHRD V3.3 *** K4BY67_SOLLC)
Solyc12g099900.1	49.3235	39.0994	0.335426	3.98148e-12	6.26279e-11	SCL3 (scarecrow-like 3)
Solyc01g096880.3	24.6592	37.4196	-0.599593	3.98589e-12	6.26489e-11	Major facilitator superfamily protein (AHRD V3.3 *** AT2G26690.1)
Solyc09g011690.3	32.4386	41.494	-0.35451	4.05226e-12	6.36432e-11	WAS/WASL-interacting protein family member 2, putative isoform 1 (AHRD V3.3 *** A0A061FLH8_THECC)
Solyc12g056580.2	101.89	82.2362	0.307525	4.11606e-12	6.45956e-11	Cellulose synthase (AHRD V3.3 *** M1AQH6_SOLTU)
Solyc05g007150.3	7.83182	12.1564	-0.63359	4.12697e-12	6.47171e-11	UDP-galactose transporter, putative (AHRD V3.3 *** B9S297_RICCO)
Solyc10g012080.3	16.0007	21.9672	-0.456563	4.14226e-12	6.4907e-11	PLAC8 family protein (AHRD V3.3 *** AT4G23470.3)
Solyc07g020960.3	57.1297	45.7197	0.321617	4.61357e-12	7.22368e-11	bHLH transcription factor140
Solyc02g090260.2	46.6005	35.62	0.383865	4.62512e-12	7.23622e-11	Golgin candidate 6 isoform 2 (AHRD V3.3 *** A0A061DMU6_THECC)
Solyc01g067480.3	17.0835	11.7852	0.532239	4.63472e-12	7.2457e-11	Acyl-CoA-binding domain-containing protein 4 (AHRD V3.3 *** A0A0B0MQV8_GOSAR)
Solyc02g088000.3	148.903	124.065	0.263382	4.65273e-12	7.26829e-11	Starch synthase, chloroplastic/amyloplastic (AHRD V3.3 *** K4BBV6_SOLLC)
Solyc01g106910.3	7.65244	4.34817	0.808169	4.67402e-12	7.29597e-11	At4g33800-like protein (AHRD V3.3 *** A0A068F5X7_BRANA)
Solyc06g060400.3	122.419	147.21	-0.265688	4.84091e-12	7.55071e-11	Ribosomal protein L15 (AHRD V3.3 *** K4C6M0_SOLLC)
Solyc01g009700.2	24.905	33.021	-0.407207	4.89353e-12	7.62696e-11	Leucine-rich repeat receptor-like protein kinase family protein (AHRD V3.3 *-* AT4G08850.1)
Solyc03g033410.3	17.0069	10.8047	0.657	4.94134e-12	7.68975e-11	Ubiquitin-conjugating enzyme E2 (AHRD V3.3 *** A0A172S1R1_NICBE)
Solyc11g068420.2	81.562	98.8082	-0.276517	4.94015e-12	7.68975e-11	Ribosomal protein (AHRD V3.3 *** M1CHW0_SOLTU)
Solyc07g019650.3	40.7236	31.7556	0.357857	5.24895e-12	8.16224e-11	Pentatricopeptide repeat-containing protein (AHRD V3.3 *** A0A103S9G9_CYNCS)
Solyc06g063190.3	24.4517	32.1255	-0.392832	5.25928e-12	8.17208e-11	glutamate receptor-like 2.3
Solyc01g006930.3	23.9253	17.5184	0.45176	5.35483e-12	8.31422e-11	Nuclear transcription factor Y subunit A-10, putative (AHRD V3.3 *** A0A061EVQ6_THECC)
Solyc07g052250.3	1.91631	0.586496	1.73868	5.40404e-12	8.38426e-11	Unknown protein (AHRD V3.3 )
Solyc02g091210.1	23.1588	30.89	-0.41283	5.43362e-12	8.42375e-11	Eukaryotic translation initiation factor 5 (AHRD V3.3 *** IF5_PHAVU)
Solyc01g009680.3	19.3454	26.2006	-0.440601	5.55763e-12	8.60948e-11	Lipoxygenase (AHRD V3.3 *** K4ATG3_SOLLC)
Solyc07g017610.3	76.6059	93.6811	-0.290496	5.56376e-12	8.61245e-11	Lysine-ketoglutarate reductase/saccharopine dehydrogenase (AHRD V3.3 *** G7JS28_MEDTR)
Solyc05g050710.3	15.5279	10.6323	0.551289	5.61399e-12	8.68363e-11	Lecithin-cholesterol acyltransferase-like 1 (AHRD V3.3 *** A0A0B2SJV8_GLYSO)
Solyc08g081190.3	2778.96	2353.92	0.23961	5.64304e-12	8.72195e-11	plasma membrane intrinsic protein 1.5
Solyc07g056150.3	79.4004	63.9869	0.31213	5.99692e-12	9.26191e-11	Ras-related protein (AHRD V3.3 *** W9R1W6_9ROSA)
Solyc01g086670.3	2.6949	5.32167	-0.977052	6.12628e-12	9.45455e-11	LOW QUALITY:Expressed protein-RZ53 (AHRD V3.3 --* E0CW61_9ORYZ)
Solyc06g063200.2	0.969892	2.63406	-1.44369	6.2914e-12	9.70205e-11	glutamate receptor-like 2.4
Solyc04g077330.3	25.3348	33.0121	-0.38191	6.36194e-12	9.80344e-11	Serine/threonine-protein kinase (AHRD V3.3 *-* M1A1I5_SOLTU)
Solyc10g085480.2	160.648	191.529	-0.253568	6.88526e-12	1.06018e-10	60S ribosomal protein L24 (AHRD V3.3 *** RL24_PRUAV)
Solyc04g074100.3	34.1922	43.9572	-0.360611	7.09346e-12	1.09142e-10	Senescence-associated protein, putative (AHRD V3.3 *** Q2HTL2_MEDTR)
Solyc07g014670.3	20.9244	28.016	-0.420761	7.18424e-12	1.10456e-10	Cytochrome P450 (AHRD V3.3 *** C5NM78_TOBAC)
Solyc11g010500.1	39.9008	50.3695	-0.336021	7.2247e-12	1.10994e-10	Mitochondrial carrier protein (AHRD V3.3 *** A0A0K9PSM6_ZOSMR)
Solyc06g076790.1	254.41	211.281	0.267557	7.3616e-12	1.13013e-10	LOW QUALITY:Thylakoid soluble phosphoprotein (AHRD V3.3 *** Q8GT36_SPIOL)
Solyc05g008000.3	5.29902	2.60424	1.01913	7.72764e-12	1.18543e-10	Nudix hydrolase (AHRD V3.3 *** A0A061E9C3_THECC)
Solyc09g011710.3	439.284	369.876	0.248737	8.00304e-12	1.22675e-10	Class I heat shock protein (AHRD V3.3 *** F4YBC5_SOLNI)
Solyc09g090080.1	5.00552	8.29845	-0.72962	8.09988e-12	1.24067e-10	Phosphate transporter (AHRD V3.3 *** K0FGD5_9ERIC)
Solyc03g120110.3	4.4922	7.67798	-0.772687	8.17613e-12	1.25141e-10	Serine/threonine-protein kinase (AHRD V3.3 *** A0A178VFP7_ARATH)
Solyc08g079860.2	10.9323	16.3314	-0.582879	8.27622e-12	1.26578e-10	P69C protein
Solyc11g042460.2	73.7887	90.4174	-0.294063	8.60209e-12	1.31463e-10	Non-lysosomal glucosylceramidase (AHRD V3.3 *** K4D818_SOLLC)
Solyc08g075100.3	40.5504	31.275	0.374905	8.66252e-12	1.32288e-10	initiation factor 4F subunit (DUF1350) (AHRD V3.3 *** AT3G43540.1)
Solyc09g008750.1	5.89193	9.58797	-0.696397	8.81916e-12	1.34579e-10	VQ motif-containing protein, putative (AHRD V3.3 *** A0A061DH87_THECC)
Solyc02g084980.3	7.33079	11.8957	-0.704141	8.8534e-12	1.35001e-10	Hexosyltransferase (AHRD V3.3 *** K4BB12_SOLLC)
Solyc09g090840.3	25.8537	19.1492	0.430263	9.10155e-12	1.38681e-10	Glutamyl-tRNA(Gln) amidotransferase subunit B, chloroplastic/mitochondrial (AHRD V3.3 *** K4CWB0_SOLLC)
Solyc08g005630.3	6.10297	3.25403	0.897882	9.23429e-12	1.40599e-10	Long-chain-alcohol oxidase (AHRD V3.3 *** K4CI54_SOLLC)
Solyc12g098660.2	41.5473	32.3641	0.358878	9.31837e-12	1.41774e-10	alpha/beta-Hydrolases superfamily protein (AHRD V3.3 *** AT5G19850.1)
Solyc07g045160.3	101.587	83.5408	0.282533	9.404e-12	1.4297e-10	ATP-dependent 6-phosphofructokinase (AHRD V3.3 *** M5W6F1_PRUPE)
Solyc12g035520.2	83.4837	67.6597	0.301438	9.49803e-12	1.44292e-10	Calmodulin-binding transcription activator (AHRD V3.3 *-* A0A072TVD4_MEDTR)
Solyc03g098210.3	25.9713	33.6958	-0.375777	9.65278e-12	1.46534e-10	Cyclic nucleotide gated channel CNGC15 (AHRD V3.3 *** A0A0B4U342_SOLLC)
Solyc03g123520.3	171.891	144.33	0.251231	9.73842e-12	1.47725e-10	Polyphosphoinositide phosphatase (AHRD V1 ***- C1H752_PARBA)
Solyc10g086280.2	7.84627	12.1029	-0.622493	9.78199e-12	1.48275e-10	Heavy metal transport/detoxification superfamily protein (AHRD V3.3 *** AT5G03380.1)
Solyc06g005260.3	57.8182	71.1662	-0.298177	9.81904e-12	1.48727e-10	Glutaredoxin (AHRD V3.3 *** GLRX_SOLLC)
Solyc06g009050.3	55.4754	41.973	0.408294	9.8364e-12	1.48879e-10	Adenine nucleotide alpha hydrolases-like superfamily protein (AHRD V3.3 *** AT2G47710.1)
Solyc01g087820.2	42.4718	53.6528	-0.339181	9.89348e-12	1.49633e-10	subtilisin-like protease 4B
Solyc01g005000.3	28.1872	21.0221	0.42394	1.0062e-11	1.52069e-10	Glutamate decarboxylase (AHRD V3.3 *** B1Q3F2_SOLLC)
Solyc08g065360.3	42.8127	33.2465	0.362559	1.05436e-11	1.59229e-10	K(+) efflux antiporter (AHRD V3.3 *** A0A0K9NUN8_ZOSMR)
Solyc11g006770.2	97.2355	79.1114	0.298968	1.1006e-11	1.6609e-10	AMMECR1 family (AHRD V3.3 *** AT2G38710.4)
Solyc05g008815.1	38.5366	48.4924	-0.330985	1.10304e-11	1.66336e-10	Lipid phosphate phosphatase-like protein (AHRD V3.3 *** A0A072U232_MEDTR)
Solyc04g063290.3	177.346	209.553	-0.240687	1.13381e-11	1.70849e-10	40S ribosomal protein S2 (AHRD V3.3 *** K7WJZ4_SOLTU)
Solyc06g034110.3	21.139	15.1454	0.485453	1.17979e-11	1.77647e-10	Tomato acid phosphatase
Solyc10g050110.1	42.8619	33.2445	0.368659	1.18659e-11	1.78538e-10	Leucine-rich repeat receptor-like protein kinase family (AHRD V3.3 *** A0A0K9PL83_ZOSMR)
Solyc12g098910.2	46.4386	58.3907	-0.328515	1.19332e-11	1.7942e-10	Non-specific serine/threonine protein kinase (AHRD V3.3 *** K4DHR4_SOLLC)
Solyc08g077720.3	65.7615	80.1943	-0.285776	1.19582e-11	1.79663e-10	60S ribosomal protein L37a (AHRD V3.3 *** RL37A_GOSHI)
Solyc04g010240.3	85.0042	102.678	-0.272022	1.20059e-11	1.80247e-10	60S ribosomal protein L35 (AHRD V3.3 *** RL35_EUPES)
Solyc01g110940.3	5.47357	8.91143	-0.702939	1.20596e-11	1.8092e-10	SAUR-like auxin-responsive protein family (AHRD V3.3 *** AT4G38840.1)
Solyc04g081730.3	182.147	217.992	-0.258882	1.21386e-11	1.81972e-10	JHL20J20.12 protein, putative (AHRD V3.3 *** A0A061FCM3_THECC)
Solyc07g056040.3	22.2161	16.2248	0.454505	1.23271e-11	1.84663e-10	CASP-like protein (AHRD V3.3 *** K4CGD7_SOLLC)
Solyc06g072040.1	41.6135	53.0369	-0.348262	1.24939e-11	1.87025e-10	CONSTANS interacting protein 2a
Solyc01g005760.3	22.553	30.0955	-0.419172	1.25264e-11	1.87373e-10	Leucine-rich repeat receptor-like protein kinase family protein (AHRD V3.3 *** AT4G26540.1)
Solyc05g008920.3	146.191	177.037	-0.276777	1.2847e-11	1.92029e-10	DUF789 family protein (AHRD V3.3 *** G7KMK8_MEDTR)
Solyc06g053710.3	22.8161	16.5356	0.465071	1.3734e-11	2.05137e-10	ethylene receptor homolog (ETR4)
Solyc05g051400.3	9.02069	5.52399	0.709665	1.3954e-11	2.0827e-10	Mitochondrial carrier protein (AHRD V3.3 *** A0A0K9PSM6_ZOSMR)
Solyc08g065430.3	30.8315	23.4021	0.40034	1.43049e-11	2.13351e-10	Pollen specific protein sf21, putative (AHRD V3.3 *** B9RRU1_RICCO)
Solyc12g008360.2	78.4304	95.0186	-0.27556	1.48177e-11	2.20839e-10	Dolichyl-diphosphooligosaccharide--protein glycosyltransferase subunit STT3 (AHRD V3.3 *** W9RM44_9ROSA)
Solyc05g008060.3	163.161	134.603	0.277315	1.56558e-11	2.3316e-10	SlPIN4
Solyc10g008520.3	404.099	342.682	0.237745	1.58312e-11	2.35428e-10	Auxin-responsive GH3 family protein (AHRD V3.3 *** AT4G03400.2)
Solyc11g012860.2	14.8672	20.7954	-0.486515	1.58294e-11	2.35428e-10	coiled-coil protein
Solyc08g077460.3	84.7494	69.7395	0.28229	1.58611e-11	2.35702e-10	SBP (S-ribonuclease binding protein) family protein (AHRD V3.3 *** AT1G32740.1)
Solyc05g009690.3	67.7451	82.3641	-0.281647	1.59748e-11	2.37219e-10	GDT1-like protein 5 (AHRD V3.3 *** A0A0B2P885_GLYSO)
Solyc02g071110.3	25.4099	18.8905	0.427226	1.63146e-11	2.42089e-10	Purine permease (AHRD V3.3 *** A0A072UW47_MEDTR)
Solyc04g007950.3	75.6577	61.2678	0.301436	1.64145e-11	2.43395e-10	Cysteine-rich repeat secretory 12-like protein (AHRD V3.3 *** A0A0B0NFR5_GOSAR)
Solyc06g050930.3	24.3269	31.9246	-0.391384	1.67572e-11	2.48194e-10	Cytosolic endo-beta-N-acetylglucosaminidase (AHRD V3.3 *** A0A0B0NZD9_GOSAR)
Solyc09g090570.2	730.996	614.799	0.249946	1.67625e-11	2.48194e-10	proton gradient regulation 5 (AHRD V3.3 *** AT2G05620.2)
Solyc06g071810.1	44.1688	56.316	-0.352475	1.69765e-11	2.51182e-10	Leucine-rich repeat receptor-like kinase (AHRD V3.3 *** K4C8Q3_SOLLC)
Solyc09g065383.1	48.5406	60.2118	-0.310151	1.70705e-11	2.5239e-10	ATP synthase subunit alpha, chloroplastic (AHRD V3.3 --* ATPA_JASNU)
Solyc02g067660.3	7.94819	11.9934	-0.595892	1.72044e-11	2.54184e-10	Phytoalexin-deficient 4-1 protein (AHRD V3.3 *** Q2TNK3_SOLTU)
Solyc10g083380.2	40.2556	50.3064	-0.320745	1.75907e-11	2.59705e-10	BZIP transcription factor family protein (AHRD V3.3 *-* B9MTQ4_POPTR)
Solyc06g069410.3	34.6511	43.7828	-0.338679	1.77769e-11	2.62264e-10	ADP,ATP carrier protein, mitochondrial (AHRD V3.3 *** ADT_ORYSJ)
Solyc10g083690.3	21.7992	28.7928	-0.401982	1.81933e-11	2.68213e-10	Cytochrome P450 (AHRD V3.3 *** Q8H0I7_PETHY)
Solyc12g094640.2	1557.74	1321.76	0.237762	1.84171e-11	2.71317e-10	Glyceraldehyde-3-phosphate dehydrogenase (AHRD V3.3 *** K4DH36_SOLLC)
Solyc01g009100.3	72.894	88.0795	-0.273389	1.86231e-11	2.74154e-10	60S ribosomal protein L30 (AHRD V3.3 *** RL30_LUPLU)
Solyc06g069880.1	42.0016	52.4223	-0.320294	1.92313e-11	2.82903e-10	LOW QUALITY:Phytochrome kinase substrate-related family protein (AHRD V3.3 *** B9N4C0_POPTR)
Solyc12g095910.2	81.6326	99.4735	-0.286232	1.96691e-11	2.89135e-10	cysteine protease
Solyc05g052230.1	3.48111	1.56959	1.15335	2.00288e-11	2.94212e-10	LOW QUALITY:Pentatricopeptide repeat (PPR) superfamily protein (AHRD V3.3 --* AT5G64320.1)
Solyc10g083600.2	22.2145	29.3749	-0.401687	2.0117e-11	2.95296e-10	Brix domain-containing protein (AHRD V3.3 *** H9A0F8_NICBE)
Solyc07g006520.3	67.4618	55.0197	0.293446	2.08091e-11	3.05235e-10	Preprotein translocase subunit SECY, chloroplastic (AHRD V3.3 *** A0A0B2PHE6_GLYSO)
Solyc00g170200.1	13.2553	18.6561	-0.489814	2.08455e-11	3.0555e-10	LOW QUALITY:Sigma factor sigB regulation protein rsbQ (AHRD V3.3 *** A0A0B2Q4V2_GLYSO)
Solyc04g074300.3	219.762	259.77	-0.241215	2.09332e-11	3.06615e-10	40S ribosomal protein S2 (AHRD V3.3 *** K7WJZ4_SOLTU)
Solyc04g079360.1	1.3593	0.325233	2.03399	2.1797e-11	3.19039e-10	R2R3MYB transcription factor 77
Solyc01g099810.3	26.7961	35.0375	-0.39001	2.24721e-11	3.28684e-10	RNA-binding (RRM/RBD/RNP motifs) family protein (AHRD V3.3 *** AT1G02840.1)
Solyc05g006990.3	15.2934	21.0559	-0.458917	2.2511e-11	3.29019e-10	nitrate transporter 1:2 (AHRD V3.3 *** AT1G69850.1)
Solyc11g044910.2	93.979	114.811	-0.289703	2.25425e-11	3.29243e-10	Beta-D-xylosidase family protein (AHRD V3.3 *** B9HWX2_POPTR)
Solyc08g080900.3	71.6046	86.6437	-0.274715	2.29008e-11	3.34238e-10	Glutathione S-transferase family protein (AHRD V3.3 *** B9GKJ1_POPTR)
Solyc12g057030.2	5.49886	2.90245	0.914139	2.33707e-11	3.40852e-10	Microsomal signal peptidase 12 kDa protein (AHRD V3.3 *** A0A072V0P5_MEDTR)
Solyc09g018280.1	55.366	44.7057	0.30873	2.37553e-11	3.46214e-10	Non-specific serine/threonine protein kinase (AHRD V3.3 *** K4CS94_SOLLC)
Solyc12g042600.2	33.7956	43.5026	-0.361588	2.52394e-11	3.67582e-10	Glycosyltransferase (AHRD V3.3 *** K4DF51_SOLLC)
Solyc08g075860.3	125.507	149.907	-0.256045	2.54555e-11	3.70464e-10	zinc finger B-box protein (AHRD V3.3 *** AT5G45410.5)
Solyc06g008870.2	33.9449	25.8712	0.387375	2.5691e-11	3.73625e-10	Gid1-like gibberellin receptor (AHRD V3.3 *** M9N8R2_NICAT)
Solyc01g091190.3	43.4601	54.2179	-0.317446	2.60585e-11	3.78701e-10	5-enolpyruvylshikimate-3-phosphate synthase
Solyc12g056790.2	46.1049	57.3039	-0.316052	2.79995e-11	4.0662e-10	NAC Transcription Factor
Solyc04g016380.3	24.1225	31.6565	-0.391264	2.82534e-11	4.10016e-10	Ribosome biogenesis protein brix, putative (AHRD V3.3 *** B9SUS1_RICCO)
Solyc05g015480.3	1.67316	0.49084	1.77142	2.82845e-11	4.10175e-10	Molybdenum cofactor sulfurase (AHRD V3.3 *** A0A1D1Y5S2_9ARAE)
Solyc01g110340.3	32.5855	23.9361	0.439365	2.98285e-11	4.32259e-10	Endoglucanase (AHRD V3.3 *** M0ZU30_SOLTU)
Solyc12g014100.2	36.6448	46.1556	-0.331897	3.00348e-11	4.3494e-10	homogentisate 1,2-dioxygenase
Solyc04g080880.3	108.801	90.1314	0.270137	3.01685e-11	4.36567e-10	Cysteine protease family protein (AHRD V3.3 *** B9H4H0_POPTR)
Solyc04g073950.1	7.70286	11.6289	-0.592642	3.03736e-11	4.39224e-10	VQ motif-containing family protein (AHRD V3.3 *** B9H742_POPTR)
Solyc12g038970.2	32.2919	24.4989	0.397921	3.06694e-11	4.43188e-10	EMB1873 protein (AHRD V3.3 *** A0A097PRP8_SOLLC)
Solyc04g081810.3	11.5916	7.29782	0.670216	3.14453e-11	4.5408e-10	Subtilisin-like protease (AHRD V3.3 *** A0A0B2PIS0_GLYSO)
Solyc02g064670.1	45.6765	57.2772	-0.325504	3.35296e-11	4.83835e-10	60S ribosomal protein L26-1 (AHRD V3.3 *** RL261_ARATH)
Solyc06g068500.3	19.2861	25.8774	-0.421602	3.39331e-11	4.89312e-10	Chaperone DnaJ domain protein (AHRD V3.3 *** B7FGF7_MEDTR)
Solyc08g077530.3	81.9204	67.3221	0.283604	3.52214e-11	5.07531e-10	Beta-amylase (AHRD V3.3 *** K4CNB2_SOLLC)
Solyc01g067680.3	7.51925	11.461	-0.610785	3.53664e-11	5.09261e-10	Tubby-like F-box protein (AHRD V3.3 *** M1APZ0_SOLTU)
Solyc01g009010.3	44.475	35.2928	0.333165	3.54727e-11	5.10433e-10	4-diphosphocytidyl-2-C-methyl-D-erythritol kinase
Solyc01g058720.3	74.5827	60.936	0.291629	3.56229e-11	5.12233e-10	Calcium-binding EF-hand (AHRD V3.3 *** A0A103XT58_CYNCS)
Solyc02g071920.3	24.3921	17.9818	0.438934	3.59911e-11	5.17164e-10	NOD26-like intrinsic protein 1.2
Solyc12g099290.2	15.5261	10.8765	0.512574	3.61245e-11	5.18715e-10	Aldehyde dehydrogenase (AHRD V3.3 *** M1A0H0_SOLTU)
Solyc02g085290.3	45.6108	36.0713	0.338709	3.62958e-11	5.20508e-10	Maf protein, putative (AHRD V3.3 *** B9SNZ2_RICCO)
Solyc08g005640.3	6.09417	3.41895	0.834556	3.63003e-11	5.20508e-10	Terpene synthase (AHRD V3.3 *** G5CV51_SOLLC)
Solyc01g102300.3	48.4598	59.6207	-0.299889	3.69358e-11	5.29249e-10	bHLH transcription factor 006
Solyc08g078010.3	134.095	112.608	0.251614	3.78105e-11	5.41403e-10	Ribosomal protein L19 family protein (AHRD V3.3 *** AT4G17560.1)
Solyc06g076520.1	10.8617	15.8228	-0.540059	3.80993e-11	5.45156e-10	Class I heat shock protein (AHRD V3.3 *** F4YBC5_SOLNI)
Solyc02g032850.3	43.3055	53.576	-0.306733	4.12455e-11	5.89762e-10	Phytoalexin-deficient 4-1 protein (AHRD V3.3 *** Q2TNK3_SOLTU)
Solyc02g036370.3	39.93	31.3928	0.34556	4.14392e-11	5.92117e-10	Myb family transcription factor
Solyc11g072710.2	309.529	360.679	-0.220624	4.19189e-11	5.98553e-10	phototropin 1
Solyc01g090810.4	0.572241	1.82054	-1.68577	4.35214e-11	6.21e-10	beta-expansin precursor
Solyc07g063630.3	40.4483	31.8032	0.348508	4.44404e-11	6.33671e-10	Vesicle-associated 4-2-like protein (AHRD V3.3 *** A0A0B0MUH3_GOSAR)
Solyc06g069090.3	136.526	162.329	-0.2494	4.49716e-11	6.40798e-10	40S ribosomal protein S7-like protein (AHRD V3.3 *** Q3HRX6_SOLTU)
Solyc08g079630.3	17.3309	12.3498	0.487366	4.51582e-11	6.43009e-10	AT hook, DNA-binding motif-containing protein (AHRD V3.3 *** A0A103XG23_CYNCS)
Solyc04g082610.3	27.9479	21.1801	0.400404	4.5489e-11	6.47268e-10	glutamate receptor like 3.3
Solyc07g049350.3	23.458	30.4936	-0.378618	4.63065e-11	6.58441e-10	G1/S-specific cyclin-E protein (AHRD V3.3 *** AT2G32970.4)
Solyc06g069850.3	14.1117	9.13129	0.625085	4.68967e-11	6.66371e-10	R2R3MYB transcription factor 30
Solyc09g008640.1	44.2364	34.7392	0.348244	4.70141e-11	6.67574e-10	Kinase family protein (AHRD V3.3 *** A0A061EUG0_THECC)
Solyc07g045210.1	40.8978	32.171	0.344656	4.8571e-11	6.89203e-10	calcium ion-binding protein (AHRD V3.3 *** AT2G04280.1)
Solyc01g005080.3	67.636	55.4883	0.285475	5.2345e-11	7.42239e-10	microtubule-associated protein 65-7 (AHRD V3.3 *** AT1G14690.2)
Solyc12g088170.2	0.744002	0.0780329	3.13724	5.28493e-11	7.4887e-10	HXXXD-type acyl-transferase family protein, putative (AHRD V3.3 *** A0A061E8Z9_THECC)
Solyc09g065380.2	83.5953	100.802	-0.271095	5.38057e-11	7.61894e-10	flocculation FLO11-like protein (AHRD V3.3 *** AT4G02715.2)
Solyc05g025890.2	80.418	66.6384	0.271485	5.45131e-11	7.71376e-10	Acyl-CoA N-acyltransferases (NAT) superfamily protein (AHRD V3.3 *** AT2G06025.6)
Solyc02g092970.3	13.0934	8.55543	0.614487	5.49195e-11	7.76589e-10	ADP-ribosylation factor (AHRD V3.3 *** ARF_VIGUN)
Solyc05g012790.3	15.0908	10.1917	0.558173	5.63059e-11	7.95642e-10	S-acyltransferase (AHRD V3.3 *** K4BY01_SOLLC)
Solyc04g079190.3	24.5824	18.4061	0.418586	5.65991e-11	7.99233e-10	alpha/beta-Hydrolases superfamily protein (AHRD V3.3 *** AT1G47480.1)
Solyc10g081130.2	70.9868	58.4199	0.281087	5.78634e-11	8.16521e-10	Proteasome subunit alpha type (AHRD V3.3 *** K4D300_SOLLC)
Solyc10g078530.2	124.285	103.574	0.264468	5.94813e-11	8.38772e-10	Patatin (AHRD V3.3 *** M1C6Q0_SOLTU)
Solyc03g114150.3	161.618	190.954	-0.240642	6.05792e-11	8.53666e-10	aldehyde dehydrogenase family 2 member B7a
Solyc02g021240.3	52.4983	42.0094	0.321574	6.11316e-11	8.60856e-10	oligopeptide transporter 1
Solyc11g065340.2	27.2098	34.8582	-0.358521	6.1522e-11	8.65757e-10	Magnesium-chelatase subunit H (AHRD V3.3 *** A0A0B0N4Q7_GOSAR)
Solyc07g005010.3	17.8794	12.6185	0.505525	6.20737e-11	8.7292e-10	Non-specific serine/threonine protein kinase (AHRD V3.3 *** A0A068USB4_COFCA)
Solyc04g054500.3	7.34881	4.33013	0.762527	6.41589e-11	9.01622e-10	metal ion binding protein
Solyc01g005030.3	51.5268	41.5982	0.309145	6.44139e-11	9.04584e-10	MAP kinase kinase kinase 1
Solyc01g095470.3	20.6412	15.0012	0.45972	6.62807e-11	9.3016e-10	Aldose 1-epimerase, putative (AHRD V3.3 *** B9RE17_RICCO)
Solyc10g076240.2	2.16073	0.745576	1.50393	6.73306e-11	9.44246e-10	Peroxidase (AHRD V3.3 *** A0A0E0NC86_ORYRU)
Solyc01g103160.3	18.5953	24.7222	-0.41059	6.9411e-11	9.72754e-10	Pentatricopeptide repeat-containing protein (AHRD V3.3 *** A0A103YL86_CYNCS)
Solyc10g079070.2	126.769	151.182	-0.25297	6.98264e-11	9.77905e-10	bHLH transcription factor 065
Solyc12g056620.2	12.9604	8.5931	0.588219	7.14394e-11	9.99809e-10	Photosystem II 22 kDa, chloroplastic (AHRD V3.3 *** A0A0B0NSB2_GOSAR)
Solyc05g006530.3	30.6447	38.9199	-0.347052	7.1807e-11	1.00427e-09	DEAD-box ATP-dependent RNA helicase ISE2 (AHRD V3.3 *** G7K5N2_MEDTR)
Solyc05g049990.3	131.739	106.899	0.300482	7.36947e-11	1.02996e-09	Heavy metal transport/detoxification superfamily protein (AHRD V3.3 *** A0A072TW71_MEDTR)
Solyc03g006860.3	31.5416	24.2149	0.380189	7.37603e-11	1.03017e-09	fructokinase
Solyc03g006880.3	90.7246	74.8826	0.278103	7.49212e-11	1.04567e-09	gibberellin 20-oxidase-1
Solyc08g079750.3	96.7662	77.8334	0.313194	7.77105e-11	1.08386e-09	1-aminocyclopropane-1-carboxylate synthase family protein (AHRD V3.3 *** B9GVV0_POPTR)
Solyc12g088190.2	46.8571	58.677	-0.325299	7.78923e-11	1.08566e-09	Amino acid permease (AHRD V3.3 *** A0A0K9P9F3_ZOSMR)
Solyc06g005910.3	9.02287	13.2461	-0.555625	7.96911e-11	1.10997e-09	Tubulin beta chain (AHRD V3.3 *** M1BVE7_SOLTU)
Solyc01g006150.3	50.4559	61.9332	-0.296155	8.06914e-11	1.12314e-09	Metal tolerance protein (AHRD V3.3 *** D7RJ71_CARPA)
Solyc05g008980.2	10.841	15.5346	-0.519052	8.10703e-11	1.12764e-09	Kinase family protein (AHRD V3.3 *** D7KAJ2_ARALL)
Solyc04g009960.3	43.5834	34.7621	0.326457	8.23457e-11	1.1446e-09	L-allo-threonine aldolase-related protein (AHRD V3.3 *** Q2XPX1_SOLTU)
Solyc03g032130.3	355.394	304.647	0.22238	8.27221e-11	1.14906e-09	High mobility group protein (AHRD V3.3 *-* O49948_SOLTU)
Solyc12g007310.2	173.085	146.919	0.236233	8.28527e-11	1.15009e-09	Lactoylglutathione lyase (AHRD V3.3 *** A0A059CVI9_EUCGR)
Solyc03g123610.3	35.6413	45.3768	-0.34937	8.30714e-11	1.15234e-09	alanine aminotransferase 2 (AHRD V3.3 *** AT1G72330.1)
Solyc02g082000.3	339.088	397.057	-0.227729	8.36773e-11	1.15996e-09	Ribosomal protein S19 family protein (AHRD V3.3 *** AT5G09500.1)
Solyc05g006660.3	142.864	119.974	0.251217	8.37756e-11	1.16053e-09	CW14 protein (DUF1336) (AHRD V3.3 *** AT1G59650.1)
Solyc01g079580.3	15.3018	10.4958	0.542276	8.44711e-11	1.16938e-09	DNAJ heat shock N-terminal domain-containing family protein (AHRD V3.3 *** B9GSH4_POPTR)
Solyc10g047050.2	48.5666	39.0878	0.312832	8.63222e-11	1.19419e-09	Dynamin family protein, putative, expressed (AHRD V3.3 *** Q2QWX6_ORYSJ)
Solyc12g043120.2	79.1492	96.6693	-0.287885	8.84622e-11	1.22297e-09	Heat shock 70 kDa protein, putative (AHRD V3.3 *** B9SQC9_RICCO)
Solyc07g008840.3	174.14	147.69	0.237422	8.98671e-11	1.24155e-09	Microtubule-associated protein (AHRD V3.3 *** E1U7Y5_NICBE)
Solyc11g013310.2	14.3942	9.7427	0.567223	9.01277e-11	1.24431e-09	SlLAX3
Solyc01g087890.3	21.5026	15.8912	0.434092	9.18026e-11	1.26658e-09	Plasma-membrane choline transporter family protein (AHRD V3.3 *** AT5G13760.1)
Solyc02g085180.4	9.58632	6.1109	0.650075	9.35913e-11	1.29039e-09	alpha/beta fold family protein
Solyc05g007560.3	132.522	156.536	-0.240321	9.43101e-11	1.29942e-09	60S ribosomal protein L34 (AHRD V3.3 *** RL34_TOBAC)
Solyc01g094940.3	21.0545	14.9457	0.498173	9.45351e-11	1.30164e-09	Kinase family protein (AHRD V3.3 *** D7KQ62_ARALL)
Solyc01g105680.3	45.2561	36.2018	0.321853	9.62728e-11	1.32468e-09	Phototropic-responsive NPH3 family protein (AHRD V3.3 *-* AT5G64330.2)
Solyc08g082380.1	2.08971	4.26342	-1.03083	9.6573e-11	1.32791e-09	LOW QUALITY:Nucleosome assembly protein 1-3 (AHRD V3.3 --* NAP1C_ORYSJ)
Solyc07g007170.3	37.7094	49.1348	-0.378475	9.7884e-11	1.34503e-09	RING/U-box superfamily protein (AHRD V3.3 *** A0A061GN77_THECC)
Solyc05g007780.3	127.059	106.574	0.254186	9.84546e-11	1.35196e-09	Photosynthetic NDH subcomplex L 2 (AHRD V3.3 *** A0A0F7GYP0_9ROSI)
Solyc05g008090.3	57.3777	70.8627	-0.304367	1.00165e-10	1.37453e-09	TPX2 (targeting protein for Xklp2) protein family (AHRD V3.3 *-* AT1G70950.1)
Solyc10g011670.3	48.1375	58.9822	-0.292667	1.01741e-10	1.39521e-09	Mitochondrial substrate carrier family protein (AHRD V3.3 *** B9I8V0_POPTR)
Solyc12g088700.1	25.6145	19.3229	0.404502	1.02321e-10	1.40223e-09	Glycosyltransferase (AHRD V3.3 *** M1B8Y5_SOLTU)
Solyc12g008590.2	255.94	218.629	0.227559	1.04688e-10	1.43371e-09	Profilin (AHRD V3.3 *** A0A0V0HAW8_SOLCH)
Solyc10g078570.1	8.21904	5.00886	0.712626	1.05707e-10	1.4467e-09	LOW QUALITY:Serine/Threonine kinase family protein (AHRD V3.3 --* G7K3Q2_MEDTR)
Solyc08g082190.3	1971.94	2283.19	-0.21241	1.06183e-10	1.45223e-09	diacylglycerol kinase 5 (AHRD V3.3 --* AT2G20900.4)
Solyc06g064940.3	120.552	99.2309	0.281703	1.07371e-10	1.4675e-09	Patellin-like protein (AHRD V3.3 *** A0A072UTX7_MEDTR)
Solyc02g070280.3	47.8433	38.0219	0.330643	1.10044e-10	1.50302e-09	Cationic amino acid transporter, putative (AHRD V3.3 *** B9SKU5_RICCO)
Solyc01g044360.3	126.728	151.823	-0.261465	1.10938e-10	1.51422e-09	Importin 5 (AHRD V3.3 *** A0A0U3C0Z7_HEVBR)
Solyc09g090110.3	51.5093	62.8844	-0.28856	1.15262e-10	1.5722e-09	Actin-depolymerizing factor (AHRD V3.3 *** A0A0B0PMX7_GOSAR)
Solyc10g081910.2	128.138	106.578	0.264241	1.16491e-10	1.5879e-09	Receptor-kinase-like protein (AHRD V3.3 *** A0A072U3D4_MEDTR)
Solyc04g007070.3	25.4717	32.6673	-0.360232	1.23976e-10	1.6888e-09	Disease resistance protein (NBS-LRR class) family (AHRD V3.3 *** AT5G38350.1)
Solyc02g070430.3	3.77606	1.73977	1.12042	1.28515e-10	1.74946e-09	Gibberellin 2 oxidase (AHRD V3.3 *** Q53C60_NEROL)
Solyc03g113250.3	74.126	90.0462	-0.281292	1.30692e-10	1.77791e-09	nitrate transporter 1:2 (AHRD V3.3 *** AT1G69850.1)
Solyc05g054320.3	8.15529	5.02676	0.695334	1.31625e-10	1.78942e-09	Epoxide hydrolase (AHRD V3.3 *** Q41413_SOLTU)
Solyc06g071720.1	103.063	124.59	-0.273188	1.33535e-10	1.81418e-09	60S ribosomal protein L27A (AHRD V3.3 *** B6VC54_VERFO)
Solyc01g099900.3	361.446	422.133	-0.223865	1.43055e-10	1.94223e-09	60S ribosomal protein L18, putative (AHRD V3.3 *** B9RFD6_RICCO)
Solyc06g082140.3	107.028	128.419	-0.262374	1.44183e-10	1.95624e-09	autoinhibited Ca2+-ATPase 1 (AHRD V3.3 --* AT1G27770.4)
Solyc09g010470.3	48.1887	38.3713	0.327957	1.44413e-10	1.95805e-09	Ion channel regulatory protein, UNC-93 (AHRD V3.3 *** A0A103YHZ3_CYNCS)
Solyc01g090800.3	6.24242	3.56054	0.808637	1.45325e-10	1.96781e-09	cyclinU2_1
Solyc02g085220.3	9.89054	14.4822	-0.547773	1.45238e-10	1.96781e-09	Vacuolar sorting protein 39 (AHRD V3.3 *** AT4G36630.1)
Solyc10g055200.1	15.3404	20.678	-0.430456	1.46344e-10	1.9803e-09	Dirigent protein (AHRD V3.3 *** K4D1B3_SOLLC)
Solyc03g007920.3	31.1874	24.2076	0.365638	1.46473e-10	1.98074e-09	Glutaminyl-peptide cyclotransferase (AHRD V3.3 *** QPCT_ARATH)
Solyc02g065070.3	107.075	89.946	0.25102	1.46905e-10	1.98526e-09	CDPK-related kinase (AHRD V3.3 *** AT3G50530.1)
Solyc02g083790.3	3.85529	1.82725	1.07469	1.56936e-10	2.11941e-09	Pathogenesis-related thaumatin family protein (AHRD V3.3 *** G7JW96_MEDTR)
Solyc03g119250.3	7.4592	11.5054	-0.619828	1.57235e-10	2.12205e-09	Calmodulin binding protein-like, putative (AHRD V3.3 *** A0A061G202_THECC)
Solyc01g010580.3	76.1216	91.7393	-0.268356	1.57765e-10	2.12779e-09	40S ribosomal protein S9, putative (AHRD V3.3 *** Q60CZ2_SOLDE)
Solyc01g005410.3	37.9425	29.967	0.341947	1.59319e-10	2.14734e-09	Caleosin-related family protein (AHRD V3.3 *** AT1G70680.1)
Solyc01g099980.3	4.23006	7.16915	-0.754529	1.6221e-10	2.18487e-09	enolase (DUF1399) (AHRD V3.3 *** AT1G56230.1)
Solyc08g074440.3	53.4462	65.0208	-0.282997	1.6237e-10	2.18558e-09	Serine/arginine repetitive matrix protein 2 (AHRD V3.3 *-* A0A0B2Q7P1_GLYSO)
Solyc10g078770.2	2.95698	5.54239	-0.917644	1.64124e-10	2.20773e-09	Seed maturation protein (AHRD V3.3 *** Q9LKC5_GLYTO)
Solyc04g007380.2	2.52271	4.8823	-0.957661	1.64462e-10	2.21082e-09	Receptor-like protein kinase (AHRD V3.3 *** D3G6F0_CAPAN)
Solyc01g009930.2	1.92743	3.91088	-1.01944	1.66771e-10	2.23892e-09	Leucine-rich repeat receptor-like protein kinase family protein (AHRD V3.3 *-* AT4G08850.2)
Solyc09g065330.3	89.9389	107.593	-0.259229	1.66711e-10	2.23892e-09	40S ribosomal protein S24 (AHRD V3.3 *** K4CAS8_SOLLC)
Solyc05g052480.3	28.6306	21.9753	0.382018	1.73358e-10	2.32429e-09	Multiple inositol polyphosphate phosphatase 1 (AHRD V3.3 *** A0A0B2R9V9_GLYSO)
Solyc09g018840.3	38.8231	30.5156	0.345294	1.7327e-10	2.32429e-09	MLO-like protein (AHRD V3.3 *** M1BT43_SOLTU)
Solyc08g069040.3	0.920739	0.157892	2.48269	1.74919e-10	2.34369e-09	Peroxidase (AHRD V3.3 *** K4CMC4_SOLLC)
Solyc11g072030.2	24.0364	18.0591	0.412623	1.7714e-10	2.37188e-09	Lipid transfer protein (AHRD V3.3 *** B7FFE5_MEDTR)
Solyc03g094160.3	16.4443	22.0838	-0.42588	1.77301e-10	2.3725e-09	metacaspase 1 (AHRD V3.3 *** AT1G02170.1),Pfam:PF00656
Solyc08g083120.3	69.8584	84.1553	-0.267977	1.78596e-10	2.38826e-09	ubiquitin-ribosomal fusion protein
Solyc01g096580.3	34.2414	42.8893	-0.3243	1.84714e-10	2.46845e-09	ribosomal protein S10p/S20e family protein
Solyc01g108190.3	35.3766	27.585	0.359706	1.87681e-10	2.50646e-09	Calcium-binding EF-hand (AHRD V3.3 *** A0A118JV88_CYNCS)
Solyc02g085730.3	66.0533	53.7518	0.298949	1.87823e-10	2.50672e-09	allene oxide cyclase
Solyc03g007960.3	10.491	6.81931	0.620599	1.90326e-10	2.53847e-09	beta-carotene hydroxylase-2
Solyc11g071810.2	9.08954	5.628	0.699777	1.92162e-10	2.56128e-09	fasciated
Solyc06g073520.3	16.3365	11.6535	0.485838	1.93533e-10	2.57787e-09	Solute carrier family 35 protein (AHRD V3.3 *** G7KWQ4_MEDTR)
Solyc01g099330.3	9.55764	6.06447	0.649564	1.99234e-10	2.65208e-09	S-adenosyl-L-methionine-dependent methyltransferases superfamily protein (AHRD V3.3 *** AT4G01240.1)
Solyc04g005420.3	33.3892	25.6728	0.377302	2.00779e-10	2.67091e-09	Glucan endo-1,3-beta-glucosidase-like protein (AHRD V3.3 *-* A0A0B2SF50_GLYSO)
Solyc05g025900.3	49.9622	61.0254	-0.287472	2.08722e-10	2.77476e-09	Damaged dna-binding 2, putative isoform 1 (AHRD V3.3 *** A0A061GKJ3_THECC)
Solyc05g009820.3	7.14096	4.20991	0.766364	2.12727e-10	2.82617e-09	Hexosyltransferase (AHRD V3.3 *** K4BXF6_SOLLC)
Solyc03g082690.3	47.8417	58.8458	-0.300687	2.21211e-10	2.93507e-09	U-box domain-containing protein 43 (AHRD V3.3 *** W9S1U9_9ROSA)
Solyc07g008150.3	20.0439	26.2562	-0.389858	2.2117e-10	2.93507e-09	Glucan endo-1,3-beta-glucosidase, putative (AHRD V3.3 *** B9RYW1_RICCO)
Solyc01g087270.3	18.8726	13.8047	0.449764	2.21494e-10	2.93691e-09	Carotenoid cleavage dioxygenase (AHRD V3.3 *-* A0A166HYX6_DAUCA)
Solyc01g106000.3	41.9131	52.1562	-0.313682	2.24594e-10	2.97609e-09	nicotinamidase 1 (AHRD V3.3 *** AT2G22570.1)
Solyc02g081970.3	105.897	126.692	-0.258321	2.2804e-10	3.0198e-09	Vacuolar sorting receptor family protein (AHRD V3.3 *** B9GYG5_POPTR)
Solyc03g026020.3	28.1956	35.727	-0.341255	2.33602e-10	3.09144e-09	SolycHsfB2a
Solyc07g005370.3	132.537	110.137	0.267191	2.34014e-10	3.09489e-09	Pathogenesis-related (PR)-10-related norcoclaurine synthase-like protein (AHRD V3.3 *** C3SBS5_ESCCA)
Solyc08g079760.3	7.31513	10.9568	-0.583732	2.37016e-10	3.13257e-09	Cell cycle regulated microtubule associated protein (AHRD V3.3 *** AT4G22860.1)
Solyc01g008090.3	108.33	128.402	-0.244706	2.39475e-10	3.16303e-09	40S ribosomal protein S27 (AHRD V3.3 *-* M0TJU4_MUSAM)
Solyc10g083280.3	62.6153	76.341	-0.2847	2.41333e-10	3.18551e-09	40S ribosomal protein S14-2
Solyc08g014440.3	80.9712	67.4482	0.264498	2.42538e-10	3.19934e-09	BTB/POZ and TAZ domain protein (AHRD V3.3 *** G7K3T4_MEDTR)
Solyc12g096100.1	22.6038	16.6247	0.450183	2.43676e-10	3.21228e-09	Protein PAM68, chloroplastic (AHRD V3.3 *** PAM68_ARATH)
Solyc05g005920.3	43.7043	34.9818	0.320128	2.45614e-10	3.23366e-09	Major facilitator superfamily protein (AHRD V3.3 *** AT1G52190.1)
Solyc06g073370.3	106.55	127.351	-0.256708	2.4546e-10	3.23366e-09	Ribosomal protein S13 (AHRD V3.3 *** A0A103XPA4_CYNCS)
Solyc07g065060.1	12.0068	7.30731	0.720223	2.48708e-10	3.27228e-09	MBOAT (Membrane bound O-acyl transferase) family protein, putative (AHRD V3.3 *** G7K4B1_MEDTR)
Solyc06g007670.3	201.051	237.613	-0.24058	2.49312e-10	3.27812e-09	60S ribosomal protein L5 (AHRD V3.3 *** RL5_CUCSA)
Solyc12g056940.2	399.394	330.806	0.271685	2.51144e-10	3.30008e-09	Acetyl-CoA carboxylase family protein (AHRD V3.3 *** B9GUK0_POPTR)
Solyc12g088390.1	1.69646	3.52314	-1.05646	2.54517e-10	3.34226e-09	Zinc-finger protein (AHRD V3.3 *** Q40899_PETHY)
Solyc03g114840.3	3.58919	1.69954	1.07766	2.55579e-10	3.35405e-09	MADS-box protein 1
Solyc01g067620.3	1.09232	0.232361	2.19325	2.5579e-10	3.35466e-09	2-oxoglutarate (2OG) and Fe(II)-dependent oxygenase superfamily protein (AHRD V3.3 *** AT3G21420.1)
Solyc08g075450.3	13.6433	9.18722	0.570603	2.58857e-10	3.3927e-09	WAT1-related protein (AHRD V3.3 *** K4CMR2_SOLLC)
Solyc09g075230.1	13.2591	8.87879	0.573919	2.64589e-10	3.4656e-09	pectinesterase (Protein of unknown function%2C DUF538) (AHRD V3.3 *** AT1G02816.1)
Solyc04g077860.3	40.7062	50.5982	-0.314521	2.66932e-10	3.49406e-09	Sigma factor sigb regulation protein rsbq, putative (AHRD V3.3 *** B9R708_RICCO)
Solyc01g104400.3	2.05084	6.2055	-1.60864	2.75592e-10	3.6051e-09	Basic blue protein (AHRD V3.3 *** A0A151R520_CAJCA)
Solyc05g051480.2	2.75815	5.14219	-0.898015	2.78284e-10	3.63799e-09	DNA-directed RNA polymerase subunit beta (AHRD V3.3 --* RPOB_PELHO)
Solyc08g074240.3	135.204	158.813	-0.23203	2.80539e-10	3.66512e-09	40S ribosomal protein S6 (AHRD V3.3 *** K4CME5_SOLLC)
Solyc09g005700.3	81.9469	68.1339	0.267184	2.87321e-10	3.75132e-09	diaminopimelate epimerase family protein (AHRD V3.3 *** AT3G53580.1)
Solyc08g082370.1	23.8659	17.6938	0.430104	2.88848e-10	3.76885e-09	LOW QUALITY:calpain-type cysteine protease family (AHRD V3.3 --* AT1G55350.6)
Solyc03g120780.3	35.8758	45.0058	-0.325311	2.9041e-10	3.78682e-09	Ribosomal protein L37 (AHRD V3.3 *** K4BMM7_SOLLC)
Solyc02g021400.2	60.6411	74.5173	-0.295473	2.94892e-10	3.84282e-09	40S ribosomal protein S28 (AHRD V3.3 *-* W9SEX7_9ROSA)
Solyc12g008720.2	145.755	175.31	-0.266138	3.03012e-10	3.94611e-09	60S ribosomal protein L31 (AHRD V3.3 *** W9QLF2_9ROSA)
Solyc02g089520.2	7.42218	4.45834	0.738797	3.03317e-10	3.94756e-09	CONSTANS protein (AHRD V3.3 *** C0Z3T8_SOLTU)
Solyc12g089040.2	24.3973	31.4074	-0.362742	3.07974e-10	4.00562e-09	mature anther-specific protein LAT61
Solyc09g006000.3	30.8944	39.2851	-0.344995	3.18824e-10	4.14411e-09	zinc/iron-chelating domain protein (AHRD V3.3 *** AT5G02710.3)
Solyc07g047800.3	172.723	202.338	-0.228265	3.22746e-10	4.19241e-09	NAD(P)-binding Rossmann-fold superfamily protein (AHRD V3.3 *** AT3G01980.4),Pfam:PF13561
Solyc11g073020.2	47.241	38.1636	0.307543	3.29727e-10	4.28037e-09	Chloroplast-targeted copper chaperone protein, putative (AHRD V3.3 *** A0A061GXQ1_THECC)
Solyc01g096290.3	95.1737	112.903	-0.246068	3.32484e-10	4.31342e-09	ubiquitin-ribosomal fusion protein
Solyc02g068900.3	69.5898	57.6124	0.272212	3.49747e-10	4.53451e-09	Glutathione S-transferase family protein (AHRD V3.3 *** AT4G19880.1)
Solyc08g062360.3	9.01801	13.304	-0.562607	3.50127e-10	4.53656e-09	Ankyrin repeat family protein (AHRD V3.3 *** F8WLA0_CITUN)
Solyc05g055230.2	62.2197	74.8525	-0.267122	3.50631e-10	4.53882e-09	40S ribosomal protein S17 (AHRD V3.3 *** RS17_SOLLC)
Solyc12g014230.2	13.9387	19.3014	-0.470162	3.50746e-10	4.53882e-09	DAG protein (AHRD V3.3 *** A0A0K9PW98_ZOSMR)
Solyc03g006550.3	17.4663	12.1101	0.520881	3.61445e-10	4.6743e-09	Terpene synthase (AHRD V3.3 *** A0A076GH23_POPTR)
Solyc01g088520.3	6.55529	3.72779	0.798204	3.63046e-10	4.68908e-09	Dynamin (AHRD V3.3 *-* A0A118JT45_CYNCS)
Solyc01g107430.2	16.767	22.4158	-0.416735	3.63026e-10	4.68908e-09	Zinc finger protein, putative (AHRD V3.3 *** B9SNA3_RICCO)
Solyc09g008320.3	17.6062	11.1701	0.656811	3.66107e-10	4.72562e-09	Xyloglucan endotransglucosylase/hydrolase (AHRD V3.3 *** K4CQM0_SOLLC)
Solyc12g006840.2	5.12064	8.72469	-0.77221	3.66966e-10	4.73373e-09	Serine/threonine-protein kinase (AHRD V3.3 *** K9LQT0_ARATH)
Solyc11g045110.2	46.4822	37.4457	0.312488	3.67234e-10	4.73419e-09	Sucrose-phosphate synthase family protein (AHRD V3.3 *** AT4G10120.3)
Solyc06g067980.3	13.6517	19.0055	-0.47585	3.69303e-10	4.75786e-09	Late embryogenesis abundant protein (AHRD V3.3 --* Q2QKE8_CATRO)
Solyc01g089980.3	31.654	39.9063	-0.334378	3.7049e-10	4.77015e-09	ELMO/CED-12 domain-containing protein (AHRD V3.3 *** F4JAP3_ARATH)
Solyc07g065320.3	87.7848	104.839	-0.257832	3.75777e-10	4.83518e-09	ABC subfamily C transporter (AHRD V3.3 *** A0A0D3RBU8_WHEAT)
Solyc01g100040.3	103.51	122.519	-0.243238	3.80029e-10	4.88681e-09	Protein phosphatase 2C family protein (AHRD V3.3 *** AT5G27930.2)
Solyc03g116910.3	36.3047	45.5016	-0.325491	3.91284e-10	5.02836e-09	cinnamoyl-CoA reductase 2
Solyc07g043250.1	5.8131	9.22388	-0.666829	3.9184e-10	5.03235e-09	LOW QUALITY:VQ motif-containing protein, putative (AHRD V3.3 *-* A0A061DVP3_THECC)
Solyc01g080540.3	86.3095	102.547	-0.248794	4.00434e-10	5.13949e-09	Histidine-containing phosphotransfer protein (AHRD V3.3 *** Q94KS0_CATRO)
Solyc11g006070.2	29.8826	38.3274	-0.360045	4.01913e-10	5.15523e-09	Peptidyl-prolyl cis-trans isomerase (AHRD V3.3 *** M1CSR8_SOLTU)
Solyc08g066020.2	2.99076	5.34117	-0.838206	4.10533e-10	5.2625e-09	Long chain base biosynthesis protein 1 (AHRD V3.3 *-* LCB1_ARATH)
Solyc10g055390.2	2.62271	4.84763	-0.881791	4.16852e-10	5.34015e-09	Nodulin-like / Major Facilitator Superfamily protein (AHRD V3.3 *** A0A0K9P7P6_ZOSMR)
Solyc07g053220.2	57.9072	70.1415	-0.276984	4.20597e-10	5.38475e-09	Serine/threonine-protein kinase (AHRD V3.3 *** M1DRI9_SOLTU)
Solyc08g068700.1	72.9827	88.2383	-0.271793	4.34541e-10	5.55978e-09	Tyramine n-hydroxycinnamoyl transferase (AHRD V3.3 *** Q5D8C0_CAPAN)
Solyc04g082700.3	52.0549	41.9574	0.312867	4.36876e-10	5.58616e-09	Tonoplast monosaccharide transporter 2
Solyc02g092430.1	42.0261	52.6934	-0.324751	4.48599e-10	5.73247e-09	60S ribosomal protein L26-1 (AHRD V3.3 *** RL261_ARATH)
Solyc03g078370.1	7.38511	11.4026	-0.633106	4.88127e-10	6.23369e-09	Serine/threonine-protein kinase (AHRD V3.3 *** K4BHR6_SOLLC)
Solyc08g082750.3	117.391	138.597	-0.240126	4.93911e-10	6.30362e-09	Plant regulator RWP-RK family protein (AHRD V3.3 *** G7IAL8_MEDTR)
Solyc11g012110.2	149.128	175.433	-0.233665	5.06508e-10	6.46034e-09	60S ribosomal protein L6 (AHRD V3.3 *** RL6_MESCR)
Solyc04g070980.3	11.3376	7.49201	0.590963	5.12883e-10	6.53757e-09	cycloartenol synthase 1
Solyc12g099390.2	17.3613	23.2407	-0.418787	5.51661e-10	7.02749e-09	Dehydration-induced 19-like protein (AHRD V3.3 *** E3T7S4_GOSHI)
Solyc07g005810.3	115.266	136.301	-0.242771	5.53648e-10	7.0484e-09	translation initiation factor eIF(iso)4G
Solyc11g012410.2	67.9751	56.2544	0.271642	5.57848e-10	7.09745e-09	myo-inositol monophosphatase 3
Solyc12g006700.2	90.8859	107.738	-0.245612	5.81122e-10	7.38896e-09	Mitogen-activated protein kinase kinase kinase 1 isoform 1 (AHRD V3.3 *** A0A061GM60_THECC)
Solyc11g006090.2	1.15727	0.286423	1.9945	5.96569e-10	7.58066e-09	AT hook motif DNA-binding family protein (AHRD V3.3 *** A0A0K9PN07_ZOSMR)
Solyc01g065980.3	36.6204	28.9679	0.337017	5.97951e-10	7.59089e-09	Ethylene Response Factor E.4
Solyc04g077610.3	6.20853	9.48935	-0.613599	5.98118e-10	7.59089e-09	U-box domain-containing family protein (AHRD V3.3 *** B9GNN0_POPTR)
Solyc01g100230.3	2.65981	4.88128	-0.871176	6.06626e-10	7.68932e-09	DnaJ-like protein (AHRD V3.3 *** D5FNB3_SOYBN)
Solyc03g093140.3	214.898	182.384	0.236875	6.06583e-10	7.68932e-09	Glycerol-3-phosphate transporter, putative (AHRD V3.3 *** B9R9S6_RICCO)
Solyc01g095980.3	32.7183	25.6223	0.354982	6.27266e-10	7.94601e-09	Acid phosphatase/vanadium-dependent haloperoxidase-related protein (AHRD V3.3 *** AT3G61770.1)
Solyc12g035500.2	12.5885	8.5983	0.548536	6.31856e-10	7.99921e-09	Endoplasmic reticulum metallopeptidase 1 (AHRD V3.3 *** W9S320_9ROSA)
Solyc01g006825.1	56.2232	45.7779	0.296844	6.56548e-10	8.30666e-09	Fasciclin-like arabinogalactan protein 17 (AHRD V3.3 *** FLA17_ARATH)
Solyc08g075090.3	81.8643	98.0734	-0.260081	6.68228e-10	8.4492e-09	bHLH transcription factor144
Solyc01g094370.3	29.2958	22.841	0.359345	6.73831e-10	8.51477e-09	remorin 2
Solyc04g054310.3	26.2765	20.024	0.388942	6.77421e-10	8.55485e-09	Alanine-glyoxylate aminotransferase, putative (AHRD V3.3 *** B9T1D1_RICCO)
Solyc02g081600.3	63.6603	52.3821	0.280409	6.87614e-10	8.6782e-09	Zinc transporter protein (AHRD V3.3 *** A5BDR3_VITVI)
Solyc05g056160.3	143.977	122.738	0.230232	7.00068e-10	8.82993e-09	Proteasome subunit beta type (AHRD V3.3 *** K4C2U0_SOLLC)
Solyc10g085310.1	10.6382	14.9212	-0.487677	7.01112e-10	8.83659e-09	Abscisic acid receptor (AHRD V3.3 *** G7KT83_MEDTR)
Solyc11g012260.2	28.7175	21.5866	0.411839	7.01461e-10	8.83659e-09	MBOAT (Membrane bound O-acyl transferase) family protein, putative (AHRD V3.3 *** Q2HT39_MEDTR)
Solyc02g093140.3	52.4704	41.4119	0.341338	7.03525e-10	8.85713e-09	CBS domain-containing protein-like (AHRD V3.3 *** B8AP73_ORYSI)
Solyc11g069150.2	128.672	109.233	0.236831	7.07086e-10	8.89648e-09	Proteasome subunit beta type (AHRD V3.3 *** K4DA71_SOLLC)
Solyc07g066070.3	51.5989	62.7772	-0.281678	7.3348e-10	9.22289e-09	KH domain-containing protein (AHRD V3.3 *** A0A199VDB7_ANACO)
Solyc10g050060.2	15.0831	20.6497	-0.449855	7.37433e-10	9.26689e-09	Calcium-dependent lipid-binding (CaLB domain) family protein (AHRD V3.3 *** AT4G34150.1)
Solyc10g006370.3	42.5727	34.2729	0.313695	7.39769e-10	9.29053e-09	Lhcp translocation defect-like protein (AHRD V3.3 *** A0A0B0PFC4_GOSAR)
Solyc03g025410.3	112.996	133.342	-0.238233	7.4697e-10	9.37521e-09	NAD(P)-binding Rossmann-fold superfamily protein (AHRD V3.3 *-* AT4G23430.2)
Solyc06g066820.3	4.16725	2.1602	0.950487	7.55662e-10	9.47848e-09	Le3OH-13b-hydroxylase
Solyc02g088517.1	31.509	24.5528	0.357867	7.68104e-10	9.62863e-09	Glycosyltransferase (AHRD V3.3 *** A0A022RUH0_ERYGU)
Solyc07g049160.3	16.6479	11.7984	0.503702	7.82844e-10	9.80739e-09	Ribonuclease 3 family protein (AHRD V3.3 *** B9GTV4_POPTR)
Solyc00g273110.2	57.6511	45.6486	0.334829	7.89237e-10	9.88143e-09	DNA ligase 4 (AHRD V3.3 --* H6URY6_NICBE)
Solyc03g120280.1	32.2187	40.4524	-0.326953	7.91419e-10	9.90268e-09	Ran-binding protein 1 domain-containing (AHRD V3.3 *** B9GEK5_POPTR)
Solyc05g009420.1	37.3912	29.2043	0.356298	8.09934e-10	1.01281e-08	Transmembrane protein, putative (AHRD V3.3 *** G7K1J5_MEDTR)
Solyc02g082060.2	60.215	72.4954	-0.26832	8.18539e-10	1.02295e-08	LOW QUALITY:PPPDE putative thiol peptidase family protein (AHRD V3.3 *** AT4G25680.1)
Solyc05g007470.3	160.475	186.912	-0.219841	8.34128e-10	1.04179e-08	P-loop containing nucleoside triphosphate hydrolases superfamily protein (AHRD V3.3 *** AT3G28580.1)
Solyc03g112330.3	18.6763	13.7457	0.442705	8.7081e-10	1.08694e-08	U-box domain-containing protein kinase family protein (AHRD V3.3 *-* AT2G19410.2)
Solyc04g077780.3	17.1056	23.8223	-0.472152	9.1269e-10	1.13852e-08	Transcription factor LIM (AHRD V3.3 *** V9LXM6_TOBAC)
Solyc06g066420.3	1.12952	2.57671	-1.18767	9.40954e-10	1.17306e-08	Oxidative stress 3, putative isoform 1 (AHRD V3.3 *** A0A061GC09_THECC)
Solyc04g072375.1	1.27988	2.83016	-1.13734	9.56588e-10	1.19183e-08	LOW QUALITY:RING/U-box superfamily protein (AHRD V3.3 *-* AT1G63840.1)
Solyc11g045465.1	27.4889	36.1399	-0.392254	9.67393e-10	1.20455e-08	Alpha/beta-Hydrolases superfamily protein, putative (AHRD V3.3 *-* A0A061EX94_THECC)
Solyc01g007910.3	45.4395	55.2703	-0.282229	9.74537e-10	1.21271e-08	succinyl-CoA ligase alpha 1 subunit
Solyc04g071120.3	7.78209	11.406	-0.55347	9.77602e-10	1.21579e-08	Protein kinase, putative (AHRD V3.3 *** B9T446_RICCO)
Solyc09g007030.3	2.94778	5.25264	-0.831003	9.86567e-10	1.22619e-08	Kinesin-like protein (AHRD V3.3 *** M0ZPI7_SOLTU)
Solyc01g008910.2	13.5044	9.46401	0.513528	9.92325e-10	1.23259e-08	Scarecrow-like transcription factor 3 family protein (AHRD V3.3 *** B9HP16_POPTR)
Solyc02g092720.1	11.8201	16.4284	-0.472081	1.00499e-09	1.24757e-08	LOW QUALITY:BnaC09g34590D protein (AHRD V3.3 *** A0A078CYT8_BRANA)
Solyc10g006260.3	69.9828	83.7484	-0.258006	1.01058e-09	1.25375e-08	SWAP (Suppressor-of-white-APricot)/surp domain protein, putative (AHRD V3.3 *** A0A072UG97_MEDTR)
Solyc04g079250.3	1.61083	3.40214	-1.06218	1.02006e-09	1.26473e-08	Patatin (AHRD V3.3 *** K4BV09_SOLLC)
Solyc06g071680.3	40.4794	49.6863	-0.294687	1.02513e-09	1.27025e-08	Histone deacetylase (AHRD V3.3 *** K4C8P0_SOLLC)
Solyc07g054490.3	22.4984	17.033	0.401056	1.02659e-09	1.27129e-08	Secretory carrier membrane family protein (AHRD V3.3 *** B9N299_POPTR)
Solyc02g070780.3	22.3814	29.0109	-0.377517	1.03584e-09	1.28191e-08	DNA helicase (AHRD V3.3 *** K4B859_SOLLC)
Solyc06g050810.3	5.3291	8.33781	-0.643646	1.03642e-09	1.28191e-08	LURP-one-like protein (AHRD V3.3 *** G7KW19_MEDTR)
Solyc02g084360.3	213.64	248.104	-0.215601	1.0658e-09	1.31746e-08	V-type proton ATPase proteolipid subunit (AHRD V3.3 *-* A0A0D3DHQ4_BRAOL)
Solyc04g076060.3	46.1278	37.379	0.30366	1.08671e-09	1.34248e-08	tft10
Solyc02g081070.3	19.926	14.5167	0.456024	1.09127e-09	1.34731e-08	Kinase (AHRD V3.3 *** D7ME76_ARALL)
Solyc01g099770.3	1383.25	1589	-0.200051	1.11274e-09	1.37298e-08	meloidogyne-induced giant cell protein DB141
Solyc12g042470.2	202.825	235.293	-0.214197	1.1352e-09	1.39985e-08	NAD(P)H-dependent oxidoreductase (AHRD V3.3 *** B6SZK3_MAIZE)
Solyc02g070550.3	115.311	135.293	-0.230297	1.13896e-09	1.40365e-08	RNA-binding protein (AHRD V3.3 *** AT5G46250.1)
Solyc08g078207.1	5.71417	8.82103	-0.627015	1.14091e-09	1.4052e-08	RING-H2 finger protein ATL22 (AHRD V3.3 *** A0A0B2SEF9_GLYSO)
Solyc08g076360.3	36.6226	45.3996	-0.310451	1.16258e-09	1.43102e-08	gamma-tocopherol methyltransferase
Solyc02g062610.3	165.273	140.759	0.231549	1.17817e-09	1.44934e-08	alpha/beta-Hydrolases superfamily protein (AHRD V3.3 *** AT4G36530.2)
Solyc11g066950.2	24.1742	31.1273	-0.36383	1.18492e-09	1.45676e-08	Stress responsive A/B Barrel Domain-containing protein (AHRD V3.3 *** AT5G22580.1)
Solyc04g053120.3	38.9432	30.9535	0.333139	1.19464e-09	1.46783e-08	4-alpha-glucanotransferase (AHRD V3.3 *** K4BSG9_SOLLC)
Solyc10g084310.2	59.2618	71.4601	-0.268804	1.21888e-09	1.49672e-08	Ribosomal protein S12 (AHRD V3.3 *** A0A059LPB2_9CHLO)
Solyc06g035690.3	17.1865	12.4564	0.464164	1.2425e-09	1.5248e-08	Post-GPI attachment-like factor-protein (AHRD V3.3 *** A0A072UAB4_MEDTR)
Solyc09g005610.3	11.889	8.00755	0.566326	1.25048e-09	1.53367e-08	transcription factor-like protein (AHRD V3.3 *** AT1G58330.1)
Solyc04g007890.3	84.3908	70.0155	0.270078	1.28205e-09	1.57146e-08	HMG-Y-related protein A (AHRD V3.3 *** HMGYA_ARATH)
Solyc07g021340.3	4.79976	7.80345	-0.698041	1.29543e-09	1.5869e-08	Transmembrane protein, putative (AHRD V3.3 *** A0A072UUM3_MEDTR)
Solyc01g089970.3	229.894	265.838	-0.209487	1.31309e-09	1.60757e-08	Nucleoside diphosphate kinase (AHRD V3.3 *** NDK_CAPAN)
Solyc05g052690.3	19.1044	25.1579	-0.39645	1.32479e-09	1.62092e-08	Eukaryotic translation initiation factor 3 subunit F (AHRD V3.3 *** K4C1V0_SOLLC)
Solyc04g014720.3	88.0324	104.408	-0.245372	1.32829e-09	1.62423e-08	60S ribosomal protein L6 (AHRD V3.3 *** RL6_MESCR)
Solyc09g009010.3	26.0077	19.932	0.385239	1.35516e-09	1.65611e-08	Cellulose synthase-like protein (AHRD V3.3 *** L0ASI8_POPTO)
Solyc02g063420.3	5.16315	2.89395	0.84103	1.37091e-09	1.67434e-08	hydroxyproline-rich glycoprotein family protein (AHRD V3.3 *** AT5G65660.1)
Solyc03g007260.3	22.6244	30.0842	-0.413304	1.3859e-09	1.69164e-08	Cyclic nucleotide gated channel CNGC6 (AHRD V3.3 *** A0A0B4U3H6_SOLLC)
Solyc01g099110.3	74.3203	61.7697	0.265971	1.39314e-09	1.69946e-08	Metallopeptidase M24 family protein (AHRD V3.3 *** AT3G05350.1)
Solyc02g078160.3	12.7352	8.75167	0.541353	1.40148e-09	1.70862e-08	DUF506 family protein (AHRD V3.3 *** G7IPT8_MEDTR)
Solyc07g055810.3	48.8032	39.3769	0.308114	1.42385e-09	1.73485e-08	Receptor-like protein kinase (AHRD V3.3 *** B9I1R1_POPTR)
Solyc06g071870.3	46.443	56.8217	-0.290044	1.4548e-09	1.77151e-08	Ribosomal protein (AHRD V3.3 *** Q947H2_PETHY)
Solyc07g054580.3	6.33001	3.74062	0.7533	1.45759e-09	1.77385e-08	Indole-3-acetic acid-amido synthetase GH3.5, putative (AHRD V3.3 *** B9RW45_RICCO)
Solyc04g071700.3	31.0594	24.339	0.350797	1.50509e-09	1.83057e-08	5-formyltetrahydrofolate cyclo-ligase (AHRD V3.3 *** A0A103XXD3_CYNCS)
Solyc02g088090.1	6.03615	9.48857	-0.656223	1.52696e-09	1.85606e-08	Calcium-binding EF-hand (AHRD V3.3 *** A0A103YHF0_CYNCS)
Solyc09g011390.3	2.84523	5.44937	-0.924942	1.52865e-09	1.85701e-08	Major facilitator superfamily protein (AHRD V3.3 *** AT3G53960.1)
Solyc12g095760.2	37.8502	46.4611	-0.295427	1.56332e-09	1.898e-08	Pyrophosphate--fructose 6-phosphate 1-phosphotransferase subunit alpha (AHRD V3.3 *** K4DH49_SOLLC)
Solyc01g102390.3	10.3958	14.6213	-0.492587	1.5768e-09	1.91323e-08	Germin-like protein (AHRD V1 ***- O65358_SOLTU)%3B contains Interpro domain(s) IPR014710 RmlC-like jelly roll fold
Solyc02g080560.1	3.63969	6.11204	-0.746369	1.61563e-09	1.95918e-08	LOW QUALITY:F-box family protein (AHRD V3.3 --* AT4G35930.4)
Solyc08g013840.3	22.688	17.2006	0.401454	1.62085e-09	1.96434e-08	Haloacid dehalogenase-like hydrolase (AHRD V3.3 *** G7JYQ1_MEDTR)
Solyc10g078590.2	78.0533	93.6897	-0.263359	1.62211e-09	1.96471e-08	transmembrane protein (AHRD V3.3 *** AT5G18130.1)
Solyc06g073540.3	121.032	141.945	-0.230656	1.63082e-09	1.97409e-08	Argonaute4b
Solyc01g007930.3	9.80684	13.7908	-0.491982	1.65041e-09	1.99662e-08	F-box family protein (AHRD V3.3 *** AT1G70590.1)
Solyc03g119630.3	4.73375	2.58014	0.871296	1.66857e-09	2.01739e-08	Heavy metal transport/detoxification superfamily protein (AHRD V3.3 --* AT5G24580.4)
Solyc06g084820.2	4.27906	7.06144	-0.721149	1.69292e-09	2.04561e-08	Cytochrome P450, putative (AHRD V3.3 *** A0A061G7Z4_THECC)
Solyc03g097900.3	218.222	253.392	-0.215155	1.72752e-09	2.0862e-08	40S ribosomal protein S3a (AHRD V3.3 *** RS3A_TOBAC)
Solyc04g071800.3	103.117	121.869	-0.240251	1.77674e-09	2.14437e-08	Cytochrome P450 (AHRD V3.3 *** A0A0B0NSU6_GOSAR)
Solyc01g096740.3	13.4327	9.28324	0.527223	1.78865e-09	2.15746e-08	Protein zinc induced facilitator-like 1 (AHRD V3.3 *** A0A0B0NBA1_GOSAR)
Solyc08g016310.3	145.703	171.311	-0.234729	1.80439e-09	2.17517e-08	Leucine-rich receptor-like kinase family protein, putative (AHRD V3.3 *** A0A072UGV6_MEDTR)
Solyc01g006320.3	8.67035	5.63001	0.623983	1.81564e-09	2.18744e-08	Late embryogenesis abundant (LEA) hydroxyproline-rich glycoprotein family (AHRD V3.3 *** AT3G20600.1)
Solyc02g079510.3	1.31283	2.87076	-1.11981	1.85229e-09	2.23028e-08	Peroxidase (AHRD V1 **** Q50LG4_TOBAC)%3B contains Interpro domain(s) IPR019793 Peroxidases heam-ligand binding site IPR019794 Peroxidase%2C active site IPR002016 Haem peroxidase%2C plant/fungal/bacterial
Solyc00g201160.3	9.79053	13.7531	-0.490554	1.88834e-09	2.27235e-08	Serine/threonine-protein kinase (AHRD V3.3 *-* K4BUH3_SOLLC)
Solyc12g005180.2	80.6235	67.7048	0.252877	1.89146e-09	2.27476e-08	Chloroplast lipocalin (AHRD V3.3 *** Q38JB4_SOLTU)
Solyc10g078960.2	289.616	335.368	-0.211314	1.90838e-09	2.29376e-08	60S ribosomal protein L21-like protein (AHRD V3.3 *** Q3HVK5_SOLTU)
Solyc02g070760.3	24.7889	18.9185	0.389662	1.92205e-09	2.30883e-08	NAD(P)-binding Rossmann-fold superfamily protein (AHRD V3.3 *** A0A061GF24_THECC)
Solyc11g066830.2	53.4998	64.794	-0.276549	1.93367e-09	2.32143e-08	Zinc finger transcription factor 68
Solyc04g040180.3	36.2784	44.8124	-0.302691	1.95003e-09	2.33969e-08	S-adenosylmethionine-dependent methyltransferase, putative (AHRD V3.3 *** B9SZS6_RICCO)
Solyc08g083140.3	29.5887	23.2588	0.347205	1.97471e-09	2.36792e-08	Embryogenesis-associated EMB8 (AHRD V3.3 *** A0A0B0P518_GOSAR)
Solyc01g081320.3	61.1057	50.0133	0.287416	1.98978e-09	2.38319e-08	Pentatricopeptide repeat-containing protein, putative (AHRD V3.3 *** B9RJS7_RICCO)
Solyc12g014210.2	47.8084	57.8027	-0.273697	1.98929e-09	2.38319e-08	RNA-binding (RRM/RBD/RNP motifs) family protein (AHRD V3.3 *** AT3G15010.2)
Solyc02g078810.3	10.3519	14.5225	-0.490655	1.99614e-09	2.38941e-08	Bromodomain 4, putative (AHRD V3.3 *** A0A061GG17_THECC)
Solyc04g079315.1	23.8151	30.3732	-0.349889	2.02898e-09	2.42729e-08	RNA binding protein (AHRD V3.3 *** E3NYS6_9FABA)
Solyc08g076770.3	44.1979	35.8744	0.302394	2.03348e-09	2.43125e-08	ER-based factor for assembly of V-ATPase (AHRD V3.3 *** AT5G52980.1)
Solyc02g078120.2	92.0857	108.312	-0.233956	2.0712e-09	2.4749e-08	Eukaryotic translation initiation factor 3 subunit D (AHRD V3.3 *** K4B937_SOLLC)
Solyc06g076220.3	9.71665	6.34572	0.612956	2.08155e-09	2.48582e-08	expansin18
Solyc02g076680.3	32.3848	25.4352	0.346766	2.11273e-09	2.52158e-08	DUF688 family protein (AHRD V3.3 *** G7ZXK0_MEDTR)
Solyc07g019670.3	171.228	146.677	0.222867	2.1177e-09	2.52604e-08	Fatty acid beta-oxidation multifunctional protein (AHRD V3.3 *** A0A077DAS1_9ERIC)
Solyc11g066860.2	19.26	25.1221	-0.381744	2.13949e-09	2.55054e-08	BnaA07g13420D protein (AHRD V3.3 *** A0A078ETL1_BRANA)
Solyc07g017510.3	132.572	112.073	0.242072	2.14992e-09	2.56148e-08	1-phosphatidylinositol-3-phosphate 5-kinase (AHRD V3.3 *** W9RVS2_9ROSA)
Solyc03g115200.3	2.64266	1.16213	1.18477	2.1643e-09	2.57561e-08	Glucan endo-1,3-beta-glucosidase-like protein (AHRD V3.3 *** K8DWB8_CUCSA)
Solyc11g044455.1	2.83727	1.08063	1.41563	2.1636e-09	2.57561e-08	Serine/threonine protein phosphatase 7 long form isogeny (AHRD V3.3 *-* A0A151SUT9_CAJCA)
Solyc01g088050.3	43.864	35.5297	0.302496	2.16874e-09	2.57939e-08	Kinase family protein (AHRD V3.3 *** D7LU09_ARALL)
Solyc09g065560.3	105.443	89.2133	0.24116	2.203e-09	2.61861e-08	Sulfate transporter (AHRD V3.3 *** D7LTZ8_ARALL)
Solyc02g005110.3	6.61995	3.99517	0.722885	2.22364e-09	2.64161e-08	Homeobox leucine-zipper protein (AHRD V3.3 --* Q8H963_ZINVI)
Solyc03g121960.3	219.963	187.92	0.226774	2.22668e-09	2.64369e-08	phospholipid:diacylglycerol acyltransferase (AHRD V3.3 *** AT5G13640.1)
Solyc07g049690.3	110.086	130.702	-0.247349	2.25644e-09	2.67746e-08	hydroperoxide lyase
Solyc01g068590.3	109.903	92.8266	0.242683	2.2627e-09	2.68177e-08	metal ion-binding protein (AHRD V3.3 *** AT3G62010.1)
Solyc10g083990.2	53.5565	43.8593	0.289436	2.26202e-09	2.68177e-08	D-tagatose-1,6-bisphosphate aldolase subunit (AHRD V3.3 *** AT2G36895.1)
Solyc04g080240.3	70.9246	84.1079	-0.246431	2.28416e-09	2.70564e-08	GYF domain-containing protein (AHRD V3.3 *** AT5G42950.1)
Solyc07g026680.2	4.71017	2.54986	0.879089	2.28896e-09	2.70975e-08	Myb-like transcription factor family protein, putative (AHRD V3.3 *** A0A061GMU9_THECC)
Solyc07g014640.3	9.82436	6.55192	0.589928	2.3026e-09	2.72432e-08	Galactokinase, putative (AHRD V3.3 *** B9RKW5_RICCO)
Solyc08g082590.3	564.089	485.945	0.215257	2.30763e-09	2.72869e-08	Glutaredoxin (AHRD V3.3 *** A0A103XR19_CYNCS)
Solyc11g045460.2	28.9293	36.2465	-0.326727	2.34606e-09	2.77194e-08	Alpha/beta-Hydrolases superfamily protein (AHRD V3.3 *-* A0A061GZL6_THECC)
Solyc12g015640.2	37.7148	46.3293	-0.298556	2.34692e-09	2.77194e-08	Mitochondrial transcription termination factor family protein (AHRD V3.3 *** AT5G55580.1)
Solyc10g052470.1	2.4757	1.03547	1.23808	2.36183e-09	2.78794e-08	Myb family transcription factor family protein (AHRD V3.3 *** B9H0R6_POPTR)
Solyc12g100260.1	4.0078	6.88046	-0.78128	2.41324e-09	2.84698e-08	Fatty acid desaturase (AHRD V3.3 *-* B3SP99_CAPAN)
Solyc06g083780.3	132.807	160.475	-0.272865	2.46753e-09	2.90935e-08	50S ribosomal protein L14 (AHRD V3.3 *** A0A0K9PMD0_ZOSMR)
Solyc04g076880.3	37.7107	48.601	-0.363235	2.51202e-09	2.9601e-08	phosphoenolpyruvate carboxykinase
Solyc07g045240.3	97.705	114.987	-0.234234	2.53132e-09	2.98112e-08	RNA-binding family protein (AHRD V3.3 *** A0A061FBT9_THECC)
Solyc00g007270.3	156.994	182.767	-0.219231	2.59772e-09	3.05756e-08	Eukaryotic translation initiation factor 6 (AHRD V3.3 *** M1C4H3_SOLTU)
Solyc05g007120.3	104.883	88.0876	0.250197	2.64164e-09	3.10746e-08	Leucine-rich repeat protein kinase family protein, putative (AHRD V3.3 *** A0A061EAR8_THECC)
Solyc10g086220.2	207.775	179.474	0.211373	2.67323e-09	3.14281e-08	12-oxophytodienoate reductase
Solyc12g007030.2	42.7174	52.1574	-0.288064	2.71458e-09	3.1896e-08	Aldehyde dehydrogenase, putative (AHRD V3.3 *** B9RKT6_RICCO)
Solyc03g083360.3	148.506	124.388	0.255912	2.75408e-09	3.23414e-08	Pectinesterase (AHRD V3.3 *** K4BIB2_SOLLC)
Solyc02g067520.3	46.9511	57.2372	-0.28521	2.78642e-09	3.27024e-08	Unknown protein (AHRD V3.3 )
Solyc11g005330.2	357.855	413.194	-0.207424	2.80397e-09	3.28895e-08	Actin (AHRD V3.3 *** ACT_GOSHI)
Solyc12g088820.2	9.48667	6.19373	0.61147	2.8205e-09	3.30645e-08	Protein kinase family protein (AHRD V3.3 *** AT5G09890.1)
Solyc12g094615.1	3.00936	5.24921	-0.799256	2.85249e-09	3.34202e-08	Ring/U-Box superfamily protein (AHRD V3.3 --* AT2G27950.3)
Solyc05g006010.3	7.53986	4.49747	0.742509	2.87224e-09	3.36131e-08	Major facilitator superfamily protein (AHRD V3.3 *-* AT1G52190.1)
Solyc09g031970.3	275.268	238.061	0.209394	2.87192e-09	3.36131e-08	Alpha-1,4 glucan phosphorylase (AHRD V3.3 *** K4CSQ2_SOLLC)
Solyc01g067900.3	78.152	65.3236	0.258636	2.88807e-09	3.3779e-08	Rapid ALkalinization Factor (AHRD V3.3 *** A0A118JUQ8_CYNCS)
Solyc03g093460.3	11.4122	7.87784	0.53319	2.89465e-09	3.38366e-08	Protein kinase (AHRD V3.3 *** Q6V5G5_ARAAE)
Solyc07g053050.1	7.3306	10.7306	-0.550353	2.9174e-09	3.40831e-08	Calcium-binding family protein (AHRD V3.3 *** B9I910_POPTR)
Solyc01g103720.3	42.8799	52.3472	-0.287906	2.94093e-09	3.43383e-08	Ribosome biogenesis protein BOP1 homolog (AHRD V3.3 *** M1CBT7_SOLTU)
Solyc07g055230.3	30.9461	38.4153	-0.311423	2.95938e-09	3.4534e-08	homeodomain GLABROUS 7 (AHRD V3.3 --* AT5G52170.3)
Solyc09g074880.3	42.6897	34.5194	0.306624	2.96562e-09	3.45871e-08	Photosystem I assembly protein ycf3 (AHRD V3.3 *** A0A1D1YLR6_9ARAE)
Solyc08g075750.3	84.7357	71.5939	0.243444	2.99258e-09	3.48815e-08	ATP-dependent Clp protease proteolytic subunit (AHRD V3.3 *** K4CMU2_SOLLC)
Solyc05g011920.3	40.3565	50.0609	-0.312099	3.01313e-09	3.51011e-08	ACT domain-containing protein (AHRD V3.3 *** A0A118JXJ7_CYNCS)
Solyc01g106790.3	107.757	90.5803	0.251071	3.08799e-09	3.59527e-08	Tubulin alpha-6 chain, putative (AHRD V3.3 *** A0A072VQC5_MEDTR)
Solyc01g106320.2	28.9884	36.2704	-0.322169	3.12886e-09	3.64078e-08	Octicosapeptide/Phox/Bem1p family protein (AHRD V3.3 *** AT5G64430.1)
Solyc12g049030.1	3.11704	5.53765	-0.838006	3.13742e-09	3.64865e-08	Fatty acid desaturase (AHRD V3.3 *** B3SP99_CAPAN)
Solyc06g064610.1	43.0992	34.9311	0.302697	3.15546e-09	3.66755e-08	LOW QUALITY:Glucan endo-1,3-beta-glucosidase (AHRD V3.3 -** A0A0B0PK92_GOSAR)
Solyc12g010960.2	1.60378	3.35931	-1.05841	3.16688e-09	3.67873e-08	NADP-dependent alkenal double bond reductase (AHRD V3.3 *** A0A072TWU1_MEDTR)
Solyc03g121880.3	271.201	312.113	-0.202839	3.19992e-09	3.715e-08	Protein phosphatase 2c, putative (AHRD V3.3 *** B9S5U9_RICCO)
Solyc07g021700.3	21.7092	16.5906	0.388823	3.26367e-09	3.78686e-08	Pollen-specific SF21-like protein (AHRD V3.3 *** G7LJK8_MEDTR)
Solyc01g109860.3	10.95	7.45973	0.560885	3.30176e-09	3.82888e-08	Sec14p-like phosphatidylinositol transfer family protein (AHRD V3.3 *** AT2G18180.2)
Solyc02g094560.3	64.484	52.8047	0.28769	3.41637e-09	3.95954e-08	Aminopeptidase (AHRD V3.3 *** G7KXA9_MEDTR)
Solyc02g080300.3	10.024	6.7274	0.574124	3.42574e-09	3.96814e-08	Beta-glucosidase, putative (AHRD V3.3 *** B9RXP7_RICCO)
Solyc02g092750.3	44.1084	53.3672	-0.275567	3.49933e-09	4.05109e-08	Protein phosphatase 2C family protein (AHRD V3.3 *** AT4G33920.1)
Solyc00g026160.3	2.63431	1.18236	1.15441	3.51487e-09	4.06678e-08	Ferric reductase oxidase (AHRD V3.3 *** V9HYU8_MANES)
Solyc08g076720.3	86.347	72.2115	0.256777	3.52052e-09	4.07101e-08	ABC transporter B family-like protein (AHRD V3.3 *** G7KDP1_MEDTR)
Solyc12g087830.2	10.2256	6.90816	0.5633	3.53322e-09	4.08338e-08	MADS-box transcription factor (AHRD V3.3 *** F1T119_9ERIC)
Solyc01g109110.3	18.9983	24.5678	-0.372814	3.57873e-09	4.13131e-08	Guanine nucleotide-binding protein alpha-2 subunit (AHRD V3.3 *** A0A151THZ4_CAJCA)
Solyc03g114350.1	58.1353	69.8387	-0.265474	3.57741e-09	4.13131e-08	LOW QUALITY:DUF1645 family protein (AHRD V3.3 *** G7J5G5_MEDTR)
Solyc09g007350.3	80.1236	96.1037	-0.261572	3.63749e-09	4.19677e-08	Ribosomal protein S12 (AHRD V3.3 *** A0A059LPB2_9CHLO)
Solyc02g093860.3	76.0557	63.5304	0.259189	3.77987e-09	4.35631e-08	Amino acid transporter, putative (AHRD V3.3 *** B9RBN4_RICCO)
Solyc12g044600.3	660.27	577.042	0.194434	3.78003e-09	4.35631e-08	NADP-malic enzyme
Solyc05g053100.3	13.1284	17.6329	-0.425486	3.84933e-09	4.43367e-08	Dihydrolipoyl dehydrogenase (AHRD V3.3 *** W9QVW5_9ROSA)
Solyc05g005690.1	37.4892	45.8624	-0.290372	3.87209e-09	4.45737e-08	Ribosomal protein S9, putative (AHRD V3.3 *** B9RYF4_RICCO)
Solyc08g016750.3	119.036	101.858	0.224955	3.9538e-09	4.54887e-08	Pyruvate dehydrogenase E1 component subunit beta (AHRD V3.3 *** A0A0B0NLW1_GOSAR)
Solyc04g008110.3	2.32555	4.59783	-0.983113	3.96492e-09	4.5591e-08	Histidine kinase (AHRD V3.3 *** Q2ACB8_MAIZE)
Solyc01g112220.3	5.69859	8.75533	-0.622015	4.07872e-09	4.68732e-08	Kinase family protein (AHRD V3.3 *** U5GGQ9_POPTR)
Solyc11g067280.2	64.9051	54.2496	0.258702	4.10626e-09	4.71631e-08	MYB-CC type transfactor
Solyc06g048820.1	78.2702	65.2553	0.263663	4.15652e-09	4.77135e-08	Wound-induced protein 1 (AHRD V3.3 *** WUN1_SOLTU)
Solyc02g061770.3	4.8059	7.60164	-0.659381	4.16509e-09	4.77852e-08	chitinase 2
Solyc11g051160.2	194.291	167.666	0.212604	4.20277e-09	4.81903e-08	Patellin-like protein (AHRD V3.3 *** A0A072UTX7_MEDTR)
Solyc01g095070.3	75.044	62.1995	0.272226	4.2198e-09	4.83314e-08	Heavy metal transport/detoxification superfamily protein (AHRD V3.3 *-* AT1G01490.2)
Solyc08g079890.2	10.6583	6.94724	0.616203	4.21811e-09	4.83314e-08	P69e protein
Solyc09g010460.3	133.995	157.29	-0.232504	4.23987e-09	4.8534e-08	Eukaryotic translation initiation factor 3 subunit A (AHRD V3.3 *** K4CR73_SOLLC)
Solyc01g095240.3	13.902	18.6327	-0.420829	4.34704e-09	4.96898e-08	LOW QUALITY:Membrane-associated kinase regulator-like protein, putative (AHRD V3.3 *** A0A072U9K3_MEDTR)
Solyc04g051190.3	94.11	79.7865	0.23781	4.34346e-09	4.96898e-08	CYP97A29
Solyc06g009130.3	21.969	16.5738	0.40621	4.34813e-09	4.96898e-08	Magnesium/proton exchanger family member (AHRD V3.3 *** K4C3U3_SOLLC)
Solyc09g010780.3	6.60483	4.04192	0.71173	4.44664e-09	5.07871e-08	Protein phosphatase 2C family protein (AHRD V3.3 *** G7L4F6_MEDTR)
Solyc12g006790.2	3.24647	1.55494	1.06706	4.49649e-09	5.13278e-08	Argonaute10b
Solyc01g100490.3	53.5827	64.2546	-0.261868	4.5406e-09	5.18023e-08	chloronerva
Solyc06g065560.2	13.6953	18.3984	-0.427728	4.58965e-09	5.23327e-08	3-ketoacyl-CoA synthase (AHRD V3.3 *** M1CGV7_SOLTU)
Solyc12g006730.1	6.8215	4.08238	0.743871	4.59416e-09	5.2355e-08	LOW QUALITY:glutathione S-transferase zeta 1 (AHRD V3.3 --* AT2G02390.2)
Solyc10g077130.1	25.7427	19.9176	0.370181	4.601e-09	5.24036e-08	LOW QUALITY:VQ motif-containing family protein (AHRD V3.3 *** B9IHK5_POPTR)
Solyc05g054880.3	4.26511	7.06008	-0.726964	4.63611e-09	5.27742e-08	U4/U6 small nuclear ribonucleoprotein Prp3 (AHRD V3.3 *** A0A0B0N7U9_GOSAR)
Solyc09g061430.3	28.6193	35.8632	-0.325388	4.69367e-09	5.33996e-08	nuclear GTPase DQ304482
Solyc07g066100.3	15.1205	10.9288	0.471196	4.84028e-09	5.50369e-08	GPI-anchored protein LORELEI (AHRD V3.3 *** A0A1D1ZCL0_9ARAE)
Solyc04g049450.3	50.7596	60.9817	-0.265307	4.87578e-09	5.54098e-08	Protein disulfide-isomerase (AHRD V3.3 *** K4BRS2_SOLLC)
Solyc07g042550.3	39.3035	47.8912	-0.284494	4.92879e-09	5.5981e-08	Sucrose synthase (AHRD V3.3 *** SUS2_SOLTU)
Solyc01g097870.3	91.5613	107.145	-0.227023	5.04879e-09	5.73121e-08	40S ribosomal protein S24 (AHRD V3.3 *** K4B0H4_SOLLC)
Solyc11g008000.2	64.3789	76.3028	-0.245737	5.08761e-09	5.77208e-08	NAC domain protein, (AHRD V3.3 *** A0A061FNG1_THECC)
Solyc01g107340.3	6.82793	4.09649	0.730886	5.10291e-09	5.78622e-08	Copper ion binding protein, putative (AHRD V3.3 *** B9SG43_RICCO)
Solyc04g076380.3	237.54	273.874	-0.205756	5.21594e-09	5.91111e-08	NADPH--cytochrome P450 reductase (AHRD V3.3 *** K4BU76_SOLLC)
Solyc09g009830.3	228.913	198.148	0.20825	5.26548e-09	5.96395e-08	Carbonic anhydrase family protein (AHRD V3.3 *** D7LUA2_ARALL)
Solyc04g009530.3	23.4463	18.144	0.371312	5.27867e-09	5.97557e-08	Glutathione S-transferase (AHRD V3.3 *** A0A0N9HM59_HELAN)
Solyc03g112270.3	46.5585	56.3261	-0.274144	5.56013e-09	6.29071e-08	Leucine-rich repeat-containing protein, putative (AHRD V3.3 *** B9RAU9_RICCO)
Solyc09g065030.3	19.2285	14.1546	0.444021	5.63123e-09	6.36762e-08	TRICHOME BIREFRINGENCE-LIKE 11 (AHRD V3.3 *** AT5G19160.1)
Solyc12g043110.2	101.312	119.118	-0.235004	5.64178e-09	6.37603e-08	LETSW12
Solyc01g105940.3	0.91035	2.18504	-1.26831	5.68771e-09	6.42437e-08	Linalool synthase (AHRD V3.3 *-* Q1XBU5_SOLLC)
Solyc06g060760.3	12.1527	6.74507	0.841162	5.72823e-09	6.46657e-08	tonoplast intrinsic protein 2.3
Solyc06g007580.1	1.84485	3.74628	-1.01772	5.79047e-09	6.53322e-08	LOW QUALITY:DUF506 family protein (AHRD V3.3 *** G7LF52_MEDTR)
Solyc09g009100.3	85.4894	101.491	-0.247802	5.81084e-09	6.55259e-08	SolycHsfA3
Solyc06g069600.2	2.55809	4.58861	-0.844229	5.87973e-09	6.62661e-08	bHLH transcription factor 047
Solyc11g068830.2	75.7308	91.6234	-0.275528	5.92853e-09	6.67793e-08	bi-functional orotate phosphoribosyltransferase/orotidine-5'-phosphate decarboxylase-like protein
Solyc01g111260.2	133.932	115.17	0.217654	5.95065e-09	6.69915e-08	1-phosphatidylinositol phosphodiesterase-related family protein (AHRD V3.3 *** B9H168_POPTR)
Solyc01g006170.3	5.55477	8.61287	-0.631917	5.95704e-09	6.70266e-08	rRNA processing protein EBP2 (AHRD V3.3 *** B9ICW5_POPTR)
Solyc01g087690.2	31.3045	24.6389	0.344529	5.98185e-09	6.72687e-08	Sigma factor (AHRD V3.3 *** A0A0G2STQ4_9ROSI)
Solyc08g065940.3	103.971	121.213	-0.221415	6.01256e-09	6.75769e-08	Zinc finger CCCH domain-containing protein (AHRD V3.3 *** R4QQJ8_CUCME)
Solyc10g086720.2	8.9095	12.8231	-0.529847	6.15234e-09	6.91098e-08	Fructose-1,6-bisphosphatase, putative (AHRD V3.3 *** B9SPG7_RICCO)
Solyc12g008800.2	6.17089	3.7524	0.719179	6.1567e-09	6.91208e-08	Myb-like transcription factor family protein, putative (AHRD V3.3 *** A0A061GMU9_THECC)
Solyc12g008750.2	81.2426	95.7603	-0.236544	6.33856e-09	7.11234e-08	Splicing factor U2af large subunit B (AHRD V3.3 *** A0A0M9UMX0_NICAT)
Solyc03g121970.1	15.9594	11.6767	0.449552	6.42404e-09	7.20431e-08	Protein BIG GRAIN 1-like A (AHRD V3.3 *** BIG1A_ARATH)
Solyc03g112760.3	254.772	219.259	0.215921	6.42796e-09	7.20475e-08	transmembrane protein (AHRD V3.3 *** AT3G48200.1)
Solyc05g009150.3	112.073	95.3342	0.232722	6.52678e-09	7.30749e-08	zinc finger protein-like protein (AHRD V3.3 *** AT3G18290.1)
Solyc09g089740.3	3.96552	1.93674	1.05661	6.52447e-09	7.30749e-08	2-oxoglutarate (2OG) and Fe(II)-dependent oxygenase superfamily protein (AHRD V3.3 *** AT1G06620.1)
Solyc12g005980.2	197.991	171.377	0.20801	6.53287e-09	7.3103e-08	Ubiquitin and WLM domain-containing protein (AHRD V3.3 *** A0A0B0N1Y2_GOSAR)
Solyc10g039360.2	50.323	60.5283	-0.267014	6.66055e-09	7.4491e-08	DUF1639 family protein (AHRD V3.3 *-* G7JHQ0_MEDTR)
Solyc10g084690.2	15.0829	11.0327	0.453108	6.69118e-09	7.47926e-08	ADP-ribosylation factor GTPase-activating protein (AHRD V3.3 *** A0A0K9Q1P3_ZOSMR)
Solyc12g011455.1	36.1876	29.156	0.312099	6.70614e-09	7.49189e-08	Histone H2B (AHRD V3.3 *** K4DCN6_SOLLC)
Solyc09g008230.3	71.7407	87.9032	-0.296788	6.74454e-09	7.53067e-08	Zinc finger family protein (AHRD V3.3 *** A9P9T1_POPTR)
Solyc08g081580.3	48.9236	59.0071	-0.271885	6.75841e-09	7.54203e-08	D111/G-patch domain-containing protein (AHRD V3.3 *** AT1G63980.2)
Solyc01g098880.3	49.2621	59.3371	-0.267304	6.84186e-09	7.63099e-08	Seryl-tRNA synthetase, putative (AHRD V3.3 *** B9RKX9_RICCO)
Solyc08g007800.3	11.9684	16.3713	-0.452507	6.89599e-09	7.68717e-08	SPX domain-containing family protein (AHRD V3.3 *** B9GW54_POPTR)
Solyc06g075650.3	39.1451	17.8864	1.12742	6.96523e-09	7.76012e-08	tonoplast intrinsic protein 1.2
Solyc12g009200.2	92.9343	78.3708	0.246645	7.05497e-09	7.85581e-08	Chlorophyll a-b binding protein, chloroplastic (AHRD V3.3 *** K4DC08_SOLLC)
Solyc02g083760.3	20.2514	15.1063	0.42527	7.37271e-09	8.20515e-08	Pathogenesis-related thaumatin family protein (AHRD V3.3 *** G7JWA0_MEDTR)
Solyc04g015520.3	66.3204	55.1442	0.266733	7.46452e-09	8.30281e-08	Remorin family protein (AHRD V3.3 *** A0A061F452_THECC)
Solyc01g108340.3	35.3929	28.2735	0.322327	7.47296e-09	8.30767e-08	peptidyl-prolyl cis-trans isomerase CYP40-like
Solyc05g051870.3	4.33605	2.08787	1.05699	7.53059e-09	8.36718e-08	Pollen Ole e 1 allergen/extensin (AHRD V3.3 *** A0A103XBC9_CYNCS),Pfam:PF01190
Solyc09g076030.3	24.12	18.571	0.377053	7.54636e-09	8.38016e-08	Photosystem II protein (AHRD V3.3 *-* A0A1D1ZBF0_9ARAE)
Solyc06g084460.3	7.90775	5.11168	0.630395	7.6458e-09	8.48596e-08	Shikimate dehydrogenase, 3-dehydroquinate dehydratase (AHRD V3.3 *** A0A0K9PLS3_ZOSMR)
Solyc10g018600.2	50.51	41.6524	0.278211	7.70571e-09	8.54782e-08	Cationic amino acid transporter, putative (AHRD V3.3 *** B9RD13_RICCO)
Solyc03g117600.3	75.6051	63.7359	0.246008	7.85386e-09	8.70743e-08	Hydroxycinnamoyl-CoA shikimate/quinate hydroxycinnamoyltransferase (AHRD V3.3 *** A4ZKI0_COFAR)
Solyc01g111560.3	81.0505	68.7179	0.237975	7.9008e-09	8.75472e-08	Rac-like GTP-binding protein (AHRD V3.3 *** Q1PCH8_SOLCH)
Solyc01g111145.1	611.212	526.439	0.215244	7.94571e-09	8.79827e-08	Proline-rich protein (AHRD V3.3 *-* O82066_SOLTU)
Solyc04g054480.3	122.587	103.302	0.24602	7.94872e-09	8.79827e-08	U-box domain-containing protein (AHRD V3.3 *** A0A0K9NX58_ZOSMR)
Solyc03g114890.3	11.0923	7.54959	0.547936	8.04324e-09	8.89807e-08	COBRA-like protein (AHRD V3.3 *** L0ATP1_POPTO)
Solyc01g068475.1	18.6685	13.8462	0.427081	8.07179e-09	8.92483e-08	cytochrome C oxidase subunit (AHRD V3.3 *-* AT2G38780.6)
Solyc09g007850.3	265.563	304.979	-0.199517	8.09545e-09	8.94616e-08	RNA binding protein (AHRD V3.3 *** Q39209_ARATH)
Solyc02g085490.2	9.49529	13.4799	-0.500634	8.11992e-09	8.96835e-08	DUF620 family protein (AHRD V3.3 *** G7ZW25_MEDTR)
Solyc09g005000.1	17.4692	22.7195	-0.381958	8.13002e-09	8.97465e-08	Clade VI lectin receptor kinase (AHRD V3.3 *** K4CPZ0_SOLLC)
Solyc02g092700.3	895.646	772.083	0.215045	8.23778e-09	9.0887e-08	DUF1230 family protein (DUF1230) (AHRD V3.3 *** AT5G67370.1)
Solyc06g050800.3	2.48503	4.51281	-0.857527	8.24882e-09	9.09596e-08	Amino acid transporter family protein (AHRD V3.3 *** B9HYI5_POPTR)
Solyc01g111420.3	7.00681	10.1962	-0.54256	8.30606e-09	9.15087e-08	Ribosomal protein L1p/L10e family (AHRD V3.3 *** AT3G58660.1)
Solyc12g042010.1	5.08235	7.98527	-0.645444	8.30757e-09	9.15087e-08	LOW QUALITY:Transcription factor, putative (AHRD V3.3 *** B9TBR8_RICCO)
Solyc01g008970.3	289.809	332.311	-0.197453	8.31792e-09	9.15733e-08	RNA binding protein (AHRD V3.3 *** B6TJJ4_MAIZE)
Solyc01g097350.3	29.6038	36.864	-0.315664	8.3249e-09	9.16008e-08	Calcium-binding EF hand family protein (AHRD V3.3 *** A0A061F999_THECC)
Solyc03g078780.2	6.84227	4.28347	0.674357	8.33124e-09	9.16212e-08	UDP-glycosyltransferase (AHRD V3.3 *** A0A164TMY6_DAUCA)
Solyc03g112540.3	2.14856	0.905019	1.24346	8.51436e-09	9.35847e-08	NAD(P)-binding Rossmann-fold superfamily protein (AHRD V3.3 *** AT5G50130.1)
Solyc08g006000.3	54.4909	45.2459	0.267879	8.62525e-09	9.47526e-08	keratin-associated protein (DUF1218) (AHRD V3.3 *** AT4G31130.1)
Solyc03g120080.3	5.77801	8.68505	-0.590424	8.63293e-09	9.4786e-08	WD40 repeat-like protein (AHRD V3.3 *** I0YM64_COCSC)
Solyc01g087020.2	2.29634	4.22393	-0.88166	8.79946e-09	9.65625e-08	LOW QUALITY:Transmembrane protein, putative (AHRD V3.3 *** G7IZE0_MEDTR)
Solyc09g008295.1	11.0426	7.59835	0.541022	8.81118e-09	9.66392e-08	Thioredoxin, putative (AHRD V3.3 *** B9S0G2_RICCO)
Solyc06g073320.3	8093.24	7158.53	0.177105	8.90363e-09	9.76008e-08	GDP-L-galactose phosphorylase 1 (AHRD V3.3 *** AT4G26850.1)
Solyc08g079310.3	6.15528	3.74358	0.722896	9.04923e-09	9.91436e-08	Cytochrome P450 family protein (AHRD V3.3 *** U5GNW2_POPTR)
Solyc08g079830.3	26.2833	33.6256	-0.353968	9.05885e-09	9.91959e-08	copper/zinc superoxide dismutase copper chaperone precursor
Solyc06g064470.3	99.0159	116.46	-0.234224	9.06827e-09	9.92458e-08	60S ribosomal protein L7A-like protein (AHRD V3.3 *** Q2XPW4_SOLTU)
Solyc11g006720.2	10.6268	14.6329	-0.459824	9.3335e-09	1.02094e-07	MYB-like transcription factor family protein (AHRD V3.3 *** G7ZYT0_MEDTR)
Solyc04g077680.3	22.9911	28.953	-0.333183	9.41415e-09	1.02921e-07	Transducin family protein / WD-40 repeat family protein (AHRD V3.3 *** AT4G07410.1)
Solyc03g082380.3	29.0906	36.2995	-0.318083	9.4251e-09	1.02986e-07	Pre-mRNA splicing factor-like protein (AHRD V3.3 *** Q3HRY5_SOLTU)
Solyc06g007180.3	7.64487	12.5003	-0.711709	9.43139e-09	1.02999e-07	asparagine synthetase 1
Solyc11g005170.2	172.428	200.059	-0.214056	9.44334e-09	1.03075e-07	RNA-binding 39 (AHRD V3.3 *** A0A0B0PR36_GOSAR)
Solyc05g013680.3	38.9076	31.547	0.303221	9.46496e-09	1.03255e-07	GDSL esterase/lipase (AHRD V3.3 *** W9RN10_9ROSA)
Solyc01g099780.3	40.3729	49.3844	-0.289195	9.63018e-09	1.05002e-07	Translationally-controlled tumor protein homolog (AHRD V3.3 *** TCTP_SOLTU)
Solyc09g082820.3	9.60003	13.529	-0.499381	9.7293e-09	1.06026e-07	cytochrome P450, family 71, subfamily A, polypeptide 19 (AHRD V3.3 --* AT4G13290.1)
Solyc06g083310.3	53.5658	44.5131	0.266662	9.79235e-09	1.06656e-07	Hexosyltransferase (AHRD V3.3 *** K4CAI6_SOLLC)
Solyc08g061980.3	23.4509	18.2465	0.362145	9.84491e-09	1.07172e-07	Mechanosensitive ion channel family protein (AHRD V3.3 *** G7J8E6_MEDTR)
Solyc02g081550.3	11.8868	16.1307	-0.439526	9.93271e-09	1.0807e-07	LeftsH6FtsH protease
Solyc03g007330.3	117.731	99.7755	0.23692	1.0024e-08	1.09005e-07	ATP-dependent zinc metalloprotease FTSH protein (AHRD V3.3 *** A0A072VFQ6_MEDTR)
Solyc01g103030.3	20.3642	15.2038	0.423024	1.03114e-08	1.12011e-07	Major facilitator superfamily protein (AHRD V3.3 *** AT1G59740.1)
Solyc05g013990.3	67.5493	79.5405	-0.235953	1.03091e-08	1.12011e-07	T-complex protein 1 (AHRD V3.3 *** B9HTF6_POPTR)
Solyc07g053760.3	37.3825	29.8362	0.325526	1.03972e-08	1.12883e-07	Protein phosphatase 2C family protein (AHRD V3.3 *** AT4G28400.1)
Solyc08g014470.3	127.041	108.681	0.224456	1.09034e-08	1.18316e-07	Amidohydrolase family (AHRD V3.3 *** AT3G55850.6)
Solyc08g081950.3	105.644	132.872	-0.330394	1.1109e-08	1.20483e-07	Ubiquitin-conjugating enzyme E2 (AHRD V3.3 *** A0A0K9P4K6_ZOSMR)
Solyc05g053290.3	21.7156	27.5341	-0.34244	1.11305e-08	1.20652e-07	Protein phosphatase 2C family protein (AHRD V3.3 *** AT3G62260.2)
Solyc10g078910.2	139.756	119.542	0.224694	1.12545e-08	1.21931e-07	Protein trichome birefringence (AHRD V3.3 *** TBR_ARATH)
Solyc02g065190.3	1.72159	0.63403	1.42232	1.13277e-08	1.22659e-07	Cytochrome P450 (AHRD V3.3 *** Q8H0I6_PETHY)
Solyc04g081580.3	21.32	27.4498	-0.363989	1.13498e-08	1.22834e-07	RNA helicase DEAD15
Solyc09g010420.3	25.7727	20.0812	0.356889	1.14312e-08	1.23649e-07	Arginine biosynthesis bifunctional protein ArgJ, chloroplastic (AHRD V3.3 *** K4CR69_SOLLC)
Solyc02g072150.3	24.5314	30.7544	-0.326957	1.15423e-08	1.24756e-07	Trehalose-6-phosphate synthase, putative (AHRD V3.3 *** B9S8D6_RICCO)
Solyc11g011340.2	113.399	96.6134	0.23096	1.15457e-08	1.24756e-07	cultivar Rio Grande ELI3
Solyc01g091170.3	1.73405	0.647544	1.43241	1.16e-08	1.25276e-07	arginase 2 ARG2
Solyc12g021360.2	54.1573	45.1255	0.263328	1.18974e-08	1.2842e-07	Protein apaG (AHRD V3.3 *-* A0A151RPX9_CAJCA)
Solyc02g069310.3	39.5878	48.1809	-0.284169	1.19905e-08	1.29357e-07	NIM1-like protein 1
Solyc10g009240.3	53.7972	44.4655	0.273004	1.22996e-08	1.32622e-07	3-ketoacyl-CoA synthase (AHRD V3.3 *** B9GRP8_POPTR)
Solyc06g076140.3	1168.31	1020.04	0.195525	1.23113e-08	1.32678e-07	Metallothionein-like protein type 2 (AHRD V3.3 *** MT2Y_SOLLC)
Solyc07g053830.3	62.1245	51.9982	0.256775	1.23702e-08	1.33243e-07	ADP,ATP carrier protein, mitochondrial (AHRD V3.3 *** ADT1_SOLTU)
Solyc04g050050.3	29.1886	36.3896	-0.318327	1.24267e-08	1.33781e-07	SUN-like protein 13
Solyc11g040110.2	41.3743	50.6721	-0.291391	1.24953e-08	1.34447e-07	cobalt ion-binding protein (AHRD V3.3 *** AT5G47870.1)
Solyc04g005680.3	169.935	197.738	-0.218264	1.25187e-08	1.34628e-07	Ribosomal protein (AHRD V3.3 *** B3TM27_ELAGV)
Solyc06g071290.3	22.7645	17.6634	0.367477	1.28003e-08	1.37584e-07	putative betaine aldehyde dehyrogenase
Solyc05g009370.3	55.5635	45.6415	0.285486	1.28229e-08	1.37755e-07	50S ribosomal protein L15 (AHRD V3.3 *** A0A072VRA4_MEDTR)
Solyc07g053740.1	76.4793	64.9	0.237163	1.31616e-08	1.41319e-07	Ethylene Response Factor F.4
Solyc09g098490.3	4.18025	2.24549	0.891557	1.31705e-08	1.41341e-07	Clathrin interactor EPSIN 3 (AHRD V3.3 *** EPN3_ARATH)
Solyc04g054730.3	18.4636	11.5911	0.672925	1.32155e-08	1.4175e-07	Sulfate transporter (AHRD V3.3 *** A7YGJ3_POPCN)
Solyc07g053020.2	20.7443	26.6283	-0.358499	1.33351e-08	1.42957e-07	NBS-LRR type disease resistance protein (AHRD V3.3 *** Q19PJ0_POPTR)
Solyc12g011020.2	20.8582	15.657	0.413916	1.34197e-08	1.43788e-07	Haloacid dehalogenase superfamily protein (AHRD V3.3 *** I7AYD7_PHAVU)
Solyc12g019000.2	19.7114	25.907	-0.390824	1.3526e-08	1.44851e-07	La-related protein 7 (AHRD V3.3 *** W9RF44_9ROSA)
Solyc01g099010.3	24.3449	30.7798	-0.340715	1.3727e-08	1.4685e-07	GDSL esterase/lipase (AHRD V3.3 *** A0A199UFA2_ANACO)
Solyc07g008620.1	4.18545	6.66631	-0.673538	1.3721e-08	1.4685e-07	EIX receptor 1
Solyc05g053410.3	55.5514	68.8057	-0.309409	1.41173e-08	1.50946e-07	phytochrome B2
Solyc08g014550.3	20.9552	26.5129	-0.339713	1.41377e-08	1.51086e-07	60S ribosomal L9 (AHRD V3.3 *** A0A0B0N9P7_GOSAR)
Solyc12g096700.2	89.6847	105.642	-0.234614	1.42445e-08	1.52147e-07	60S ribosomal L9 (AHRD V3.3 *** A0A0B0N9P7_GOSAR)
Solyc04g076850.3	254.911	220.721	0.208095	1.43493e-08	1.53187e-07	entire
Solyc07g054460.3	8.6035	12.072	-0.488876	1.43978e-08	1.53624e-07	H/ACA ribonucleoprotein complex non-core subunit NAF1 (AHRD V3.3 *-* W9R7R8_9ROSA)
Solyc02g085420.3	231.741	266.26	-0.200349	1.45273e-08	1.54882e-07	RNA-binding (RRM/RBD/RNP motifs) family protein (AHRD V3.3 *** AT2G43370.1)
Solyc10g084250.1	4.84888	2.75583	0.818089	1.45309e-08	1.54882e-07	clade VIII lectin receptor kinase
Solyc02g091190.3	47.9933	58.4247	-0.281493	1.48997e-08	1.58731e-07	Protein-lysine N-methyltransferase PGSC0003DMG400030596 (AHRD V3.3 *** M1D0F7_SOLTU)
Solyc06g067880.3	75.4433	63.7048	0.246582	1.49485e-08	1.59167e-07	V-type proton ATPase proteolipid subunit (AHRD V3.3 *** A0A1D1XX18_9ARAE)
Solyc11g031970.2	38.5915	30.8982	0.325136	1.50487e-08	1.60151e-07	DNA-directed RNA polymerase subunit beta (AHRD V3.3 *** A0A0B0P3R2_GOSAR)
Solyc07g006220.2	54.0843	45.022	0.263624	1.51386e-08	1.61023e-07	UDP-glucuronate 4-epimerase 4 (AHRD V3.3 *** GAE4_ARATH)
Solyc02g090930.3	13.4414	8.8133	0.609725	1.52328e-08	1.61942e-07	Lipase (AHRD V3.3 *** A0A0B2PU23_GLYSO)
Solyc01g098610.3	84.6988	72.0654	0.23299	1.5262e-08	1.62168e-07	glutathione synthetase 2
Solyc09g007280.3	14.7917	10.8662	0.44585	1.54888e-08	1.64492e-07	Kinase-like protein (AHRD V3.3 *** A0A0K9NJC4_ZOSMR)
Solyc12g044420.1	14.7603	10.6417	0.470809	1.57138e-08	1.66795e-07	LOW QUALITY:Avr9/Cf-9 rapidly elicited protein (AHRD V3.3 *** G7LFZ0_MEDTR)
Solyc09g009520.3	8.53397	5.68754	0.583761	1.5829e-08	1.6793e-07	Alpha/beta-Hydrolases superfamily protein (AHRD V3.3 *** A0A061ETT5_THECC)
Solyc07g054270.3	31.0578	38.1167	-0.295276	1.58607e-08	1.68179e-07	Plant/F9H3-4 protein (AHRD V3.3 *** A0A072VLR0_MEDTR)
Solyc03g005980.3	0.504127	1.46855	-1.52692	1.60279e-08	1.69864e-07	NOD26-like intrinsic protein 1.1
Solyc04g008460.3	97.2534	114.191	-0.230989	1.65294e-08	1.75088e-07	SET-domain containing protein lysine methyltransferase family protein (AHRD V3.3 --* AT5G43990.9)
Solyc04g064570.3	40.738	49.4547	-0.278716	1.66414e-08	1.76184e-07	Ribosome maturation SBDS (AHRD V3.3 *** A0A0B0ME10_GOSAR)
Solyc11g010190.1	23.1628	29.1178	-0.330313	1.68981e-08	1.78808e-07	Prohibitin (AHRD V3.3 *** O04361_TOBAC)
Solyc04g080820.2	40.0502	54.8767	-0.452908	1.69515e-08	1.79281e-07	cytokinin oxidase4
Solyc12g098710.2	39.5012	32.2707	0.291569	1.72391e-08	1.82228e-07	15-cis-zeta-carotene isomerase (AHRD V3.3 *** A0A0A7DVN8_LYCBA)
Solyc03g120710.2	136.89	116.97	0.226149	1.72731e-08	1.82399e-07	Late embryogenesis abundant protein (AHRD V3.3 *** G7II20_MEDTR)
Solyc11g011380.2	19.334	14.462	0.418558	1.72721e-08	1.82399e-07	glutamine synthetase
Solyc01g105560.3	64.0808	75.5213	-0.237535	1.74092e-08	1.83741e-07	GTP cyclohydrolase II/3,4-dihydroxy-2-butanone 4-phosphate synthase
Solyc12g005620.1	8.19259	12.2141	-0.565776	1.74322e-08	1.83888e-07	Leucine-rich repeat receptor-like protein kinase family protein (AHRD V3.3 *-* AT2G33170.2)
Solyc07g055930.3	56.7575	47.388	0.260103	1.74659e-08	1.84149e-07	Hexosyltransferase (AHRD V3.3 *** K4CGC6_SOLLC)
Solyc04g045630.3	10.0503	13.7863	-0.457014	1.75474e-08	1.84912e-07	CTD small phosphatase-like protein (AHRD V3.3 *** A0A0K9Q658_ZOSMR)
Solyc03g007470.3	56.4829	46.6995	0.276059	1.76996e-08	1.86421e-07	Ubiquitin-conjugating enzyme E2 (AHRD V3.3 *** A0A0K9PK38_ZOSMR)
Solyc01g100430.3	10.3017	14.218	-0.461261	1.77262e-08	1.86605e-07	rRNA adenine N(6)-methyltransferase (AHRD V3.3 *** K4B177_SOLLC)
Solyc03g098250.3	3.73066	6.05889	-0.70104	1.78648e-08	1.87967e-07	DNA polymerase epsilon subunit (AHRD V3.3 *** K4BJP0_SOLLC)
Solyc05g055940.3	224.326	194.406	0.207065	1.79361e-08	1.8862e-07	Myb-like transcription factor family protein (AHRD V3.3 *** G7KXD8_MEDTR)
Solyc02g080990.2	35.7023	28.8626	0.30728	1.79855e-08	1.89042e-07	Leucyl-tRNA synthetase (AHRD V3.3 *** G7JJA8_MEDTR)
Solyc06g073310.3	200.868	231.949	-0.207554	1.8226e-08	1.91472e-07	60S ribosomal protein l9 (AHRD V3.3 *** E5GBD5_CUCME)
Solyc09g089940.1	14.6901	19.4949	-0.411074	1.89161e-08	1.98619e-07	plant/protein (AHRD V3.3 *** AT5G43400.1)
Solyc11g032200.2	43.3914	35.4814	0.289156	1.9124e-08	2.00699e-07	Lipase (AHRD V3.3 *** K4D7Q5_SOLLC)
Solyc04g076280.3	43.5204	35.2704	0.305206	1.95978e-08	2.05566e-07	MADS box transcription factor (AHRD V3.3 *** Q6RF31_POPTO)
Solyc09g008485.1	206.783	178.819	0.209601	1.97307e-08	2.06854e-07	Phosphatidylinositol-4-phosphate 5-kinase, putative (AHRD V3.3 *** B9S0D1_RICCO)
Solyc01g110060.3	9.71841	6.6343	0.550381	1.97901e-08	2.0737e-07	Purple acid phosphatase (AHRD V3.3 *** A0A0V0IAA9_SOLCH)
Solyc12g056800.2	159.45	138.333	0.205328	1.98439e-08	2.07827e-07	Oxidoreductase family protein (AHRD V3.3 *** A0A061FK19_THECC)
Solyc09g082230.1	1.85521	3.65611	-0.978085	1.99586e-08	2.08921e-07	LOW QUALITY:N-acetyltransferase, putative (AHRD V3.3 *** B9RTP4_RICCO)
Solyc03g083570.3	69.2785	58.6353	0.241612	2.02332e-08	2.11687e-07	low psii accumulation2 (AHRD V3.3 *** AT5G51545.1)
Solyc06g059800.3	198.024	171.816	0.204456	2.04137e-08	2.13466e-07	ACT domain-containing protein
Solyc05g013240.3	71.6202	60.2685	0.248977	2.06531e-08	2.15859e-07	DUF538 family protein, putative (Protein of unknown function, DUF538) (AHRD V3.3 *** AT1G55265.1)
Solyc06g069450.3	17.6841	13.3145	0.407825	2.08012e-08	2.17184e-07	Haloacid dehalogenase-like hydrolase (HAD) superfamily protein (AHRD V3.3 *-* AT4G26190.5)
Solyc09g091550.3	14.8214	20.117	-0.438024	2.0795e-08	2.17184e-07	S-adenosyl-L-methionine: salicylic acid carboxyl methyltransferase (AHRD V3.3 *** D2Y3T9_SOLLC)
Solyc03g121295.1	53.9888	66.1668	-0.289868	2.08503e-08	2.17586e-07	Mannose-binding lectin superfamily protein (AHRD V3.3 *** AT1G73040.1)
Solyc03g005050.3	52.0083	62.0591	-0.254493	2.0906e-08	2.18057e-07	Adenylate kinase family-like protein (AHRD V3.3 *** Q38JG0_SOLTU)
Solyc11g010270.2	452.354	515.221	-0.187567	2.0992e-08	2.18842e-07	Homeobox associated leucine zipper protein (AHRD V3.3 *** A0A072TTL6_MEDTR)
Solyc04g053080.3	67.7426	79.4509	-0.229977	2.10108e-08	2.18926e-07	OTU-like cysteine protease family protein (AHRD V3.3 *** B9I9W0_POPTR)
Solyc01g101240.3	806.568	916.941	-0.185099	2.14629e-08	2.23523e-07	aspartic protease precursor
Solyc01g101100.3	51.848	42.7157	0.28038	2.16462e-08	2.25317e-07	Kinase family protein (AHRD V3.3 *** B9N417_POPTR)
Solyc04g081460.2	22.041	16.8747	0.388769	2.20461e-08	2.29362e-07	calcineurin B-like protein 10 (AHRD V3.3 --* AT4G33000.6)
Solyc02g087620.3	52.6147	43.6561	0.268192	2.20665e-08	2.29458e-07	Inositol hexakisphosphate and diphosphoinositol-pentakisphosphate kinase (AHRD V3.3 *** A0A0B2PX10_GLYSO)
Solyc04g076870.3	260.393	298.561	-0.197877	2.21548e-08	2.30142e-07	Glutamyl-tRNA reductase (AHRD V3.3 *** A0A0V0IMC1_SOLCH)
Solyc11g011690.1	4.56521	7.33823	-0.683889	2.21462e-08	2.30142e-07	SAUR-like auxin-responsive protein family, putative (AHRD V3.3 *** A0A061E5G9_THECC)
Solyc06g005500.3	50.099	59.6602	-0.251477	2.2644e-08	2.35104e-07	tomato protein kinase 1b
Solyc04g039730.3	37.0943	30.0612	0.302391	2.27844e-08	2.36442e-07	Receptor-like kinase (AHRD V3.3 *** A0A0K9NTZ6_ZOSMR)
Solyc02g030080.3	21.7931	27.7374	-0.347806	2.31138e-08	2.39738e-07	transducin family protein / WD-40 repeat family protein (AHRD V3.3 *** AT5G11240.1)
Solyc03g114160.1	5.5681	8.37945	-0.593449	2.31793e-08	2.40052e-07	U-box domain-containing protein 19, putative (AHRD V3.3 *** A0A061G0Z4_THECC)
Solyc04g040130.1	5.31642	8.18754	-0.629094	2.31564e-08	2.40052e-07	Fatty acid desaturase (AHRD V3.3 *** I3RV99_9ERIC)
Solyc12g100330.2	15.9617	20.9882	-0.395449	2.31741e-08	2.40052e-07	cytosine-5 DNA methyltransferase3L
Solyc01g100980.3	4.04493	2.19687	0.874648	2.334e-08	2.41594e-07	Pectin lyase-like superfamily protein (AHRD V3.3 *** AT1G02460.1)
Solyc10g084170.1	0.947622	2.14294	-1.17353	2.34352e-08	2.42456e-07	BAG family molecular chaperone regulator 5 (AHRD V3.3 *-* W9QTU5_9ROSA)
Solyc09g072690.1	9.44814	6.24482	0.594631	2.41666e-08	2.49897e-07	Cation calcium exchanger (AHRD V3.3 *** A0A072U799_MEDTR)
Solyc02g087010.2	8.56888	5.72512	0.584866	2.43356e-08	2.51517e-07	LOW QUALITY:NHL repeat-containing family protein (AHRD V3.3 *** B9HJT0_POPTR)
Solyc01g086970.3	79.6906	93.5917	-0.231344	2.44294e-08	2.52359e-07	A20/AN1 zinc finger protein SAP4
Solyc10g079660.2	0.309371	0	6.03185	2.45332e-08	2.53303e-07	bHLH transcription factor 067
Solyc09g092250.3	74.7575	87.5798	-0.228669	2.46011e-08	2.53876e-07	Zinc finger transcription factor 55
Solyc12g011410.1	14.7621	19.939	-0.429819	2.52834e-08	2.60786e-07	LOW QUALITY:tRNA-splicing ligase (DUF239) (AHRD V3.3 --* AT5G56530.2)
Solyc07g056550.3	26.4338	32.7247	-0.308743	2.57324e-08	2.65283e-07	bystin-like protein (AHRD V3.3 *** AT1G31660.1)
Solyc08g008590.3	42.2604	53.2592	-0.333121	2.58275e-08	2.66128e-07	ubiquitin-ribosomal fusion protein
Solyc03g113620.3	158.593	184.037	-0.214746	2.58923e-08	2.66662e-07	MYB transcription factor (AHRD V3.3 *** B2CZJ3_CAPAN)
Solyc02g078610.3	41.2362	49.8738	-0.27516	2.63985e-08	2.71738e-07	Splicing factor 3B subunit 2 (AHRD V3.3 *** A0A151SEI3_CAJCA)
Solyc09g065540.3	31.8707	25.6279	0.315854	2.64295e-08	2.7192e-07	biotin-binding protein
Solyc12g014140.2	7.26611	4.63126	0.645173	2.66779e-08	2.74338e-07	SlTCP3
Solyc05g006550.3	6.56	9.55962	-0.543263	2.69806e-08	2.77312e-07	Microtubule-associated protein TORTIFOLIA1, putative (AHRD V3.3 *** B9S2H6_RICCO)
Solyc02g005180.3	117.517	99.3287	0.242923	2.73287e-08	2.80748e-07	Sugar facilitator protein 2
Solyc02g077330.3	4.6312	2.57013	0.856317	2.74065e-08	2.81405e-07	GDSL esterase/lipase family (AHRD V3.3 *** A0A151SAY8_CAJCA)
Solyc02g081390.3	23.1637	29.0095	-0.326051	2.76056e-08	2.83308e-07	Amine oxidase family protein (AHRD V3.3 *** B9H3J5_POPTR)
Solyc04g078490.1	31.4187	38.9831	-0.312793	2.79676e-08	2.86878e-07	F-box protein (AHRD V3.3 *** W9R4Y4_9ROSA)
Solyc09g075300.3	12.1527	16.5913	-0.447599	2.85681e-08	2.92891e-07	Epoxide hydrolase, putative (AHRD V3.3 *** B9SAT9_RICCO)
Solyc07g044760.3	48.7814	58.0966	-0.251925	2.87368e-08	2.94473e-07	RNA helicase DEAD23
Solyc07g043330.2	36.175	28.9722	0.320247	2.88686e-08	2.95676e-07	Transcription factor GRAS (AHRD V3.3 *** A0A103XVP0_CYNCS)
Solyc11g040120.2	42.0452	50.4678	-0.263616	2.88999e-08	2.95848e-07	DNA helicase (AHRD V3.3 *** M0ZQ54_SOLTU)
Solyc05g054810.3	90.0594	105.373	-0.225436	2.94709e-08	3.01541e-07	60S ribosomal protein L35 (AHRD V3.3 *** RL35_EUPES)
Solyc01g102310.3	35.039	28.0961	0.321641	2.95191e-08	3.01883e-07	GRIP and coiled-coil domain-containing protein, putative (AHRD V3.3 *-* B9RFR9_RICCO)
Solyc02g079870.3	5.42115	8.14207	-0.584914	2.98065e-08	3.0467e-07	multimeric translocon complex in the outer envelope membrane 132 (AHRD V3.3 --* AT2G16640.3)
[truncated: 5,029 more rows]

## Sheet: Roots
Gene	notabilis_roots.S	notabilis_roots.C	log2FC	P-value	FDR	Description
Solyc00g005000.3	58.4322	190.375	-1.70321	0	0	Eukaryotic aspartyl protease family protein (AHRD V3.3 *** AT3G20015.1)
Solyc00g026160.3	171.283	34.6783	2.30589	0	0	Ferric reductase oxidase (AHRD V3.3 *** V9HYU8_MANES)
Solyc00g048510.3	65.4807	2.99544	4.45055	0	0	Phloem protein 2 (AHRD V3.3 *** D0R6I7_MALDO)
Solyc00g050430.3	745.743	14.1997	5.71386	0	0	bHLH transcription factor 073
Solyc00g322635.1	129.875	929.459	-2.84012	0	0	MLP-like protein 28 (AHRD V3.3 *** AT1G70830.2)
Solyc01g005390.3	61.1265	3.97408	3.94443	0	0	Nudix hydrolase (AHRD V3.3 *** A0A061E9N4_THECC)
Solyc01g005570.3	82.6585	19.4602	2.08733	0	0	DUF1639 family protein (AHRD V3.3 *** A0A072U1E7_MEDTR)
Solyc01g005575.1	105.456	30.7092	1.78002	0	0	DUF1639 family protein (AHRD V3.3 *** A0A072U1E7_MEDTR)
Solyc01g005800.3	37.4177	3.32725	3.48726	0	0	calmodulin-binding family protein (AHRD V3.3 *** AT3G13600.2)
Solyc01g006280.3	62.3409	188.392	-1.59485	0	0	Formate--tetrahydrofolate ligase (AHRD V3.3 *** FTHS_SPIOL)
Solyc01g006720.3	0.879705	60.0774	-6.06616	0	0	ABC transporter family protein (AHRD V3.3 *** B9IIG9_POPTR)
Solyc01g007130.3	18.6501	123.378	-2.72581	0	0	Receptor-like protein kinase (AHRD V3.3 *** Q58JF6_SOLPI)
Solyc01g007220.3	39.5645	141.552	-1.83675	0	0	Late embryogenesis abundant (LEA) hydroxyproline-rich glycoprotein family (AHRD V3.3 *** AT3G52470.1)
Solyc01g008650.3	2.4895	43.272	-4.1053	0	0	Cytochrome P450 (AHRD V3.3 *** Q9AVQ2_SOLTU)
Solyc01g009420.3	434.11	164.963	1.39637	0	0	UDP-apiose/xylose synthase (AHRD V3.3 *** Q2I2N3_SOLTU)
Solyc01g009860.3	9.55136	65.7515	-2.78705	0	0	NAC domain protein (AHRD V3.3 *** B2ZGQ7_SOYBN)
Solyc01g010290.3	5.69583	68.9299	-3.60551	0	0	Ureide permease (AHRD V3.3 *** A0A124SG70_CYNCS)
Solyc01g014180.3	354.811	124.764	1.50776	0	0	A20/AN1 zinc finger protein
Solyc01g058140.3	206.212	49.8262	2.04743	0	0	beta-glycosidase 2
Solyc01g066720.3	622.372	39.4503	3.97897	0	0	Hypoxia-responsive family protein (AHRD V3.3 *** G7I8Q8_MEDTR)
Solyc01g067020.3	56.8591	9.40641	2.59551	0	0	Atypical receptor-like kinase 1 (AHRD V3.3 *** C5H8K0_SOLLC)
Solyc01g067360.3	77.2732	8.98364	3.09807	0	0	CHY-type/CTCHY-type/RING-type Zinc finger protein (AHRD V3.3 *** AT5G18650.1)
Solyc01g067750.3	1145.64	144.236	2.99009	0	0	dehydroquinate dehydratase/shikimate:NADP oxidoreductase
Solyc01g068410.3	860.177	74.5654	3.52881	0	0	SlPIN5
Solyc01g068590.3	551.122	83.2544	2.72609	0	0	metal ion-binding protein (AHRD V3.3 *** AT3G62010.1)
Solyc01g073640.3	4.30993	306.654	-6.15036	0	0	alcohol dehydrogenase-3,Pfam:PF13561
Solyc01g073650.3	450.835	175.324	1.36253	0	0	Serine/threonine-protein phosphatase (AHRD V3.3 *** A0A068ERL0_CARTI)
Solyc01g073670.3	1.59766	215.94	-7.08619	0	0	Major facilitator superfamily protein (AHRD V3.3 *** AT3G60070.5),Pfam:PF13347
Solyc01g073680.3	11.5271	70.6943	-2.61754	0	0	Lipid transfer protein (AHRD V3.3 *** A0A072TPI6_MEDTR)
Solyc01g073740.3	566.061	124.471	2.18489	0	0	Citrate synthase (AHRD V3.3 *** M1CTV7_SOLTU)
Solyc01g073810.2	47.3394	0.602061	6.27741	0	0	LOW QUALITY:Cysteine/Histidine-rich C1 domain family protein (AHRD V3.3 *** AT2G44380.1)
Solyc01g073820.3	45.4454	2.77243	4.04094	0	0	LOW QUALITY:Cysteine/Histidine-rich C1 domain family protein (AHRD V3.3 *** AT2G44380.1)
Solyc01g073830.1	53.4199	0.621742	6.42315	0	0	LOW QUALITY:Cysteine/Histidine-rich C1 domain family protein (AHRD V3.3 *-* AT2G27660.1)
Solyc01g073860.3	56.5989	0.206568	8.09341	0	0	Cysteine/Histidine-rich C1 domain family protein (AHRD V3.3 *** AT2G44380.1)
Solyc01g074030.3	41.1895	185.865	-2.17582	0	0	Beta-glucosidase 01 (AHRD V3.3 *** B5M9E4_SOLLC)
Solyc01g079150.3	4.23047	118.469	-4.78578	0	0	Boron transporter (AHRD V3.3 *** B6V758_VITVI)
Solyc01g079410.3	3.78966	43.9784	-3.53601	0	0	Calcium-dependent phosphotriesterase superfamily protein (AHRD V3.3 *** A0A061DRE0_THECC)
Solyc01g079480.3	330.363	46.96	2.81357	0	0	BZIP transcription factor (AHRD V3.3 *** Q1HW69_CAPAN)
Solyc01g079570.3	0.835101	35.648	-5.42208	0	0	Beta-D-xylosidase family protein (AHRD V3.3 *** B9HWX2_POPTR)
Solyc01g079940.3	1095.43	7.28764	7.22925	0	0	Eukaryotic aspartyl protease family protein (AHRD V3.3 *** AT1G03220.1)
Solyc01g079960.2	225.152	1.36786	7.37314	0	0	Eukaryotic aspartyl protease family protein (AHRD V3.3 *** AT1G03220.1)
Solyc01g080280.3	2.61346	58.6727	-4.49163	0	0	chloroplast glutamine synthetase
Solyc01g080400.3	92.3444	16.3149	2.49896	0	0	Protein phosphatase 2C family protein (AHRD V3.3 *** AT3G06270.1)
Solyc01g080480.3	19.5201	126.645	-2.70194	0	0	Endonuclease/exonuclease/phosphatase family protein (AHRD V3.3 *** B9HM94_POPTR)
Solyc01g080620.3	116.267	30.9696	1.90912	0	0	BTB/POZ domain-containing protein isoform 1 (AHRD V3.3 *** A0A061EQ91_THECC)
Solyc01g080910.2	93.2975	13.2224	2.81572	0	0	LOW QUALITY:polyadenylate-binding protein 1-B-binding protein (AHRD V3.3 *** AT4G19950.1)
Solyc01g081060.3	336.227	83.5964	2.00872	0	0	xyloglucan endotransglucosylase-hydrolase XTH5
Solyc01g081570.3	196.827	49.987	1.97674	0	0	carboxyl-terminal peptidase (DUF239) (AHRD V3.3 *** AT2G44210.1)
Solyc01g087030.3	118.066	33.4736	1.81985	0	0	Zinc finger transcription factor 10
Solyc01g087090.3	204.764	9.4165	4.4467	0	0	beta glucosidase 8 (AHRD V3.3 --* AT3G62750.1)
Solyc01g087280.1	43.8732	0.181456	7.90212	0	0	Pectin lyase-like superfamily protein (AHRD V3.3 *** AT3G07970.1)
Solyc01g087490.3	342.77	98.9788	1.79311	0	0	Peptidyl-prolyl cis-trans isomerase FKBP42 (AHRD V3.3 *-* A0A0B2RKD3_GLYSO)
Solyc01g087530.3	169.55	34.8375	2.2813	0	0	Zinc transporter (AHRD V3.3 *** A0A0K9NP89_ZOSMR)
Solyc01g087540.3	12.3668	285.316	-4.52771	0	0	imidazolonepropionase (Protein of unknown function, DUF642) (AHRD V3.3 *** AT2G41810.1)
Solyc01g087560.3	439.497	40.3486	3.44777	0	0	Methyltransferase (AHRD V3.3 *** K4AYE6_SOLLC)
Solyc01g087820.2	21.7014	96.6405	-2.15455	0	0	subtilisin-like protease 4B
Solyc01g087980.3	277.482	13.7977	4.33488	0	0	LOW QUALITY:BPS1, putative (AHRD V3.3 *** A0A072TVX0_MEDTR)
Solyc01g088160.3	91.7619	14.6552	2.6423	0	0	cytokinin oxidase2
Solyc01g088820.2	78.6302	9.28313	3.08075	0	0	LOW QUALITY:Transcription factor, putative (AHRD V3.3 *** B9SKE7_RICCO)
Solyc01g089970.3	1584.85	369.014	2.10231	0	0	Nucleoside diphosphate kinase (AHRD V3.3 *** NDK_CAPAN)
Solyc01g090340.2	0.555203	34.2929	-5.87795	0	0	Ethylene-responsive transcription factor, putative (AHRD V3.3 *** B9RD03_RICCO)
Solyc01g090430.3	87.0089	13.4132	2.69666	0	0	NRC1
Solyc01g090480.3	200.568	36.9903	2.43808	0	0	RNA-binding KH domain-containing protein isoform 1 (AHRD V3.3 *** A0A061DUL9_THECC)
Solyc01g090610.3	46.6738	516.959	-3.47113	0	0	2-oxoglutarate-dependent dioxygenase (AHRD V3.3 *** A0A061G9S7_THECC)
Solyc01g090630.3	8.00412	126.457	-3.98279	0	0	2-oxoglutarate-dependent dioxygenase (AHRD V3.3 *** A0A061G9S7_THECC)
Solyc01g090660.3	36.6406	0.859299	5.41299	0	0	carotenoid cleavage dioxygenase7
Solyc01g090810.4	2.72804	458.413	-7.40068	0	0	beta-expansin precursor
Solyc01g090910.3	265.675	58.8567	2.17396	0	0	Vesicle-associated protein 1-1 (AHRD V3.3 *** VAP11_ARATH)
Solyc01g090980.1	46.2901	0.167694	8.07573	0	0	LOW QUALITY:cyclic nucleotide-gated channel 6 (AHRD V3.3 --* AT2G23980.9)
Solyc01g091050.3	2288.42	5.49518	8.69839	0	0	Pectinesterase (AHRD V3.3 *** K4AZ45_SOLLC)
Solyc01g091060.1	42.1981	0.408273	6.64931	0	0	Pectinesterase (AHRD V3.3 *** K4AZ46_SOLLC)
Solyc01g091100.2	33.1053	0.672073	5.60362	0	0	LOW QUALITY:Plant invertase/pectin methylesterase inhibitor (AHRD V3.3 *** G7KG88_MEDTR)
Solyc01g091160.4	79.0699	16.6617	2.24769	0	0	arginase 1 ARG1
Solyc01g091180.3	188.716	4.72963	5.31934	0	0	peptide transporter 1 (AHRD V3.3 *** AT3G54140.2)
Solyc01g091280.3	147.962	39.1042	1.92138	0	0	S-acyltransferase (AHRD V3.3 *** K4AZ68_SOLLC)
Solyc01g091320.3	1.26129	49.3881	-5.27607	0	0	sterol C4-methyl oxidase 1-2 (AHRD V3.3 *** AT4G22756.1)
Solyc01g091520.3	104.29	26.1983	1.99202	0	0	Enoyl-CoA hydratase/isomerase family protein (AHRD V3.3 *** B9HTL0_POPTR)
Solyc01g091530.3	24.9168	104.341	-2.06279	0	0	Fasciclin-like arabinogalactan protein (AHRD V3.3 *** E3WHD6_9ROSI)
Solyc01g091620.3	369.712	76.3129	2.27633	0	0	Kinase family protein (AHRD V3.3 *** D7M6L5_ARALL)
Solyc01g091740.3	176.404	18.1487	3.28052	0	0	U-box domain-containing protein 3 (AHRD V3.3 *** A0A0B2R036_GLYSO)
Solyc01g094040.3	79.8942	17.473	2.19462	0	0	Blue copper protein (AHRD V3.3 *** A0A199UNZ4_ANACO)
Solyc01g094170.3	536.979	24.0306	4.48157	0	0	Digalactosyldiacylglycerol synthase (AHRD V3.3 *** A2Q3N6_MEDTR)
Solyc01g094480.3	328.691	98.4943	1.73882	0	0	WD40 repeat-like protein (AHRD V3.3 *** I0Z536_COCSC)
Solyc01g094485.1	69.868	2.67715	4.69597	0	0	NAC transcription factor (AHRD V3.3 *-* B3VK71_TOBAC)
Solyc01g094640.3	266.251	100.936	1.39902	0	0	Phosphatidylinositol N-acetyglucosaminlytransferase subunit P-like protein (AHRD V3.3 *** A0A072TN99_MEDTR)
Solyc01g094660.3	237.956	46.5687	2.35228	0	0	Kinase family protein (AHRD V3.3 *** D7LDA2_ARALL)
Solyc01g094690.3	40.7784	221.21	-2.44133	0	0	plasma membrane intrinsic protein 1.2
Solyc01g094720.3	225.678	10.5841	4.41112	0	0	Phosphate transporter (AHRD V3.3 *** A0A0B5WYA8_MANES)
Solyc01g094890.3	8.53092	331.492	-5.29361	0	0	Ferric reductase oxidase (AHRD V3.3 *** V9HYU6_MANES)
Solyc01g094950.3	1595.69	426.005	1.90527	0	0	Protein BPS1, chloroplastic (AHRD V3.3 *** A0A0B2NV45_GLYSO)
Solyc01g094970.3	2.43711	49.0338	-4.36005	0	0	Pectin lyase-like superfamily protein (AHRD V3.3 *** AT3G61490.4)
Solyc01g095100.3	78.286	11.3507	2.78956	0	0	WRKY transcription factor 22
Solyc01g095320.3	375.409	3.29218	6.8381	0	0	BAG family molecular chaperone regulator 6 (AHRD V3.3 *** A0A0B2R655_GLYSO)
Solyc01g095790.3	154.822	48.0773	1.68745	0	0	Splicing factor 3a, subunit 3 (AHRD V3.3 *-* A0A0K9P946_ZOSMR)
Solyc01g096040.3	15.4878	121.479	-2.96853	0	0	Eukaryotic aspartyl protease family protein (AHRD V3.3 *** AT1G01300.1)
Solyc01g096090.3	1112.4	101.034	3.46042	0	0	Transmembrane protein, putative (AHRD V3.3 *** A0A072U5P8_MEDTR)
Solyc01g096120.3	110.103	11.8281	3.22046	0	0	Dof zinc finger protein1
Solyc01g096220.3	4.16678	78.1934	-4.2323	0	0	Ras-related protein RABA3 (AHRD V3.3 *** A0A0B2Q7Y9_GLYSO)
Solyc01g096280.2	44.4954	1.04852	5.39027	0	0	Cytochrome P450 (AHRD V3.3 *** F4YF83_9APIA)
Solyc01g096450.3	22.9214	128.823	-2.48579	0	0	Aspartic proteinase nepenthesin-1-like protein (AHRD V3.3 *** T2DNA5_PHAVU)
Solyc01g096460.2	89.5105	21.2771	2.07267	0	0	LOW QUALITY:U-box domain-containing protein 4 (AHRD V3.3 *** A0A1D1XNU8_9ARAE)
Solyc01g096500.3	316.697	98.8826	1.67873	0	0	Sphingoid long-chain bases kinase 1 (AHRD V3.3 *** A0A151QX93_CAJCA)
Solyc01g096670.3	649.878	166.103	1.96811	0	0	Cytochrome P450, putative (AHRD V3.3 *** B9SJN4_RICCO)
Solyc01g097330.3	141.393	22.8133	2.63171	0	0	BZIP transcription factor (AHRD V3.3 *** Q93YM7_TOBAC)
Solyc01g097890.2	96.7746	21.2875	2.18515	0	0	LOW QUALITY:DNA-binding storekeeper protein-related transcriptional regulator (AHRD V3.3 *** AT5G28040.2)
Solyc01g098380.3	121.955	22.7428	2.42086	0	0	Dihydrodipicolinate reductase, putative (AHRD V3.3 *** B9T529_RICCO)
Solyc01g098500.3	7.2213	131.511	-4.18337	0	0	Sugar facilitator protein 5
Solyc01g098560.3	64.2479	10.5633	2.60319	0	0	Sugar facilitator protein 8
Solyc01g098730.2	39.0101	0.499096	6.27487	0	0	LOW QUALITY:diacylglycerol kinase 5 (AHRD V3.3 --* AT2G20900.4)
Solyc01g099200.3	141.084	1.53011	6.51103	0	0	Lipoxygenase (AHRD V3.3 *** A8W7J7_CAMSI)
Solyc01g099620.3	2670.89	43.6821	5.93404	0	0	Respiratory burst oxidase, putative (AHRD V3.3 *** B9RFA3_RICCO)
Solyc01g099630.3	10.2617	127.477	-3.63215	0	0	xyloglucan endotransglucosylase-hydrolase 1
Solyc01g099790.3	303.848	112.225	1.4373	0	0	RING/U-box superfamily protein (AHRD V3.3 *** AT3G05545.1)
Solyc01g099840.3	12.348	462.278	-5.22437	0	0	Dormancy/auxin associated protein (AHRD V3.3 *** G7I8R1_MEDTR)
Solyc01g100370.3	3626.36	14.0705	8.01023	0	0	Adenine nucleotide alpha hydrolases-like superfamily protein (AHRD V3.3 *** AT3G62550.1)
Solyc01g100490.3	11.1549	99.0487	-3.14684	0	0	chloronerva
Solyc01g100610.3	115.838	19.0929	2.60051	0	0	Solute carrier family 40 member 3 (AHRD V3.3 *** W9R2S5_9ROSA)
Solyc01g100690.3	240.102	13.8835	4.1094	0	0	Transmembrane protein, putative (AHRD V3.3 *** A0A072VMF3_MEDTR)
Solyc01g102310.3	232.61	75.2467	1.62976	0	0	GRIP and coiled-coil domain-containing protein, putative (AHRD V3.3 *-* B9RFR9_RICCO)
Solyc01g102410.3	1791.46	85.6032	4.38679	0	0	Glutamyl-tRNA synthetase (AHRD V3.3 *** G7IAE3_MEDTR)
Solyc01g102890.3	107.007	346.647	-1.69577	0	0	Germin family protein (AHRD V3.3 *** G7I5N4_MEDTR)
Solyc01g102940.3	2.37885	117.881	-5.63087	0	0	methionine S-methyltransferase (AHRD V3.3 *** AT5G49810.1)
Solyc01g103275.1	32.4872	1.44506	4.47239	0	0	glutamate receptor 3.4 (AHRD V3.3 --* AT1G05200.7)
Solyc01g103310.3	291.153	15.5259	4.22851	0	0	Binding protein, putative isoform 3 (AHRD V3.3 *-* A0A061DJC6_THECC)
Solyc01g103650.3	7.66584	78.9463	-3.37138	0	0	Embryogenesis-associated EMB8 (AHRD V3.3 *** A0A0B0MZB5_GOSAR)
Solyc01g104030.3	5.03769	88.2833	-4.12984	0	0	Potassium channel (AHRD V3.3 *** Q9SSV3_NICPA)
Solyc01g104700.3	930.45	99.6874	3.22271	0	0	Ran protein/TC4 protein ran2b
Solyc01g104740.3	138.942	3.99536	5.12098	0	0	Multiprotein-bridging factor, putative (AHRD V3.3 *** B9RKT7_RICCO)
Solyc01g104910.3	61.8068	240.521	-1.9599	0	0	Loricrin-like protein (AHRD V3.3 *** A0A072UZF2_MEDTR)
Solyc01g105010.3	18.7142	94.1513	-2.3234	0	0	Lipid transfer protein (AHRD V3.3 *** G7KE52_MEDTR)
Solyc01g105070.3	1041.04	67.7163	3.94303	0	0	LECEVI16G peroxidase precursor
Solyc01g105100.3	203.116	69.0623	1.55625	0	0	Endoplasmic reticulum vesicle transporter protein (AHRD V3.3 *** AT1G36050.2)
Solyc01g105180.3	563.752	51.9048	3.44141	0	0	Protein DA1-related 1 (AHRD V3.3 *** A0A199UXH9_ANACO)
Solyc01g105370.3	315.929	60.4866	2.38498	0	0	Phospho-2-dehydro-3-deoxyheptonate aldolase (AHRD V3.3 *-* K4B2A9_SOLLC)
Solyc01g105410.3	273.855	68.4053	2.00188	0	0	Phosphate-induced protein 1 (AHRD V3.3 *** A0A103YKN4_CYNCS)
Solyc01g105435.1	67.0047	0.0124817	11.9129	0	0	ABC transporter G family member (AHRD V3.3 *** A0A0K9NWI5_ZOSMR)
Solyc01g105880.4	0.511451	140.764	-8.11676	0	0	Monoterpenoid synthase 2
Solyc01g106170.3	78.9105	8.30492	3.24883	0	0	AGAMOUS-like MADS-box transcription factor (AHRD V3.3 *-* Q84LE8_GINBI)
Solyc01g106177.1	193.715	10.8874	4.15625	0	0	MADS-box transcription factor (AHRD V3.3 *** G7IS85_MEDTR)
Solyc01g106320.2	683.619	128.971	2.40557	0	0	Octicosapeptide/Phox/Bem1p family protein (AHRD V3.3 *** AT5G64430.1)
Solyc01g106780.3	16.2246	163.191	-3.33043	0	0	Pyruvate kinase (AHRD V3.3 *** K4B2P5_SOLLC)
Solyc01g107090.2	190.489	4.68143	5.34736	0	0	LOW QUALITY:beta-1,4-xylosidase (AHRD V3.3 *** AT3G19615.1)
Solyc01g107100.3	1249.32	12.8427	6.60726	0	0	LOW QUALITY:beta-1,4-xylosidase (AHRD V3.3 *** AT3G19615.1)
Solyc01g107190.3	4.81871	62.2676	-3.6929	0	0	LOB domain-containing protein, putative (AHRD V3.3 *** B9SGY6_RICCO)
Solyc01g107560.3	3.05324	57.8552	-4.24052	0	0	Glycosyltransferase (AHRD V3.3 *** K4B2X2_SOLLC)
Solyc01g107780.3	83.1138	14.2313	2.54913	0	0	Glycosyltransferase (AHRD V3.3 *** K4B2Z4_SOLLC)
Solyc01g107820.2	551.127	91.8146	2.58573	0	0	TOMATO WOUND-INDUCED 1
Solyc01g108100.3	38.5871	0.359221	6.73811	0	0	Cold regulated gene 27, putative isoform 1 (AHRD V3.3 *** A0A061DZZ1_THECC)
Solyc01g108400.3	10.1531	70.1941	-2.78941	0	0	CDPK-related kinase (AHRD V3.3 *** AT3G50530.1)
Solyc01g108860.3	241.036	833.132	-1.78931	0	0	2-oxoglutarate (2OG) and Fe(II)-dependent oxygenase superfamily protein (AHRD V3.3 *** A0A061E0N9_THECC)
Solyc01g108910.3	125.447	3.35158	5.23137	0	0	Maternal effect embryo arrest protein, putative (AHRD V3.3 *** G7JNK2_MEDTR)
Solyc01g109100.2	38.4001	0.967276	5.32696	0	0	LOW QUALITY:phytochrome interacting factor 3-like 5 (AHRD V3.3 --* AT2G20180.6)
Solyc01g109140.3	227.35	13.5583	4.06577	0	0	divinyl ether synthase
Solyc01g109460.3	4.21798	119.137	-4.82073	0	0	Polyol monosaccharide transporter 4
Solyc01g109500.3	24.3606	345.402	-3.82569	0	0	Dehydration-responsive protein RD22, putative (AHRD V3.3 *** B9RBD8_RICCO)
Solyc01g109600.3	177.052	36.7527	2.26742	0	0	BTB/POZ domain-containing protein (AHRD V3.3 *** A0A1D1XPT6_9ARAE)
Solyc01g109680.3	209.386	16.3296	3.6826	0	0	P-loop containing nucleoside triphosphate hydrolases superfamily protein (AHRD V3.3 --* AT5G06670.6)
Solyc01g109700.3	4.06315	45.9362	-3.4894	0	0	bHLH transcription factor 010
Solyc01g109790.3	4.08835	168.021	-5.36438	0	0	ADP-glucose pyrophosphorylase large subunit 1
Solyc01g109850.3	14.5883	89.0791	-2.60405	0	0	Diaminopimelate decarboxylase family protein (AHRD V3.3 *** B9HRK5_POPTR)
Solyc01g110000.3	1.87612	49.4061	-4.7032	0	0	Beta-galactosidase (AHRD V3.3 *** A0A0V0ITW0_SOLCH)
Solyc01g111140.3	202.663	21.4334	3.24015	0	0	Protein XAP5 CIRCADIAN TIMEKEEPER (AHRD V3.3 *** XCT_ORYSJ)
Solyc01g111145.1	31.6527	372.959	-3.56337	0	0	Proline-rich protein (AHRD V3.3 *-* O82066_SOLTU)
Solyc01g111170.3	393.352	1922.53	-2.28932	0	0	diageotropica
Solyc01g111310.3	3.1504	51.4519	-4.01419	0	0	SlLAX2
Solyc01g111380.3	243.882	81.0431	1.58972	0	0	Actin-depolymerizing factor (AHRD V3.3 *** A0A151TUH5_CAJCA)
Solyc01g111400.3	6.99345	79.182	-3.49598	0	0	Subtilisin-like protease (AHRD V3.3 *** W9QT04_9ROSA)
Solyc01g111560.3	507.741	51.0329	3.31367	0	0	Rac-like GTP-binding protein (AHRD V3.3 *** Q1PCH8_SOLCH)
Solyc01g111580.3	180.85	22.1411	3.0307	0	0	BZIP transcription factor (AHRD V3.3 *** B7FIL7_MEDTR)
Solyc01g111880.3	699.096	19.3621	5.17261	0	0	MAP kinase kinase kinase 11
Solyc01g112060.3	105.217	12.5984	3.06039	0	0	NAD(P)-binding Rossmann-fold superfamily protein (AHRD V3.3 *** AT4G35250.1)
Solyc01g112070.3	268.167	11.1937	4.57626	0	0	O-fucosyltransferase family protein (AHRD V3.3 *** AT1G20550.1)
Solyc01g112080.3	139.091	28.3562	2.29447	0	0	LysM domain GPI-anchored protein (AHRD V3.3 *** G8A1U1_MEDTR)
Solyc01g112220.3	609.926	38.5989	3.9811	0	0	Kinase family protein (AHRD V3.3 *** U5GGQ9_POPTR)
Solyc01g112230.3	37.5045	0.753865	5.63781	0	0	Metallothionein-like protein (AHRD V3.3 *** Q9FUJ8_SESIN)
Solyc02g036370.3	208.373	47.29	2.14024	0	0	Myb family transcription factor
Solyc02g038740.3	168.807	9.07948	4.21634	0	0	3-hydroxy-3-methylglutaryl coenzyme A reductase (AHRD V3.3 *** K4B5W7_SOLLC)
Solyc02g062375.1	169.225	52.6566	1.68401	0	0	Zinc finger CCCH domain-containing protein 44 (AHRD V3.3 *-* W9SN42_9ROSA)
Solyc02g063430.3	57.2384	7.17236	2.99507	0	0	bHLH transcription factor 078
Solyc02g063450.3	5915.88	507.597	3.54499	0	0	DNA-binding protein, putative (duplicated DUF1399) (AHRD V3.3 *** AT2G22660.2)
Solyc02g064680.3	20.8744	156.34	-2.90343	0	0	Calcium-transporting ATPase (AHRD V3.3 *** M1BXI4_SOLTU)
Solyc02g065320.2	22.118	0.102429	7.62373	0	0	B3 domain-containing REM16-like protein (AHRD V3.3 --* A0A0B0NG64_GOSAR)
Solyc02g065680.3	1417.57	535.196	1.40644	0	0	Amino acid transporter, putative (AHRD V3.3 *** B9T738_RICCO)
Solyc02g065770.3	136.902	535.358	-1.96735	0	0	COBRA protein (AHRD V3.3 *** K4B708_SOLLC)
Solyc02g067180.3	550.764	229.517	1.26258	0	0	cystathionine gamma synthase
Solyc02g067230.3	83.8435	17.0685	2.293	0	0	Dof zinc finger protein3
Solyc02g067420.3	169.974	48.5446	1.80713	0	0	Ubiquitin-conjugating enzyme (AHRD V3.3 *** Q5ZFS2_PLAMJ)
Solyc02g067440.3	2468.68	3.60238	9.42105	0	0	meloidogyne-induced giant cell protein DB114
Solyc02g067530.3	186.386	23.0269	3.01621	0	0	Prolyl 4-hydroxylase alpha subunit, putative (AHRD V3.3 *** B9RUJ2_RICCO)
Solyc02g067580.3	653.72	23.0547	4.8249	0	0	B12D (AHRD V3.3 *** D2XQY6_WOLAR)
Solyc02g067860.3	179.084	55.8331	1.68142	0	0	aldose 1-epimerase family protein (AHRD V3.3 *** AT5G14500.2)
Solyc02g067890.3	227.451	30.1332	2.91429	0	0	S-adenosyl-L-methionine-dependent methyltransferases superfamily protein (AHRD V3.3 *** AT5G14430.1)
Solyc02g067925.1	77.5918	13.0662	2.56994	0	0	Alpha/beta-Hydrolases superfamily protein (AHRD V3.3 *** A0A061ED84_THECC)
Solyc02g067980.3	143.372	35.6602	2.00644	0	0	Serine/threonine protein phosphatase 2A regulatory subunit B (AHRD V3.3 *** B9HTC9_POPTR)
Solyc02g068380.3	160.188	44.5538	1.84485	0	0	allantoate amidohydrolase (AHRD V3.3 *** AT4G20070.1)
Solyc02g068430.3	329.222	97.7087	1.75296	0	0	Choline-phosphate cytidylyltransferase (AHRD V3.3 *** G7INF3_MEDTR)
Solyc02g069470.3	85.3794	11.6087	2.87979	0	0	Zinc finger family protein, putative (AHRD V3.3 *** A0A061GK45_THECC)
Solyc02g069490.3	5.96654	429.295	-6.15587	0	0	Sterol reductase (AHRD V3.3 *** E1VD17_SOLTU)
Solyc02g069830.3	367.024	42.2571	3.11786	0	0	Homeobox leucine-zipper protein (AHRD V3.3 *** Q8H963_ZINVI)
Solyc02g069880.3	187.577	24.8461	2.91795	0	0	E3 ubiquitin-protein ligase (AHRD V3.3 *** M1BWA5_SOLTU)
Solyc02g070260.3	48.0676	240.448	-2.32296	0	0	Leucine-rich repeat-containing protein (AHRD V3.3 *** A0A103XCI4_CYNCS)
Solyc02g070440.3	3.09322	89.0974	-4.84515	0	0	Katanin p60 ATPase-containing subunit, putative (AHRD V3.3 *** B9S114_RICCO)
Solyc02g070540.3	20.137	101.734	-2.33698	0	0	carbohydrate binding domain-containing protein
Solyc02g071510.3	277.333	60.388	2.19938	0	0	Transcription factor GTE12-like protein (AHRD V3.3 *** A0A0B0PNT5_GOSAR)
Solyc02g071820.3	106.458	18.9774	2.4852	0	0	Receptor-like protein kinase (AHRD V3.3 *** B9I1R1_POPTR)
Solyc02g071870.3	222.018	12.0093	4.20955	0	0	Receptor protein kinase, putative (AHRD V3.3 *** Q9C6G5_ARATH)
Solyc02g071875.1	102.997	4.27911	4.57939	0	0	Leucine-rich repeat receptor-like protein kinase (AHRD V3.3 *** C0LGF2_ARATH)
Solyc02g071950.1	133.909	15.0174	3.15697	0	0	LOW QUALITY:asparagine synthetase 2 (AHRD V3.3 --* AT5G65010.1)
Solyc02g071970.1	105.182	1.42292	6.21327	0	0	LOW QUALITY:F-box and Leucine Rich Repeat domains containing protein (AHRD V3.3 --* AT1G80960.6)
Solyc02g076680.3	3.79726	82.6826	-4.43936	0	0	DUF688 family protein (AHRD V3.3 *** G7ZXK0_MEDTR)
Solyc02g076830.1	1089.66	0.853231	10.3081	0	0	Serine/threonine-protein kinase (AHRD V3.3 *-* A0A199VI10_ANACO)
Solyc02g077100.3	257.225	57.898	2.15095	0	0	Alpha/beta-Hydrolases superfamily protein (AHRD V3.3 *** A0A061GF41_THECC)
Solyc02g077240.3	12417.6	55.0782	7.81552	0	0	Pyruvate decarboxylase (AHRD V3.3 *** Q1I1D9_CITSI)
Solyc02g077290.2	88.57	0.670703	7.02193	0	0	glutamate receptor 1.2
Solyc02g077370.1	75.1496	3.88783	4.278	0	0	Ethylene Response Factor C.5
Solyc02g077790.1	36.4362	0	12.6909	0	0	LOW QUALITY:Ethylene-responsive transcription factor (AHRD V3.3 --* A0A087HKS2_ARAAL)
Solyc02g077880.3	1237.28	465.239	1.41148	0	0	auxin repressed/dormancy associated protein
Solyc02g078040.3	3.29659	130.589	-5.27516	0	0	Pollen Ole e 1 allergen and extensin family protein (AHRD V3.3 *** AT2G34700.1)
Solyc02g078380.3	451.227	8.90186	5.6618	0	0	Stem-specific protein TSJT1 (AHRD V3.3 *** A0A151T7D1_CAJCA)
Solyc02g078460.3	196.399	46.7641	2.06972	0	0	abscisic acid-insensitive RING protein 4-like
Solyc02g078480.3	227.43	15.6628	3.86144	0	0	CBS domain-containing protein (AHRD V3.3 *** A0A061GEK1_THECC)
Solyc02g079190.3	844.828	124.718	2.75958	0	0	TRANSPORT INHIBITOR RESPONSE 1 protein, putative (AHRD V3.3 *** B9SFB7_RICCO)
Solyc02g079220.3	654.037	134.31	2.28339	0	0	Sugar transporter protein 1
Solyc02g079230.3	339.453	37.8325	3.16484	0	0	Vesicle-associated 4-2-like protein (AHRD V3.3 *** A0A0B0MUH3_GOSAR)
Solyc02g079750.3	621.93	195.831	1.66619	0	0	Quinone reductase family protein (AHRD V3.3 *** AT4G27270.1)
Solyc02g079760.3	384.145	78.0429	2.29833	0	0	basic helix-loop-helix (bHLH) DNA-binding superfamily protein (AHRD V3.3 *-* AT1G61660.7)
Solyc02g079880.3	260.939	56.7167	2.20174	0	0	Eukaryotic translation initiation factor-related family protein (AHRD V3.3 *** B9HYT9_POPTR)
Solyc02g080210.3	76.0197	8.49025	3.16378	0	0	Pectinesterase (AHRD V3.3 *** K4B9P2_SOLLC)
Solyc02g080220.3	959.491	135.216	2.82675	0	0	Pectinesterase (AHRD V3.3 *** K4B9P3_SOLLC)
Solyc02g080530.3	270.779	971.279	-1.84298	0	0	Peroxidase (AHRD V3.3 *** K4B9S4_SOLLC)
Solyc02g080640.3	17.0597	221.455	-3.69834	0	0	adenylyl-sulfate reductase
Solyc02g080880.3	325.832	98.3011	1.72988	0	0	Aspartic proteinase (AHRD V3.3 *** ASPR_CUCPE)
Solyc02g080890.3	75.0461	13.1327	2.51126	0	0	WRKY transcription factor 6
Solyc02g081010.2	241.186	26.0656	3.20862	0	0	Transcription factor jumonji (jmjC) domain-containing protein (AHRD V3.3 *-* AT1G11950.3)
Solyc02g081140.3	207.325	68.4974	1.5979	0	0	UBX domain-containing protein, putative (AHRD V3.3 *** B9SH50_RICCO)
Solyc02g081190.3	62.1977	194.372	-1.64535	0	0	1-aminocyclopropane-1-carboxylate oxidase 4
Solyc02g081690.1	14.4788	94.7521	-2.71488	0	0	Glycosyltransferase (AHRD V3.3 *** V4UHR4_9ROSI)
Solyc02g081830.3	172.801	13.6775	3.65354	0	0	Haloacid dehalogenase-like hydrolase domain-containing protein 3 (AHRD V3.3 *** W9RRW5_9ROSA),Pfam:PF00702
Solyc02g081880.3	324.629	69.9829	2.2144	0	0	Molybdenum cofactor sulfurase family protein (AHRD V3.3 *** AT1G30910.1)
Solyc02g082220.3	331.413	122.881	1.43075	0	0	Transport protein Sec24 (AHRD V3.3 *** B9HM39_POPTR)
Solyc02g082260.3	2770.52	181.609	3.93075	0	0	3-hydroxy-3-methylglutaryl CoA reductase
Solyc02g082270.3	351.461	118.37	1.56987	0	0	RNA binding protein, putative (AHRD V3.3 *** B9R8T5_RICCO)
Solyc02g082350.3	156.988	32.4726	2.27606	0	0	Leucine-rich repeat-containing protein, putative (AHRD V3.3 *** B9T2K7_RICCO)
Solyc02g082420.3	58.6923	8.76414	2.74242	0	0	RING/U-box superfamily protein (AHRD V3.3 *** AT1G20823.1)
Solyc02g082540.3	354.087	114.986	1.62189	0	0	Calcium-binding EF-hand (AHRD V3.3 *** A0A103XCL1_CYNCS)
Solyc02g082740.1	9.40466	107.219	-3.51464	0	0	Dirigent protein (AHRD V3.3 *** K4BAE4_SOLLC)
Solyc02g082880.2	0.333392	89.9579	-8.07279	0	0	AMP-dependent synthetase and ligase family protein (AHRD V3.3 *** AT2G17650.1)
Solyc02g082960.3	24.9734	305.429	-3.612	0	0	Chitinase (AHRD V3.3 *** Q9FS45_VITVI)
Solyc02g083250.3	394.402	58.6824	2.74784	0	0	Ganglioside-induced differentiation-associated protein 2 (AHRD V3.3 *** A0A199VGA4_ANACO)
Solyc02g083320.3	261.46	57.6642	2.18159	0	0	RNA-binding (RRM/RBD/RNP motifs) family protein (AHRD V3.3 *** AT4G35785.2)
Solyc02g083600.3	289.602	3.56944	6.33958	0	0	Cell cycle checkpoint protein RAD17 (AHRD V3.3 *** W9SMX8_9ROSA)
Solyc02g083730.3	2334.91	10.6837	7.77594	0	0	Rhodanese-related sulfurtransferase (AHRD V3.3 *** G7JXI1_MEDTR)
Solyc02g083835.1	150.967	38.8636	1.95838	0	0	Chaperone DnaJ-like protein (AHRD V3.3 *** A0A1C6ZYA6_MEDSA)
Solyc02g084240.3	488.496	34.8661	3.81073	0	0	H1 histone-like protein
Solyc02g084340.2	123.933	32.7812	1.91805	0	0	Pre-mRNA-splicing factor cwc25 (AHRD V3.3 *-* A0A151T6B0_CAJCA)
Solyc02g084590.3	72.4478	14.8807	2.28526	0	0	GATA transcription factor (AHRD V3.3 *** K4BAX4_SOLLC)
Solyc02g084630.3	60.7508	10.5057	2.52586	0	0	TDR6 transcription factor
Solyc02g084720.3	41.9698	138.759	-1.72631	0	0	beta-galactosidase 6
Solyc02g084740.3	7.21772	60.9734	-3.07911	0	0	Cytochrome P450 (AHRD V3.3 *** D7MBI4_ARALL)
Solyc02g084980.3	1.9261	64.5496	-5.04657	0	0	Hexosyltransferase (AHRD V3.3 *** K4BB12_SOLLC)
Solyc02g085030.3	155.836	47.7496	1.70748	0	0	DnaJ domain-containing protein (AHRD V3.3 *-* A0A103XYN8_CYNCS)
Solyc02g085035.1	163.271	40.7538	2.00012	0	0	Chaperone DnaJ-domain containing protein (AHRD V3.3 *** F4JPR4_ARATH)
Solyc02g085910.3	726.889	3.58661	7.65792	0	0	LOB domain-containing protein (AHRD V3.3 *** A0A0K9PUI8_ZOSMR)
Solyc02g086360.3	115.59	17.5749	2.7159	0	0	Phox/Bem1p (AHRD V3.3 *** A0A124SEH3_CYNCS)
Solyc02g086670.3	242.153	47.7451	2.34185	0	0	Kinase family protein (AHRD V3.3 *** D7M6L5_ARALL)
Solyc02g087000.3	15.1853	82.5456	-2.44314	0	0	Potassium transporter (AHRD V3.3 *** Q0MVH0_TOBAC)
Solyc02g087070.3	231.602	63.9585	1.85698	0	0	alpha-DOX1
Solyc02g087740.3	210.052	37.8524	2.4732	0	0	2-aminoethanethiol dioxygenase (AHRD V3.3 *** A0A0B0PVN9_GOSAR)
Solyc02g088070.3	136.676	7.81917	4.12321	0	0	Dof zinc finger protein (AHRD V3.3 *** W9QEV1_9ROSA)
Solyc02g088167.1	47.1045	0.413985	6.80759	0	0	CASP-like protein (AHRD V3.3 *** M0ZLJ2_SOLTU)
Solyc02g088180.3	66.6771	6.87316	3.2857	0	0	NAC domain-containing protein (AHRD V3.3 *** A0A060A652_BOENI)
Solyc02g088220.3	119.194	28.6382	2.05526	0	0	Phosphate transporter PHO1-like protein (AHRD V3.3 *** A0A0B0MVV1_GOSAR)
Solyc02g088345.1	123.867	9.99629	3.63656	0	0	Transcription factor (AHRD V3.3 *** A0A0P0UVC4_SOLTU)
Solyc02g088940.3	3.16397	45.5467	-3.8506	0	0	CTP synthase family protein (AHRD V3.3 *-* AT1G30820.1)
Solyc02g089140.2	290.645	0.0124817	14.0298	0	0	LOW QUALITY:SIN3-like 1 (AHRD V3.3 --* AT3G01320.2)
Solyc02g089175.1	238.393	58.9575	2.01444	0	0	N(2),N(2)-dimethylguanosine tRNA methyltransferase, putative (AHRD V3.3 *** A0A072U633_MEDTR)
Solyc02g089690.3	6.1216	55.6062	-3.18036	0	0	Trichome birefringence-like 19 (AHRD V3.3 *** A0A061EH35_THECC)
Solyc02g089970.3	197.486	69.8404	1.49884	0	0	Histone-lysine N-methyltransferase SUVR5 (AHRD V3.3 *** A0A0B2SA40_GLYSO)
Solyc02g090120.1	183.16	0.566936	8.31563	0	0	LOW QUALITY:Inositol 1,4,5-trisphosphate receptor-interacting protein-like 2 (AHRD V3.3 -** A0A1D1XL30_9ARAE)
Solyc02g090360.3	9.70628	169.502	-4.12527	0	0	L-ascorbate oxidase like (AHRD V3.3 *** A0A0B2RUS1_GLYSO)
Solyc02g090390.3	167.903	54.0964	1.63264	0	0	Kinase family protein (AHRD V3.3 *** B9N888_POPTR)
Solyc02g090450.3	121.979	11.3692	3.42182	0	0	Sl Peroxidase
Solyc02g090470.3	275.411	9.27476	4.89674	0	0	Peroxidase (AHRD V3.3 *** K4BCJ6_SOLLC)
Solyc02g091300.3	1.15148	33.9014	-4.88393	0	0	Heavy metal transport/detoxification superfamily protein (AHRD V3.3 *** A0A061EH84_THECC)
Solyc02g091520.3	177.368	52.6259	1.75334	0	0	Calcium-dependent lipid-binding domain-containing protein (AHRD V3.3 *** F4K8L6_ARATH)
Solyc02g091650.3	82.8628	12.2199	2.75857	0	0	DNA-binding protein, putative (duplicated DUF1399) (AHRD V3.3 *** AT2G22660.3)
Solyc02g091840.3	27.9246	230.204	-3.04221	0	0	Non-specific serine/threonine protein kinase (AHRD V3.3 *** F8WS84_SOLLC)
Solyc02g091990.3	159.842	5.08322	4.97139	0	0	1-aminocyclopropane-1-carboxylate synthase 3
Solyc02g092215.1	7.77128	77.5182	-3.32126	0	0	Galactosyl transferase GMA12/MNN10 family protein (AHRD V3.3 *** AT2G22900.1)
Solyc02g092285.1	50.1802	0.616104	6.36067	0	0	aminophospholipid ATPase 3 (AHRD V3.3 --* AT1G59820.1)
Solyc02g092290.3	771.61	6.75641	6.83556	0	0	F-box family protein (AHRD V3.3 *** B9GFH4_POPTR)
Solyc02g092480.3	301.481	45.0505	2.74158	0	0	Phototropic-responsive NPH3 family protein (AHRD V3.3 *** G7K3U5_MEDTR)
Solyc02g092580.3	762.992	57.3717	3.73404	0	0	Peroxidase (AHRD V3.3 *** K4BD54_SOLLC)
Solyc02g092700.3	30.5895	1.61949	4.2392	0	0	DUF1230 family protein (DUF1230) (AHRD V3.3 *** AT5G67370.1)
Solyc02g092800.3	735.081	92.9277	2.98418	0	0	metal transporter AY196092
Solyc02g092840.1	4.03197	68.7324	-4.08808	0	0	Xyloglucan galactosyltransferase KATAMARI1, putative (AHRD V3.3 *** B9R9L8_RICCO)
Solyc02g092870.2	98.552	6.65672	3.88501	0	0	nucleolar protein gar2-like protein (AHRD V3.3 *** AT2G42320.2)
Solyc02g092880.3	261.351	45.0895	2.53566	0	0	maternal effect embryo arrest 59 (AHRD V3.3 *** AT4G37300.1)
Solyc02g093210.3	1.70788	37.0695	-4.43915	0	0	PI-PLC X domain-containing protein (AHRD V3.3 *** W9SGY7_9ROSA)
Solyc02g093330.3	29.429	0.645814	5.50895	0	0	Nuclear pore complex Nup98-Nup96 (AHRD V3.3 *-* A0A0B0NED3_GOSAR)
Solyc02g093335.1	130.544	4.01082	5.01893	0	0	Nuclear pore complex Nup98-Nup96 (AHRD V3.3 *** A0A0B0NED3_GOSAR)
Solyc02g093910.3	404.709	10.7534	5.2326	0	0	Kelch repeat-containing protein family (AHRD V3.3 *** A0A151RD96_CAJCA)
Solyc02g093960.3	105.808	11.0062	3.27246	0	0	Endosomal targeting BRO1-like domain-containing protein (AHRD V3.3 *** A0A061EKR8_THECC)
Solyc02g093970.3	76.8044	7.41736	3.37314	0	0	Leucine-rich repeat protein kinase family protein (AHRD V3.3 *** AT5G14210.2)
Solyc02g093975.1	47.0908	6.59519	2.83978	0	0	Receptor protein kinase-like protein (AHRD V3.3 *-* Q9FMT0_ARATH)
Solyc02g094400.3	181.08	17.8902	3.33632	0	0	Glycerophosphodiester phosphodiesterase, putative (AHRD V3.3 *** B9RH28_RICCO)
Solyc03g005227.1	173.466	44.2466	1.97198	0	0	Histone H2A (AHRD V3.3 *** K4BDU6_SOLLC)
Solyc03g005260.3	3.3845	41.983	-3.62258	0	0	ATP-sulfurylase (AHRD V3.3 *** Q1W2K0_CAMSI)
Solyc03g005310.3	86.7403	7.11893	3.6126	0	0	Armadillo repeat-containing protein LFR (AHRD V3.3 *** LFR_ARATH)
Solyc03g005430.3	377.948	107.585	1.81272	0	0	MATH domain-containing protein (AHRD V3.3 *** A0A0B2RFR3_GLYSO)
Solyc03g005750.3	302.274	93.0648	1.69938	0	0	RNA polymerase II degradation factor-like protein (DUF1296) (AHRD V3.3 *** AT1G29370.1)
Solyc03g005980.3	4.63501	46.4759	-3.32797	0	0	NOD26-like intrinsic protein 1.1
Solyc03g006070.3	387.767	78.4135	2.30631	0	0	Kinase family protein (AHRD V3.3 *** D7M6L5_ARALL)
Solyc03g006080.3	71.0015	11.2651	2.65901	0	0	LRR receptor-like kinase (AHRD V3.3 *** A0A072V4N4_MEDTR)
Solyc03g006770.3	234.348	13.5408	4.11418	0	0	Serine/threonine-protein kinase (AHRD V3.3 *** M1A226_SOLTU)
Solyc03g007080.3	46.9266	3.01844	3.95492	0	0	Hydroxyproline-rich glycoprotein (AHRD V3.3 *** B9ICX5_POPTR)
Solyc03g007260.3	96.7386	20.5089	2.23562	0	0	Cyclic nucleotide gated channel CNGC6 (AHRD V3.3 *** A0A0B4U3H6_SOLLC)
Solyc03g007270.3	239.674	55.7584	2.10231	0	0	Protein phosphatase 2C family protein (AHRD V3.3 *** AT5G53140.2)
Solyc03g007290.3	231.68	48.4751	2.25617	0	0	Trehalose 6-phosphate phosphatase (AHRD V3.3 *** K4BEF2_SOLLC)
Solyc03g007350.1	70.6986	1.38278	5.66529	0	0	Pentatricopeptide repeat-containing protein (AHRD V3.3 *** A0A061EH92_THECC)
Solyc03g007520.3	284.839	72.6963	1.97079	0	0	Proline-rich cell wall-like protein (AHRD V3.3 *** G7J680_MEDTR)
Solyc03g007870.3	251.487	83.6281	1.58813	0	0	Heavy metal transport/detoxification superfamily protein (AHRD V3.3 *** A0A072TW71_MEDTR)
Solyc03g007890.3	106.59	2.31966	5.52919	0	0	class 2 small heat shock protein Le-HSP17.6
Solyc03g019890.3	68.532	10.8898	2.65551	0	0	beta-galactosidase 7
Solyc03g020060.3	210.572	43.5405	2.2715	0	0	Pin-II type proteinase inhibitor 69 (AHRD V3.3 *** A0A097J9C9_CAPAN)
Solyc03g025840.3	6.57316	75.4887	-3.52135	0	0	Cytochrome b561 (AHRD V3.3 *** Q3LGX5_CITLA)
Solyc03g026020.3	228.853	38.7106	2.56469	0	0	SolycHsfB2a
Solyc03g026340.3	103.766	24.9267	2.05847	0	0	Calcium-dependent protein kinase, putative (AHRD V3.3 *-* B9R9H6_RICCO)
Solyc03g026345.1	158.97	32.8854	2.27071	0	0	Kinase family protein (AHRD V3.3 *** B9GW56_POPTR)
Solyc03g031630.3	874.254	0.0123331	15.6187	0	0	Calcium-binding EF-hand family protein (AHRD V3.3 *** A0A061DTS7_THECC)
Solyc03g031890.3	183.287	2.77428	6.05465	0	0	Oxidative stress 3, putative isoform 2 (AHRD V3.3 *** A0A061GIQ6_THECC)
Solyc03g033330.3	299.196	14.0939	4.40676	0	0	RING/U-box superfamily protein (AHRD V3.3 *** A0A061DF87_THECC)
Solyc03g034375.1	44.5091	489.468	-3.46054	0	0	Lipid transfer protein (AHRD V3.3 *** S4TID2_GOSHI)
Solyc03g043960.3	434.228	48.4771	3.1623	0	0	ADP-ribosylation factor, putative (AHRD V3.3 *** B9T2F5_RICCO)
Solyc03g044150.3	17.9525	97.3424	-2.43885	0	0	Subtilisin-like protease (AHRD V3.3 *** A9XG40_TOBAC)
Solyc03g044600.2	37.7196	1.55058	4.58949	0	0	multidrug resistance-associated protein 6 (AHRD V3.3 --* AT3G21250.6)
Solyc03g044820.3	22.5795	0.0123331	10.3433	0	0	Methyl jasmonate esterase (AHRD V3.3 *** Q56SE1_SOLTU)
Solyc03g044830.3	34.143	0.995591	5.07508	0	0	Transducin/WD40 repeat-like superfamily protein (AHRD V3.3 *** AT3G18950.1)
Solyc03g058920.3	22.7305	94.7452	-2.05727	0	0	Mitochondrial outer membrane porin (AHRD V3.3 *** VDAC1_WHEAT)
Solyc03g059250.3	223.964	64.7321	1.79188	0	0	Kinase family protein (AHRD V3.3 *-* B9GW98_POPTR)
Solyc03g062900.3	283.596	7.86055	5.16601	0	0	Elongation factor 4 (AHRD V3.3 *** A0A0B0NVN0_GOSAR)
Solyc03g064030.3	144.873	16.1099	3.17133	0	0	alpha/beta hydrolase family protein (AHRD V3.3 *** AT3G12150.1)
Solyc03g078610.3	362.675	17.8542	4.34821	0	0	N-lysine methyltransferase (AHRD V3.3 *** AT1G78150.2)
Solyc03g078770.3	46.057	2.79417	4.03468	0	0	Glycosyltransferase (AHRD V3.3 *** K4BHV3_SOLLC)
Solyc03g080080.3	230.52	30.5388	2.91379	0	0	Calcium-binding endonuclease/exonuclease/phosphatase family (AHRD V3.3 *** AT5G54130.2)
Solyc03g080150.3	2.59919	56.7227	-4.46119	0	0	Peroxidase (AHRD V3.3 *** K4BHZ1_SOLLC)
Solyc03g083420.3	480.366	48.975	3.29384	0	0	OBP3-responsive protein 1 (AHRD V3.3 *** AT5G53450.1)
Solyc03g083440.3	13358.4	1500.49	3.15397	0	0	Glutamate synthase, putative (AHRD V3.3 *** B9RII5_RICCO)
Solyc03g083500.3	50.7977	0.298241	7.39369	0	0	DUF1442 family protein (AHRD V3.3 *** B7FH79_MEDTR)
Solyc03g083615.1	39.8793	177.005	-2.14741	0	0	Plant invertase/pectin methylesterase inhibitor superfamily protein (AHRD V3.3 *** AT5G62350.1)
Solyc03g083900.3	4.06323	56.4808	-3.80159	0	0	Monocopper oxidase-like protein SKU5 (AHRD V3.3 *** SKU5_ARATH)
Solyc03g093390.3	11.9849	650.894	-5.77312	0	0	beta expansin precursor 2
Solyc03g093650.3	5.38167	58.5346	-3.44381	0	0	ABC transporter B family protein (AHRD V3.3 *** A0A072UBK0_MEDTR)
Solyc03g094160.3	172.567	43.608	1.98378	0	0	metacaspase 1 (AHRD V3.3 *** AT1G02170.1),Pfam:PF00656
Solyc03g095780.2	170.039	19.5088	3.12393	0	0	Abscisic acid receptor (AHRD V3.3 *** G7JKP6_MEDTR)
Solyc03g096290.3	1426.21	341.372	2.06363	0	0	plasma membrane intrinsic protein 1.7
Solyc03g096540.3	1206.64	181.04	2.73707	0	0	PLAT domain-containing protein 1 (AHRD V3.3 *** PLAT1_ARATH)
Solyc03g096550.3	623.934	123.584	2.33662	0	0	PLAT domain-containing protein 1 (AHRD V3.3 *** PLAT1_ARATH)
Solyc03g096800.3	185.924	61.9387	1.58539	0	0	Vacuolar iron transporter (VIT) family protein (AHRD V3.3 *-* A0A061G9Q5_THECC)
Solyc03g097380.3	79.6119	5.37021	3.89285	0	0	Heavy metal transport/detoxification superfamily protein (AHRD V3.3 *** AT5G50740.5)
Solyc03g097715.1	198.268	36.5402	2.43979	0	0	meiosis chromosome segregation family protein (AHRD V3.3 *** AT5G41110.2)
Solyc03g098220.3	318.254	96.3237	1.72454	0	0	serine palmitoyltransferase
Solyc03g098730.1	59.0399	2.95143	4.32341	0	0	Kunitz trypsin inhibitor (AHRD V3.3 *** B8Y888_TOBAC)
Solyc03g098740.1	96.293	0.679825	7.11757	0	0	Kunitz trypsin inhibitor (AHRD V3.3 *** B8Y888_TOBAC)
Solyc03g098750.3	125.198	12.9044	3.27947	0	0	Transmembrane protein, putative (AHRD V3.3 -** A0A072U8W6_MEDTR)
Solyc03g110900.3	439.439	97.14	2.17686	0	0	P-loop nucleoside triphosphate hydrolase superfamily protein, putative (AHRD V3.3 *** A0A072UYW1_MEDTR)
Solyc03g111310.3	463.821	81.8679	2.50211	0	0	SNF1-related protein kinase regulatory subunit gamma 1 (AHRD V3.3 *** A0A061G5Z8_THECC)
Solyc03g111400.1	8.66656	80.3429	-3.21489	0	0	Adenine/guanine permease AZG2 (AHRD V3.3 *** W9RH20_9ROSA)
Solyc03g111690.3	17.6369	336.117	-4.25419	0	0	Pectate lyase family protein (AHRD V3.3 *** AT1G67750.1)
Solyc03g111870.3	1584.84	89.4724	4.14618	0	0	E3 ubiquitin-protein ligase RGLG2 (AHRD V3.3 *** A0A0B0PYM1_GOSAR)
Solyc03g111880.3	8.79505	116.995	-3.73516	0	0	Cytochrome P450, putative (AHRD V3.3 *** B9RAS2_RICCO)
Solyc03g112075.1	207.237	69.8699	1.56854	0	0	D-3-phosphoglycerate dehydrogenase (AHRD V3.3 *** K4BK61_SOLLC)
Solyc03g112750.3	94.3724	12.9099	2.86558	0	0	Tornado 1 (AHRD V3.3 *** A0A061F576_THECC)
Solyc03g112755.1	66.2818	10.4245	2.66872	0	0	Tornado 1 (AHRD V3.3 *-* A0A061F576_THECC)
Solyc03g112770.3	432.566	53.4499	3.01702	0	0	Glutaredoxin (AHRD V3.3 *** I2FJT7_SOLTU)
Solyc03g112830.3	148.145	31.0316	2.25538	0	0	Phox domain-containing family protein (AHRD V3.3 *** B9I3B8_POPTR)
Solyc03g113100.3	284.717	96.525	1.56133	0	0	Ubiquitin-conjugating enzyme (AHRD V3.3 *** A0A072TRF9_MEDTR)
Solyc03g113130.3	114.029	2.04994	5.80028	0	0	2-aminoethanethiol dioxygenase (AHRD V3.3 *** A0A0B0PVN9_GOSAR)
Solyc03g113220.3	501.332	87.0493	2.52531	0	0	Hypersensitive-induced response protein (AHRD V3.3 *** A6YGE4_CARPA)
Solyc03g113270.3	204.502	558.766	-1.45003	0	0	LEVAHOX1G L.esculentum homeobox
Solyc03g113300.3	2.05545	34.858	-4.09634	0	0	NAD(P)-binding Rossmann-fold superfamily protein (AHRD V3.3 *** A0A061G3Y5_THECC),Pfam:PF13561
Solyc03g113350.3	454.441	135.186	1.75014	0	0	Zinc finger protein, putative (AHRD V3.3 *** B9R926_RICCO)
Solyc03g113570.1	54.2554	8.18038	2.72945	0	0	Germin-like protein
Solyc03g113640.3	160.94	42.1404	1.93264	0	0	Serine esterase family protein, putative (AHRD V3.3 *** A0A072VDP9_MEDTR)
Solyc03g113660.3	497.516	17.2563	4.8511	0	0	Nuclear mitotic apparatus 1 (AHRD V3.3 *-* A0A0B0NXR3_GOSAR)
Solyc03g113800.3	63.8964	311.966	-2.28667	0	0	Betaine aldehyde dehydrogenase (AHRD V3.3 *** A0A0B5EBW5_SOLTU)
Solyc03g113920.3	97.9667	12.2205	3.00193	0	0	Calmodulin binding protein-like protein (AHRD V3.3 *** AT5G62570.4)
Solyc03g114030.3	21.8993	94.2226	-2.10407	0	0	PermeaseI-like protein
Solyc03g114360.3	956.261	12.4164	6.26421	0	0	Poly [ADP-ribose] polymerase (AHRD V3.3 *** A0A067K7U4_JATCU)
Solyc03g114460.3	130.837	34.6875	1.91408	0	0	Acetyl-coenzyme A synthetase (AHRD V3.3 *** A0A151TDT7_CAJCA)
Solyc03g114860.3	4.33399	59.7793	-3.79801	0	0	UDP-arabinose mutase-like protein
Solyc03g115230.3	96.5309	14.1802	2.7667	0	0	Solanum lycopersicum heat shock protein
Solyc03g115247.1	127.015	33.048	1.94044	0	0	Leo1-like protein (AHRD V3.3 *** A0A103XYL9_CYNCS)
Solyc03g115610.3	93.2327	20.3599	2.19432	0	0	LRR receptor-like kinase family protein (AHRD V3.3 *** A0A072USD7_MEDTR)
Solyc03g115650.3	1890.17	273.297	2.78981	0	0	eukaryotic translation initiation factor 5A-1
Solyc03g115700.3	264.87	94.2934	1.49042	0	0	SNF1-related protein kinase
Solyc03g115770.3	41.0834	4.30248	3.25344	0	0	Timing of cab expression 1/pseudo-response regulator 1 (AHRD V3.3 *** J9PWT0_NICAT)
Solyc03g115860.3	492.061	56.8191	3.1141	0	0	ER membrane protein, putative (DUF962) (AHRD V3.3 *** AT1G18720.2)
Solyc03g115870.3	125.945	6.90196	4.18893	0	0	Thioredoxin (AHRD V3.3 *** A0A072UTZ5_MEDTR)
Solyc03g116890.3	93.7924	11.413	3.04172	0	0	WRKY transcription factor 39
Solyc03g116910.3	2.03751	45.6116	-4.47955	0	0	cinnamoyl-CoA reductase 2
Solyc03g117300.3	233.065	23.8487	3.28913	0	0	Nodulin-like / Major Facilitator Superfamily protein (AHRD V3.3 *** A0A0K9Q4D1_ZOSMR)
Solyc03g117420.3	462.094	158.404	1.54469	0	0	F-box/LRR-repeat protein (AHRD V3.3 *** A0A0K9PK37_ZOSMR)
Solyc03g117600.3	102.607	304.65	-1.57018	0	0	Hydroxycinnamoyl-CoA shikimate/quinate hydroxycinnamoyltransferase (AHRD V3.3 *** A4ZKI0_COFAR)
Solyc03g117630.1	45.5968	1.93805	4.5545	0	0	heat shock protein 70 (AHRD V3.3 *** AT3G12580.1)
Solyc03g117675.1	106.253	7.99546	3.73293	0	0	ATP-dependent DNA helicase (AHRD V3.3 *** AT2G24100.1)
Solyc03g117860.3	42.2506	2.43496	4.12146	0	0	RING/U-box superfamily protein (AHRD V3.3 *-* AT3G14250.1)
Solyc03g118450.1	52.9035	1.6213	5.02983	0	0	LOW QUALITY:P-loop containing nucleoside triphosphate hydrolases superfamily protein (AHRD V3.3 --* AT2G28290.6)
Solyc03g118540.3	173.218	37.7158	2.2007	0	0	Jasmonate ZIM-domain protein 7b (AHRD V3.3 *** T1WMB9_TOBAC)
Solyc03g119060.3	29.6142	115.917	-1.96682	0	0	divaricata
Solyc03g119200.3	15.8311	199.029	-3.65201	0	0	L-Ala-D/L-Glu epimerase (AHRD V3.3 *** A0A061FV22_THECC)
Solyc03g119440.3	177.635	42.2074	2.07227	0	0	C2 domain-containing family protein (AHRD V3.3 *** B9IE39_POPTR)
Solyc03g119530.3	1268.75	45.6622	4.79839	0	0	LOB domain protein 40 (AHRD V3.3 *** K7VSW9_SOLTU)
Solyc03g119610.1	8.07445	80.2729	-3.30774	0	0	LOW QUALITY:ATP synthase subunit alpha, chloroplastic (AHRD V3.3 --* ATPA_SOLTU)
Solyc03g119640.3	0.989831	37.1063	-5.25446	0	0	Aluminum-activated malate transporter-like (AHRD V3.3 *** K4BMB3_SOLLC)
Solyc03g119690.2	2.82827	69.6225	-4.61518	0	0	Eukaryotic aspartyl protease family protein (AHRD V3.3 *** AT3G18490.1)
Solyc03g120475.1	149.547	772.939	-2.37175	0	0	Tonoplast intrinsic protein, putative (AHRD V3.3 *** B9RQI0_RICCO)
Solyc03g121090.3	89.6709	8.63421	3.37771	0	0	Oxidative stress 3, putative isoform 2 (AHRD V3.3 *** A0A061GIQ6_THECC)
Solyc03g121660.3	77.8429	14.1833	2.45581	0	0	Zinc finger family protein (AHRD V3.3 *** D7MN23_ARALL)
Solyc03g121900.1	32.6569	0.79921	5.34953	0	0	Bifunctional inhibitor/lipid-transfer protein/seed storage 2S albumin superfamily protein (AHRD V3.3 *** AT5G48490.1)
Solyc03g121950.3	286.399	87.2817	1.71441	0	0	Ataxin-2 related protein (AHRD V3.3 *** A2PZE4_IPONI)
Solyc03g123560.3	74.6456	16.0047	2.22014	0	0	DnaJ domain-containing protein (AHRD V3.3 *** A0A118K3E9_CYNCS)
Solyc03g123610.3	2601.95	75.8792	5.09959	0	0	alanine aminotransferase 2 (AHRD V3.3 *** AT1G72330.1)
Solyc03g123830.3	4.72873	275.763	-5.87434	0	0	D-3-phosphoglycerate dehydrogenase (AHRD V3.3 *** K4BN81_SOLLC)
Solyc03g123900.3	320.967	95.7633	1.74452	0	0	alpha-1,2-Mannosidase (AHRD V3.3 *** K4BN88_SOLLC)
Solyc04g005070.3	0.607058	83.0735	-7.11034	0	0	Major facilitator superfamily protein (AHRD V3.3 *** AT1G52190.1)
Solyc04g005080.3	4.91355	49.627	-3.3392	0	0	Pyruvate dehydrogenase E1 component subunit alpha (AHRD V3.3 *** K4BNB4_SOLLC)
Solyc04g005170.1	142.91	12.2179	3.54625	0	0	BZip transcription factor (AHRD V3.3 *** Q9AT29_PHAVU)
Solyc04g005650.2	290.081	75.5545	1.94058	0	0	Mitochondrial substrate carrier family protein (AHRD V3.3 *** A0A061FTE7_THECC)
Solyc04g006970.3	1461.43	55.6223	4.71574	0	0	Phosphoenolpyruvate carboxylase (AHRD V3.3 *** A6YM33_RICCO)
Solyc04g007320.2	79.0952	13.7065	2.52763	0	0	Disease resistance protein (TIR-NBS-LRR class), putative (AHRD V3.3 *** Q2HUD1_MEDTR)
Solyc04g007400.3	27.7972	193.275	-2.79822	0	0	Protein kinase family protein (AHRD V3.3 *-* AT5G38210.2)
Solyc04g007710.3	17.9337	118.969	-2.73075	0	0	mitogen-activated protein kinase 14
Solyc04g007750.3	12.4695	285.629	-4.51043	0	0	Sn-1 protein (AHRD V3.3 *** Q42393_CAPAN)
Solyc04g007795.1	69.3671	525.755	-2.92759	0	0	Major latex-like protein (AHRD V3.3 *** K9MJR1_9ASTR)
Solyc04g007890.3	32.4845	124.179	-1.93386	0	0	HMG-Y-related protein A (AHRD V3.3 *** HMGYA_ARATH)
Solyc04g008040.3	5.86785	52.8163	-3.16715	0	0	Microtubule-associated protein 70-2 (AHRD V3.3 *** MP702_ARATH)
Solyc04g008150.2	391.658	137.455	1.51131	0	0	Disease resistance protein (AHRD V3.3 *** A0A118JXS4_CYNCS)
Solyc04g008740.3	1387.28	418.005	1.73061	0	0	Pyruvate kinase (AHRD V3.3 *** K4BP30_SOLLC)
Solyc04g009280.1	46.6251	6.01425	2.95845	0	0	P-loop containing nucleoside triphosphate hydrolases superfamily protein (AHRD V3.3 *-* AT3G57180.1)
Solyc04g009290.1	169.704	17.6021	3.27021	0	0	Nbs-lrr resistance protein (AHRD V3.3 *** A0A061FZT5_THECC)
Solyc04g009440.3	37.0842	2.67341	3.79716	0	0	NAC domain protein AY498713
Solyc04g009770.3	1177.33	392.895	1.58329	0	0	DnaJ-like protein (AHRD V3.3 *** Q38HT9_SOLTU)
Solyc04g009990.3	429.392	65.7167	2.7072	0	0	Transcription factor jumonji family protein (AHRD V3.3 *** A0A072VNF4_MEDTR)
Solyc04g011510.3	6802.46	344.213	4.30459	0	0	triosephosphate isomerase (AHRD V3.3 *** AT3G55440.1)
Solyc04g014520.1	32.9584	1.1864	4.80041	0	0	LOW QUALITY:Transmembrane protein 45B (AHRD V3.3 *** A0A151U0K4_CAJCA)
Solyc04g014730.3	0.2899	36.6377	-6.9525	0	0	fumarylacetoacetase (AHRD V3.3 *** AT1G12050.1)
Solyc04g015210.3	423.766	164.621	1.36472	0	0	Disease resistance protein (AHRD V3.3 *** A0A103XDQ0_CYNCS)
Solyc04g017690.3	720.476	193.918	1.89379	0	0	ERD15 (AHRD V3.3 *** A0EPI4_CAPAN)
Solyc04g017710.3	186.07	59.6954	1.63978	0	0	Zinc finger transcription factor 32
Solyc04g018110.1	12.9893	113.306	-3.12252	0	0	Hop-interacting protein THI026 (AHRD V3.3 *** G8Z256_SOLLC)
Solyc04g025040.1	0.413708	95.6669	-7.79285	0	0	Pre-mRNA splicing Prp18-interacting factor (AHRD V3.3 --* AT3G45950.1)
Solyc04g025530.3	2197.16	3.33244	9.35732	0	0	glutamate decarboxylase (AHRD V3.3 *** AT5G17330.1)
Solyc04g040090.3	37.8804	1.65246	4.50781	0	0	Strictosidine synthase-like protein (AHRD V3.3 *** A7WPL3_TOBAC)
Solyc04g040180.3	208.155	14.5398	3.84084	0	0	S-adenosylmethionine-dependent methyltransferase, putative (AHRD V3.3 *** B9SZS6_RICCO)
Solyc04g049080.3	212.186	42.5216	2.31908	0	0	Tetraspanin family protein (AHRD V3.3 *** I3SAK4_MEDTR)
Solyc04g049090.3	93.8485	8.52723	3.45904	0	0	SlMlo1
Solyc04g049350.3	532.069	192.243	1.4687	0	0	chorismate synthase 1 precursor
Solyc04g049920.3	37.5509	2.39274	3.97119	0	0	RNA-binding region-containing protein, putative (AHRD V3.3 *** B9SD37_RICCO)
Solyc04g050040.3	106.299	23.6959	2.16637	0	0	mitochondrial substrate carrier family protein (AHRD V3.3 *** AT2G35800.1)
Solyc04g050440.3	9.43329	89.039	-3.24133	0	0	ammonium transporter
Solyc04g054340.1	528.591	1.97925	8.06377	0	0	LOW QUALITY:transmembrane protein (AHRD V3.3 --* AT5G65440.9)
Solyc04g054500.3	324.381	15.132	4.422	0	0	metal ion binding protein
Solyc04g056560.3	233.614	57.8969	2.01149	0	0	Protein phosphatase-2c, putative (AHRD V3.3 *** B9RM68_RICCO)
Solyc04g058150.3	8.46483	219.641	-4.6899	0	0	Metallothionein-like protein (AHRD V3.3 *** A8DUB1_SOLLC)
Solyc04g063230.3	32.3657	146.415	-2.18071	0	0	S-adenosyl-L-methionine-dependent methyltransferases superfamily protein (AHRD V3.3 *** AT5G64030.1)
Solyc04g064550.1	360.458	79.5142	2.1813	0	0	gras6
Solyc04g071610.3	128.855	457.265	-1.82939	0	0	Abscicic acid stress ripening 1
Solyc04g071770.3	44.4832	2.31714	4.25492	0	0	Ethylene-responsive transcription factor (AHRD V3.3 *** W9RA19_9ROSA)
Solyc04g071890.3	259.889	1070.16	-2.04231	0	0	Peroxidase (AHRD V3.3 *** K4BTH6_SOLLC)
Solyc04g072890.3	102.799	15.14	2.76216	0	0	Transducin/WD40 repeat protein (AHRD V3.3 *-* G8A379_MEDTR)
Solyc04g072895.1	210.544	39.2788	2.42137	0	0	Transducin/WD40 repeat-like superfamily protein (AHRD V3.3 *** AT1G78070.1)
Solyc04g072920.3	228.617	59.1626	1.9501	0	0	Trehalose 6-phosphate phosphatase (AHRD V3.3 *** K4BTS9_SOLLC)
Solyc04g074040.3	315.367	123.138	1.35654	0	0	Serine/arginine rich splicing factor, putative (AHRD V3.3 *** B9SZR9_RICCO)
Solyc04g074180.4	1.38585	70.0793	-5.67015	0	0	cryptochrome 1
Solyc04g074330.3	4.0922	51.1146	-3.63936	0	0	Glycosyltransferase (AHRD V3.3 *** K4BTX1_SOLLC)
Solyc04g074400.1	138.291	0.219066	9.2283	0	0	Phosphate-responsive 1 family protein, putative (AHRD V3.3 *** A0A061FGC9_THECC)
Solyc04g074470.1	344.846	5.69007	5.9244	0	0	Phosphate-induced protein 1 (AHRD V3.3 *** A0A103XX62_CYNCS)
Solyc04g074580.1	552.724	194.456	1.50732	0	0	Histone H3 (AHRD V3.3 *** K7VSQ3_MAIZE)
Solyc04g074880.2	0.118504	47.6413	-8.61568	0	0	Purine permease-like protein (AHRD V3.3 *** G7J4H5_MEDTR)
Solyc04g076200.3	174.424	48.7757	1.83876	0	0	Adenine nucleotide alpha hydrolases-like superfamily protein (AHRD V3.3 *** AT1G09740.2)
Solyc04g076210.2	283.146	97.0812	1.54369	0	0	Ubiquitin carboxyl-terminal hydrolase 16 (AHRD V3.3 *** A0A0B2PIM3_GLYSO)
Solyc04g076220.3	172.789	10.6253	4.02436	0	0	AT hook motif DNA-binding family protein (AHRD V3.3 *** G7J554_MEDTR)
Solyc04g076340.3	1.72489	41.0493	-4.57563	0	0	Ribosomal RNA small subunit methyltransferase A (AHRD V3.3 *** A0A0B0NTG7_GOSAR)
Solyc04g076520.2	380.129	54.0226	2.81419	0	0	F-box family protein (AHRD V3.3 *** A0A061DJ93_THECC)
Solyc04g076700.3	353.433	43.489	3.02306	0	0	MADS-box transcription factor (AHRD V3.3 *** G7IS85_MEDTR)
Solyc04g076860.3	151.472	11.0732	3.7749	0	0	Zinc finger (C3HC4-type RING finger) family protein (AHRD V3.3 *** AT5G49665.1)
Solyc04g077050.3	4.16465	83.0095	-4.32201	0	0	Amino acid transporter (AHRD V3.3 *** P93561_SOLTU)
Solyc04g077740.1	91.6705	0.0358685	11.1231	0	0	Zinc finger protein Sdr4 (AHRD V3.3 *** M9NJT2_ORYSA)
Solyc04g078190.3	202.463	72.5602	1.47986	0	0	glutamyl-tRNA (Gln) amidotransferase subunit A (DUF620) (AHRD V3.3 *** AT3G19540.1)
Solyc04g078340.3	154.724	45.4693	1.76665	0	0	Cytochrome P450 (AHRD V3.3 *** C5NM78_TOBAC)
Solyc04g078370.3	36.8928	0.582349	5.94626	0	0	Cytochrome P450 (AHRD V3.3 *** C5NM78_TOBAC)
Solyc04g078460.3	145.65	20.4369	2.82798	0	0	L-asparaginase (AHRD V3.3 *** Q84L89_SOYBN)
Solyc04g078640.2	113.975	24.1003	2.24288	0	0	Ethylene-responsive transcription factor (AHRD V3.3 *-* A0A0K9P1G2_ZOSMR)
Solyc04g078650.3	1.37269	40.2731	-4.86849	0	0	wuschel related homobox 4
Solyc04g079190.3	101.505	21.8276	2.21375	0	0	alpha/beta-Hydrolases superfamily protein (AHRD V3.3 *** AT1G47480.1)
Solyc04g079260.3	33.9024	0.141303	7.84157	0	0	Patatin (AHRD V3.3 *** K4BV10_SOLLC)
Solyc04g079440.3	210.533	58.9928	1.83585	0	0	Serpin-like protein (AHRD V3.3 *** Q8GT65_CITPA)
Solyc04g079940.3	157.332	40.876	1.94344	0	0	NAC domain-containing protein (AHRD V3.3 *** A0A060A1D2_BOENI)
Solyc04g080540.2	2307.28	86.2853	4.74307	0	0	DNA polymerase epsilon catalytic subunit A, putative (AHRD V3.3 *** A0A061FCM9_THECC)
Solyc04g080580.3	9.59213	150.37	-3.96664	0	0	pfkB-like carbohydrate kinase family protein (AHRD V3.3 *** AT1G19600.1)
Solyc04g080880.3	3.48566	69.2526	-4.3146	0	0	Cysteine protease family protein (AHRD V3.3 *** B9H4H0_POPTR)
Solyc04g080940.3	71.6238	269.47	-1.91337	0	0	WAT1-related protein (AHRD V3.3 *** M0ZWN9_SOLTU)
Solyc04g080960.3	93.4502	995.055	-3.41252	0	0	pre-pro-cysteine proteinase
Solyc04g081235.1	9.61879	71.0433	-2.88224	0	0	Auxin response factor (AHRD V3.3 *** K4BVK3_SOLLC)
Solyc04g081870.3	3.41728	49.2985	-3.85206	0	0	Expansin A11
Solyc04g081960.1	55.3649	2.6229	4.39778	0	0	LOW QUALITY:Syringolide-induced protein 14-1-1 (AHRD V3.3 *** G7I8D2_MEDTR)
Solyc04g082160.3	335.839	123.012	1.4484	0	0	Ubiquitin family protein (AHRD V3.3 *** D7MTI3_ARALL)
Solyc04g082540.2	71.5895	0.0124817	12.0085	0	0	Ser/Thr-rich protein T10 in DGCR region (AHRD V3.3 *** A0A061FLC3_THECC)
Solyc04g082880.3	1100.79	73.2392	3.9098	0	0	Pyrophosphate--fructose 6-phosphate 1-phosphotransferase subunit alpha (AHRD V3.3 *** PFPA_SOLTU)
Solyc05g005050.3	51.4882	4.84682	3.40052	0	0	Cysteine-rich receptor-like protein kinase 3 (AHRD V3.3 *-* W9RKP8_9ROSA)
Solyc05g005060.3	93.9134	11.143	3.0736	0	0	Kinase, putative (AHRD V3.3 *** B9SPH8_RICCO)
Solyc05g005080.3	86.6394	328.142	-1.92278	0	0	Endo-1,4-beta-glucanase
Solyc05g005490.3	4.90405	53.6129	-3.45543	0	0	carbonic anhydrase
Solyc05g005540.3	1.82178	92.435	-5.65947	0	0	Polygalacturonase non-catalytic subunit AroGP3 (AHRD V3.3 *** GP3_SOLLC)
Solyc05g005560.4	6.97456	92.7161	-3.73399	0	0	polygalacturonase isoenzyme 1 beta subunit
Solyc05g006160.3	55.703	3.87124	3.84202	0	0	Gibberellin-regulated family protein (AHRD V3.3 *** G7LER1_MEDTR)
Solyc05g006540.3	300.347	109.983	1.44863	0	0	Paired amphipathic helix SIN3-like protein (AHRD V3.3 *** G7LEQ2_MEDTR)
Solyc05g006820.3	67.9071	12.2559	2.47185	0	0	DnaJ-like protein (AHRD V3.3 *** Q9SP09_TOBAC)
Solyc05g006870.3	80.6175	16.5978	2.27529	0	0	Thioredoxin H (AHRD V3.3 *** Q4U0W0_NICAL)
Solyc05g007460.3	127.054	20.5015	2.63265	0	0	sphingoid base hydroxylase 2 (AHRD V3.3 *** AT1G14290.1)
Solyc05g007810.3	274.198	93.6471	1.54987	0	0	RNA-binding KH domain-containing protein (AHRD V3.3 *** AT5G15270.3)
Solyc05g007830.3	3.85202	54.6057	-3.82948	0	0	expansin12
Solyc05g008380.3	12.1994	77.7361	-2.66942	0	0	transmembrane protein (AHRD V3.3 *** AT1G71110.1)
Solyc05g008440.2	238.567	58.5975	2.02486	0	0	Sarcoplasmic reticulum histidine-rich calcium-binding protein (AHRD V3.3 *-* B6TJG2_MAIZE)
Solyc05g008830.3	538.056	81.7259	2.71869	0	0	Octicosapeptide/Phox/Bem1p family protein (AHRD V3.3 *** AT2G01190.1)
Solyc05g009680.1	7.85168	75.1386	-3.26746	0	0	Eukaryotic aspartyl protease family protein (AHRD V3.3 *** AT1G25510.1)
Solyc05g009790.1	416.312	18.6967	4.47573	0	0	AP2/B3 transcription factor family protein (AHRD V3.3 *** AT1G25560.1)
Solyc05g010120.3	268.489	63.1296	2.08696	0	0	Phospholipid-transporting ATPase (AHRD V3.3 *** A0A0V0IZF0_SOLCH)
Solyc05g010420.2	103.207	1584.72	-3.94158	0	0	S-adenosylmethionine decarboxylase proenzyme (AHRD V3.3 *** DCAM_SOLCI)
Solyc05g010423.1	14.4036	192.938	-3.7456	0	0	S-adenosylmethionine decarboxylase uORF (AHRD V3.3 *-* Q6RUQ6_DAUCA)
Solyc05g010810.1	692.663	175.723	1.97838	0	0	Phosphatidylinositol 4-kinase (AHRD V3.3 *** J3R305_GOSBA)
Solyc05g011970.3	11.8185	387.295	-5.03071	0	0	Cytochrome P450 (AHRD V3.3 *** A0A103XV52_CYNCS)
Solyc05g012110.3	301.674	53.0795	2.50745	0	0	6-phosphogluconolactonase, putative (AHRD V3.3 *** B9REC3_RICCO)
Solyc05g012370.3	134.36	1.83826	6.18666	0	0	alpha/beta-Hydrolases superfamily protein (AHRD V3.3 *** AT1G13820.1)
Solyc05g012610.3	114.383	31.5351	1.8602	0	0	appr-1-p processing enzyme family protein (AHRD V3.3 *** AT1G69340.2)
Solyc05g012900.3	91.1753	8.17357	3.47518	0	0	JJH-R-like protein
Solyc05g013500.3	129.597	21.5347	2.58788	0	0	Glycosyltransferase (AHRD V3.3 *** A0A0R0ITQ1_SOYBN)
Solyc05g013570.3	223.973	34.9775	2.68006	0	0	Phototropic-responsive NPH3 family protein (AHRD V3.3 *** AT1G67900.6)
Solyc05g013630.1	122.647	555.457	-2.17948	0	0	LOW QUALITY:CP-interacting protein-L (AHRD V3.3 *** A0A0K0PWY1_CAPAN)
Solyc05g013660.3	102.274	10.6195	3.26839	0	0	lysine ketoglutarate reductase trans-splicing protein (DUF707) (AHRD V3.3 *** AT1G67850.7)
Solyc05g014390.3	167.086	28.5407	2.54975	0	0	ABC subfamily C transporter (AHRD V3.3 *** A0A077RXF4_WHEAT)
Solyc05g014470.3	10962.9	1206.82	3.18336	0	0	glyceraldehyde 3-phosphate dehydrogenase
Solyc05g014760.3	491.482	190.178	1.36984	0	0	Kinase family protein (AHRD V3.3 *** B9HTA6_POPTR)
Solyc05g015390.3	637.395	224.882	1.50314	0	0	Rubber elongation factor protein (AHRD V3.3 *** A0A072TUR8_MEDTR)
Solyc05g015930.3	259.696	83.4444	1.63651	0	0	GYF domain-containing protein (AHRD V3.3 *** AT1G27430.1)
Solyc05g016310.1	92.5396	9.55219	3.26946	0	0	LOW QUALITY:Eukaryotic aspartyl protease family protein (AHRD V3.3 *** AT3G59080.1)
Solyc05g018320.3	167.643	31.3656	2.41759	0	0	arabinogalactan
Solyc05g021390.3	908.996	146.045	2.63771	0	0	Cytochrome P450 (AHRD V3.3 *** A0A161ABB0_OCIBA)
Solyc05g024010.3	79.3353	4.82526	4.03993	0	0	Zinc finger protein CONSTANS-LIKE 14 (AHRD V3.3 *** B9GMQ8_POPTR)
Solyc05g025510.3	380.895	58.923	2.69266	0	0	transducin family protein / WD-40 repeat family protein (AHRD V3.3 *** AT5G08560.3)
Solyc05g025890.2	126.555	3.20548	5.30187	0	0	Acyl-CoA N-acyltransferases (NAT) superfamily protein (AHRD V3.3 *** AT2G06025.6)
Solyc05g041200.3	92.3418	2.2966	5.3383	0	0	4-hydroxyphenylpyruvate dioxygenase (AHRD V3.3 *** K4C0A1_SOLLC)
Solyc05g041870.1	137.9	5.52007	4.63676	0	0	LOW QUALITY:Auxin-induced in root cultures protein 12, putative (AHRD V3.3 *** B9T186_RICCO)
Solyc05g044490.2	150.133	16.618	3.17482	0	0	NBS-LRR resistance protein-like protein (AHRD V3.3 *** A1Y9R1_SOLLC)
Solyc05g047530.3	337.232	0.714546	8.87701	0	0	trans-cinnamate 4-monooxygenase
Solyc05g049990.3	118.905	20.6516	2.5219	0	0	Heavy metal transport/detoxification superfamily protein (AHRD V3.3 *** A0A072TW71_MEDTR)
Solyc05g050120.3	179.478	484.318	-1.43233	0	0	cytosolic NADP-malic enzyme
Solyc05g050130.3	28.533	199.31	-2.80567	0	0	Acidic endochitinase (AHRD V3.3 *** CHIA_TOBAC)
Solyc05g050230.3	699.553	154.383	2.18029	0	0	Ubiquitin conjugating enzyme E2 (AHRD V3.3 *** A5YVL3_ADICA)
Solyc05g051460.3	4.70242	63.517	-3.76553	0	0	Homeobox associated leucine zipper protein (AHRD V3.3 *** A0A072TTL6_MEDTR)
Solyc05g051570.3	124.597	30.3908	2.03599	0	0	Ras-related protein (AHRD V3.3 *** W9QNC0_9ROSA)
Solyc05g051660.1	1.48565	33.2802	-4.48632	0	0	Alpha/beta-Hydrolases superfamily protein (AHRD V3.3 *** A0A061EKQ6_THECC)
Solyc05g051870.3	2.38064	50.0303	-4.38651	0	0	Pollen Ole e 1 allergen/extensin (AHRD V3.3 *** A0A103XBC9_CYNCS),Pfam:PF01190
Solyc05g052340.3	1.16627	33.7975	-4.888	0	0	Laccase (AHRD V3.3 *** K4C1R5_SOLLC)
Solyc05g052400.3	1.62107	46.8122	-4.86868	0	0	Laccase (AHRD V3.3 *** B9HSI6_POPTR)
Solyc05g052490.3	360.122	22.4681	3.99966	0	0	GDA1/CD39 nucleoside phosphatase family protein (AHRD V3.3 *** AT4G19180.3)
Solyc05g053170.3	0.189082	353.005	-10.7947	0	0	Chalcone synthase (AHRD V3.3 *** CHSY_PERFR)
Solyc05g053400.2	0.697626	35.281	-5.65408	0	0	Glycosyltransferase (AHRD V3.3 *** A0A0A1WC49_NICAT)
Solyc05g053620.3	8.31137	62.4826	-2.91303	0	0	F-box protein PP2 (AHRD V3.3 *** A0A059PC27_CICAR)
Solyc05g053760.3	242.441	32.2852	2.90746	0	0	Chaperone protein DNAj, putative (AHRD V3.3 *** B9SYM1_RICCO)
Solyc05g053810.3	275.025	678.511	-1.30278	0	0	Serine hydroxymethyltransferase (AHRD V3.3 *** M1BAA6_SOLTU)
Solyc05g053860.3	132.687	0.0248149	12.1483	0	0	Organic cation/carnitine transporter (AHRD V3.3 *** A0A072TPM4_MEDTR)
Solyc05g053960.3	46.1683	183.505	-1.99006	0	0	Extensin-like protein (AHRD V3.3 *** O49946_SOLTU)
Solyc05g054170.3	138.153	27.8399	2.31032	0	0	GRAS family transcription factor (AHRD V3.3 *** G7JLR5_MEDTR)
Solyc05g054620.3	1459.19	44.7126	5.02581	0	0	ACT domain-containing protein (AHRD V3.3 *** AT2G39570.1)
Solyc05g054760.3	31.9	195.872	-2.6192	0	0	dehydroascorbate reductase 1
Solyc05g054780.2	282.161	47.0749	2.58479	0	0	Dirigent protein (AHRD V3.3 *** M1C5D5_SOLTU)
Solyc05g054860.1	57.9735	5.16544	3.47987	0	0	Kinase, putative (AHRD V3.3 *** B9SGH1_RICCO)
Solyc05g055070.3	252.575	37.6544	2.7454	0	0	Ethylene receptor homolog (AHRD V3.3 *** Q9XET9_SOLLC)
Solyc05g055440.1	576.4	81.9107	2.81562	0	0	Histone H2B (AHRD V3.3 *** K4C2M0_SOLLC)
Solyc05g056320.3	416.348	139.42	1.57873	0	0	smr (Small MutS Related) domain-containing protein (AHRD V3.3 *** AT5G23520.2)
Solyc06g005160.3	302.245	808.335	-1.41938	0	0	Ascorbate peroxidase (AHRD V3.3 *** Q9SMD3_SOLLC)
Solyc06g005190.3	542.971	108.202	2.32765	0	0	CCR4-NOT transcription complex subunit 4 (AHRD V3.3 *** W9SKU7_9ROSA)
Solyc06g005560.3	27.8064	158.236	-2.51473	0	0	expansin9
Solyc06g005750.3	3.85872	82.802	-4.41044	0	0	sterol 4-alpha-methyl-oxidase 2-1 (AHRD V3.3 *** AT1G07420.1)
Solyc06g005810.3	156.858	37.1186	2.08041	0	0	Ras-related protein Rab11C (AHRD V3.3 *** RB11C_LOTJA)
Solyc06g007430.2	141.022	39.8365	1.82272	0	0	Non-specific serine/threonine protein kinase (AHRD V3.3 *** A0A0V0IRP8_SOLCH)
Solyc06g007510.3	2883.08	519.733	2.472	0	0	Ubiquitin-conjugating enzyme E2-like protein (AHRD V3.3 *** Q2PYY4_SOLTU)
Solyc06g007515.1	292.129	50.6539	2.52787	0	0	Disease resistance protein (TIR-NBS class) (AHRD V3.3 --* AT1G17615.1)
Solyc06g007580.1	50.1911	2.85853	4.13362	0	0	LOW QUALITY:DUF506 family protein (AHRD V3.3 *** G7LF52_MEDTR)
Solyc06g007600.3	45.5518	1.53896	4.88988	0	0	serine-rich protein-like protein (AHRD V3.3 --* AT3G56500.1)
Solyc06g008450.3	250.806	60.3695	2.05495	0	0	Mi1.6
Solyc06g009290.3	548.714	173.167	1.66248	0	0	ABC transporter B family protein (AHRD V3.3 *** G7IBR0_MEDTR)
Solyc06g019170.3	17.7111	134.437	-2.92684	0	0	Delta-1-pyrroline-5-carboxylate synthetase (AHRD V3.3 *** G3M3X3_SOLTO)
Solyc06g033850.3	41.5045	0.396518	6.70543	0	0	Dehydration responsive element-binding factor protein (AHRD V3.3 --* A0A0K0K9Y3_ELECO)
Solyc06g033920.1	194.339	34.5162	2.49485	0	0	Leucine-rich repeat receptor-like protein kinase family protein (AHRD V3.3 *** AT3G24240.1)
Solyc06g035720.3	33.9815	131.146	-1.95003	0	0	BAG family molecular chaperone regulator 2 (AHRD V3.3 *** BAG2_ARATH)
Solyc06g035760.3	5.82196	140.665	-4.59409	0	0	Cytochrome P450 (AHRD V3.3 *** R4R2I7_9SOLA)
Solyc06g036130.3	110.593	2.1726	5.66712	0	0	Protein DETOXIFICATION (AHRD V3.3 *** K4C4Y2_SOLLC)
Solyc06g036290.3	133.653	6.75066	4.30059	0	0	heat shock protein 90
Solyc06g036440.2	88.7259	3.29116	4.74332	0	0	S-type anion channel (AHRD V3.3 *** A0A098GMQ9_9ROSI)
Solyc06g048950.3	10.6702	85.0579	-2.99419	0	0	Leucine-rich receptor-like kinase family protein (AHRD V3.3 *** A0A072V1G8_MEDTR)
Solyc06g048970.3	100.089	15.7636	2.66891	0	0	Cation-transporting ATPase 4 (AHRD V3.3 *** A0A0B0MJG4_GOSAR)
Solyc06g049020.1	201.679	51.8674	1.95769	0	0	Sorghum bicolor protein targeted either to mitochondria or chloroplast proteins T50848 (AHRD V3.3 *** C7IVU8_9POAL)
Solyc06g049050.3	2.5042	59.6834	-4.55319	0	0	expansin 2
Solyc06g050500.2	357.178	15.4463	4.53234	0	0	Abscisic acid receptor (AHRD V3.3 *** G7KT83_MEDTR)
Solyc06g050700.3	418.312	26.0624	4.00635	0	0	Polyadenylate-binding protein-interacting protein 2 (AHRD V3.3 *** A0A0B2RZZ6_GLYSO)
Solyc06g050760.1	21.9432	188.755	-3.10598	0	0	Wound-induced protein 1 (AHRD V3.3 *** WUN1_SOLTU)
Solyc06g050870.3	1789.42	0.0821961	14.3029	0	0	Hypoxia-responsive family protein (AHRD V3.3 *** A0A061FYY0_THECC)
Solyc06g050980.3	3.02334	39.9904	-3.72043	0	0	Ferritin (AHRD V3.3 *** K4C5P1_SOLLC)
Solyc06g051500.3	335.534	40.9081	3.0354	0	0	Kinase family protein (AHRD V3.3 *** B9HHQ2_POPTR)
Solyc06g053310.3	588.913	55.2187	3.41541	0	0	Hydroxyacylglutathione hydrolase (AHRD V3.3 *** G7IS04_MEDTR)
Solyc06g053320.3	275.696	41.2826	2.73785	0	0	RNA-binding protein (AHRD V3.3 *** E5GC87_CUCME)
Solyc06g053400.3	178.819	48.8453	1.87147	0	0	Isopropylmalate synthase (AHRD V3.3 *** K4C627_SOLLC)
Solyc06g053450.3	440.161	83.6316	2.39531	0	0	SUN-like protein 17
Solyc06g053455.1	782.861	173.681	2.17276	0	0	Protein IQ-DOMAIN 14-like protein (AHRD V3.3 *** A0A0B0PMG6_GOSAR)
Solyc06g053480.3	1588.57	74.1655	4.42132	0	0	Acyl-[acyl-carrier-protein] desaturase (AHRD V3.3 *** A0A0V0I9I2_SOLCH)
Solyc06g053510.3	0.0211037	67.0248	-11.3985	0	0	putrescine N-methyltransferase
Solyc06g053620.3	108.532	19.6087	2.46732	0	0	phosphoenolpyruvate carboxylase kinase 2
Solyc06g053625.1	66.333	11.5135	2.52672	0	0	Phosphoenolpyruvate carboxylase kinase 2 (AHRD V3.3 *-* Q84JP7_SOLLC)
Solyc06g053710.3	304.867	15.224	4.323	0	0	ethylene receptor homolog (ETR4)
Solyc06g053910.3	180.535	48.2294	1.90545	0	0	DUF506 family protein (AHRD V3.3 *** A0A072VMZ8_MEDTR)
Solyc06g054250.3	30.4186	120.223	-1.98408	0	0	5'-nucleotidase surE (AHRD V3.3 *** W9QLZ8_9ROSA)
Solyc06g054610.2	294.226	5.16775	5.82455	0	0	NAD(P)H-quinone oxidoreductase subunit K, chloroplastic (AHRD V3.3 --* NDHK_HELAN)
Solyc06g054620.3	278.214	1.80578	7.26502	0	0	Zinc finger transcription factor 43
Solyc06g054625.1	232.488	1.38073	7.40607	0	0	Zinc finger CCCH domain-containing protein 32 (AHRD V3.3 *-* A0A151STD4_CAJCA)
Solyc06g059740.3	31305.9	103.743	8.23729	0	0	Alcohol dehydrogenase (AHRD V3.3 *** ADH_MALDO)
Solyc06g059750.3	259.798	63.5703	2.03057	0	0	Transcriptional corepressor SEUSS, putative (AHRD V3.3 *** B9S2M5_RICCO)
Solyc06g059755.1	55.3729	8.76056	2.66186	0	0	Transcriptional corepressor SEUSS (AHRD V3.3 *-* A0A151TS77_CAJCA)
Solyc06g060120.3	250.604	61.4219	2.02892	0	0	SWI/SNF complex subunit SWI3C (AHRD V3.3 *** A0A0B2RTB1_GLYSO)
Solyc06g060310.3	216.439	7.89838	4.77404	0	0	Chlorophyllide a oxygenase (AHRD V3.3 *** W9SD87_9ROSA)
Solyc06g060500.1	68.0373	7.65202	3.14844	0	0	AT hook motif DNA-binding family protein (AHRD V3.3 *** A0A072TPA5_MEDTR)
Solyc06g060710.3	68.7759	13.5505	2.3459	0	0	Nucleotide-diphospho-sugar transferases superfamily protein (AHRD V3.3 *** AT4G16600.1)
Solyc06g061200.1	1197.67	425.984	1.49138	0	0	glycine-rich protein 1
Solyc06g061215.1	39.2984	0.238837	7.33845	0	0	Proteinase inhibitor II (AHRD V3.3 *-* B3F0C1_TOBAC)
Solyc06g061280.3	2.30673	109.13	-5.57609	0	0	Cinnamoyl-CoA reductase, putative (AHRD V3.3 *** B9S247_RICCO)
Solyc06g062380.3	58.0691	400.489	-2.78492	0	0	Acid phosphatase-like protein 1 (AHRD V3.3 *** V9MHL3_9ROSA)
Solyc06g062950.1	16.3568	167.025	-3.34989	0	0	Subtilisin-like protease (AHRD V3.3 *** W9SXT6_9ROSA)
Solyc06g063070.3	45.9056	244.654	-2.4121	0	0	Ethylene Response Factor A.3
Solyc06g064550.3	3.52684	83.3104	-4.5572	0	0	Aspartokinase-homoserine dehydrogenase (AHRD V3.3 *** O63067_SOYBN)
Solyc06g064750.1	76.1142	7.58423	3.33069	0	0	NBS-LRR resistance protein-like protein (AHRD V3.3 *** A1Y9Q8_SOLLC)
Solyc06g064940.3	39.7609	314.339	-2.98338	0	0	Patellin-like protein (AHRD V3.3 *** A0A072UTX7_MEDTR)
Solyc06g065430.3	18.077	98.5289	-2.44487	0	0	Cytochrome P450 (AHRD V3.3 *** A0A061G8S3_THECC)
Solyc06g065470.3	149.228	43.9476	1.76359	0	0	DUF668 family protein (AHRD V3.3 *** A0A072VPK0_MEDTR)
Solyc06g065570.3	254.028	34.0247	2.90243	0	0	acyl-CoA N-acyltransferases (NAT) superfamily protein
Solyc06g065650.3	286.15	44.7302	2.67781	0	0	Protein TIFY 8 (AHRD V3.3 *** A0A151RAB6_CAJCA)
Solyc06g065710.3	411.957	161.349	1.35206	0	0	Sister chromatid cohesion protein PDS5 like B-B (AHRD V3.3 *** A0A0B2R5L9_GLYSO)
Solyc06g066520.1	178.604	13.8183	3.69304	0	0	LOW QUALITY:Avr9/Cf-9 rapidly elicited protein 146 (AHRD V3.3 *** Q9FQZ6_TOBAC)
Solyc06g066770.1	235.979	8.9292	4.72109	0	0	Kelch repeat-containing F-box family protein (AHRD V3.3 *** B9GEJ8_POPTR)
Solyc06g066800.2	1081.19	10.4455	6.69352	0	0	Nucleotide-diphospho-sugar transferases superfamily protein (AHRD V3.3 *** AT1G64980.2)
Solyc06g066830.3	1.29819	252.409	-7.60203	0	0	2-oxoglutarate-dependent dioxygenase-related family protein (AHRD V3.3 *** B9GL08_POPTR)
Solyc06g067860.3	20.6542	126.269	-2.61342	0	0	2-oxoglutarate-dependent dioxygenase (AHRD V3.3 *** A0A061G9S7_THECC)
Solyc06g067870.3	3.91788	79.7881	-4.35742	0	0	2-oxoglutarate-dependent dioxygenase (AHRD V3.3 *** H9AY17_SALMI)
Solyc06g068440.3	19.3477	147.728	-2.93525	0	0	cinnamoyl-CoA reductase
Solyc06g068450.2	505.945	29.6545	4.09136	0	0	Non-specific serine/threonine protein kinase (AHRD V3.3 *** K4C820_SOLLC)
Solyc06g068520.3	3.29214	175.463	-5.72554	0	0	Hydroxyproline-rich systemin (AHRD V3.3 *** HSY1_SOLLC)
Solyc06g068540.3	103.884	16.6496	2.64479	0	0	ATP-dependent DNA helicase (AHRD V3.3 *** AT2G24100.1)
Solyc06g068950.3	25.1367	157.848	-2.65103	0	0	Phosphoethanolamine N-methyltransferase (AHRD V3.3 *** PEAMT_SPIOL)
Solyc06g069120.3	746.747	172.992	2.10975	0	0	translocase subunit seca (AHRD V3.3 *** AT1G68490.1)
Solyc06g069150.1	233.889	10.1098	4.52908	0	0	LOW QUALITY:Zinc finger BED domain-containing protein DAYSLEEPER (AHRD V3.3 --* DSLE_ARATH)
Solyc06g069560.2	337.544	44.0977	2.93634	0	0	AT-rich interactive domain-containing protein 2 (AHRD V3.3 *** A0A0B2QRH4_GLYSO)
Solyc06g069570.3	188.039	63.7902	1.55991	0	0	Soluble N-ethylmaleimide-sensitive factor adaptor protein (AHRD V3.3 *** A0A072UQP3_MEDTR)
Solyc06g071410.3	190.039	14.1017	3.74934	0	0	MAP kinase kinase kinase 40
Solyc06g071470.3	312.837	108.589	1.52728	0	0	Peroxisomal membrane protein PEX14 (AHRD V3.3 *** W9RQB1_9ROSA)
Solyc06g071990.3	930.96	34.9326	4.73589	0	0	ATPase family AAA domain-containing protein 1 (AHRD V3.3 *-* A0A0B0PMY4_GOSAR)
Solyc06g072210.1	1286.65	0.0451967	14.5683	0	0	Kunitz trypsin inhibitor (AHRD V3.3 *** B8Y888_TOBAC)
Solyc06g072220.1	71.2278	7.04734	3.33934	0	0	Kunitz trypsin inhibitor (AHRD V3.3 *** B8Y888_TOBAC)
Solyc06g072650.1	268.647	29.4759	3.1889	0	0	LOW QUALITY:Small auxin up-regulated RNA61
Solyc06g072840.3	856.351	2.29138	8.55783	0	0	Hydrogen peroxide induced protein 1 (AHRD V3.3 *** J7F198_CAMSI)
Solyc06g072940.2	25.2433	0.457292	5.78914	0	0	auxin canalization protein (DUF828) (AHRD V3.3 *-* AT5G57770.1)
Solyc06g073060.3	281.585	41.2998	2.76947	0	0	IAA-amino acid hydrolase ILR1, putative (AHRD V3.3 *** B9S5P0_RICCO)
Solyc06g073070.2	23.6337	0.10588	7.71755	0	0	Heavy metal transport/detoxification superfamily protein (AHRD V3.3 *-* AT5G24580.4)
Solyc06g073080.3	72.0475	0.170402	8.71446	0	0	2-oxoglutarate (2OG) and Fe(II)-dependent oxygenase superfamily protein (AHRD V3.3 *** AT5G24530.1)
Solyc06g073160.3	62.1699	10.4046	2.57951	0	0	COP9 signalosome complex subunit 5b-like protein (AHRD V3.3 *-* A0A0B0P622_GOSAR)
Solyc06g073190.3	6113.5	703.594	3.11926	0	0	fructokinase 2
Solyc06g073570.3	0.0564775	89.8473	-10.469	0	0	Cytochrome P450 family protein (AHRD V3.3 *** B9N602_POPTR)
Solyc06g073580.3	13.4495	1080.96	-6.32676	0	0	1-aminocyclopropane-1-carboxylate oxidase1
Solyc06g073585.1	127	14.3489	3.14667	0	0	Rhodanese/Cell cycle control phosphatase superfamily protein (AHRD V3.3 *-* AT2G21045.1)
Solyc06g073840.3	230.644	55.1629	2.06327	0	0	Peptidyl-prolyl cis-trans isomerase, FKBP-type (AHRD V3.3 *** A0A103YFM3_CYNCS)
Solyc06g073860.2	156.111	39.6716	1.97625	0	0	RING/U-box superfamily protein (AHRD V3.3 *-* AT3G02290.6)
Solyc06g074170.3	280.782	2.36213	6.884	0	0	NAC domain protein, (AHRD V3.3 *** A0A061GVZ7_THECC)
Solyc06g074420.1	26.7872	0.850507	4.98207	0	0	Cytochrome P450 family protein (AHRD V3.3 *** B9HQW0_POPTR)
Solyc06g074630.3	7.37773	126.094	-4.09905	0	0	Cellulose synthase-like protein (AHRD V3.3 *** L0ATP8_POPTO)
Solyc06g074820.3	179.999	517.827	-1.52441	0	0	tonoplast intrinsic protein 1.1
Solyc06g074850.3	7.63979	75.9298	-3.31849	0	0	Carboxypeptidase (AHRD V3.3 *** K4C9K1_SOLLC)
Solyc06g074960.3	334.655	42.3488	2.98131	0	0	ABC transporter family protein (AHRD V3.3 *** A0A097P9Q7_HEVBR)
Solyc06g075160.3	328.217	80.5374	2.02701	0	0	SIT4 phosphatase-associated family protein (AHRD V3.3 *** B9HQ89_POPTR)
Solyc06g075360.3	12.4002	126.947	-3.36143	0	0	Tetraspanin (AHRD V3.3 *** A0A103XGG0_CYNCS)
Solyc06g076140.3	153.558	908.696	-2.56509	0	0	Metallothionein-like protein type 2 (AHRD V3.3 *** MT2Y_SOLLC)
Solyc06g076220.3	34.7664	189.164	-2.44531	0	0	expansin18
Solyc06g076280.2	132.667	29.5508	2.167	0	0	Transcription factor GRAS (AHRD V3.3 *** A0A118K209_CYNCS)
Solyc06g076400.3	44.4026	0.983167	5.47011	0	0	Protein phosphatase 2C (AHRD V3.3 *** A0A103XPQ7_CYNCS)
Solyc06g076750.3	316.962	79.622	1.99228	0	0	Peptide transporter, putative (AHRD V3.3 *** B9S358_RICCO)
Solyc06g076850.3	160.621	36.1969	2.14828	0	0	Tetratricopeptide repeat (TPR)-like superfamily protein (AHRD V3.3 *** AT2G29670.2)
Solyc06g081980.1	757.47	133.699	2.50225	0	0	Pyridoxal biosynthesis protein PDX1-like protein (AHRD V3.3 *** T2DNB9_PHAVU)
Solyc06g082040.2	21.2726	0.02181	9.50713	0	0	PHD finger transcription factor (AHRD V3.3 *-* AT5G58610.3)
Solyc06g082650.3	517.309	206.966	1.32181	0	0	60S ribosomal protein L10 (AHRD V3.3 *** RL10_SOLME)
Solyc06g082980.3	84.0049	272.819	-1.69971	0	0	Sterol-8,7-isomerase (AHRD V3.3 *** Q2TU57_MAIZE)
Solyc06g083080.3	3.53494	53.648	-3.93073	0	0	Pathogenic type III effector avirulence factor Avr cleavage site-containing protein (AHRD V3.3 *** A0A118JW76_CYNCS)
Solyc06g083130.3	0.52102	58.0571	-6.78375	0	0	dCTP pyrophosphatase 1 (AHRD V3.3 *** A0A151QMJ8_CAJCA)
Solyc06g083390.3	345.138	116.383	1.56856	0	0	RPM1-interacting protein 4 (AHRD V3.3 *** B9GQK9_POPTR)
Solyc06g084020.3	577.464	190.685	1.59899	0	0	histone H1
Solyc06g084070.3	408.331	5.65099	6.17159	0	0	auxin-regulated IAA2
Solyc07g005210.3	361.68	9.99862	5.17819	0	0	Temperature-induced lipocalin (AHRD V3.3 *** Q38JE1_SOLLC)
Solyc07g005920.2	55.8848	4.15856	3.74892	0	0	Leucine-rich receptor-like protein kinase family protein (AHRD V3.3 *** AT2G24130.2)
Solyc07g006130.2	56.6604	8.49099	2.73896	0	0	Eukaryotic peptide chain release factor subunit 1-1 (AHRD V3.3 *** ERF1X_ARATH)
Solyc07g006160.3	2.31297	42.0857	-4.18999	0	0	Lactation elevated protein 1 (AHRD V3.3 *** W9RT81_9ROSA)
Solyc07g006220.2	23.2935	110.938	-2.25303	0	0	UDP-glucuronate 4-epimerase 4 (AHRD V3.3 *** GAE4_ARATH)
Solyc07g006600.1	200.48	47.9699	2.065	0	0	glutamine dumper 3 (AHRD V3.3 *** AT5G57685.1)
Solyc07g006680.1	7.33964	53.5074	-2.86629	0	0	LOW QUALITY:HXXXD-type acyl-transferase family protein (AHRD V3.3 *** AT3G26040.1)
Solyc07g006800.1	49.7991	7.35197	2.76409	0	0	Glycosyltransferase (AHRD V3.3 *** K4CBF1_SOLLC)
Solyc07g006830.3	1080.3	161.794	2.73938	0	0	Calmodulin-binding protein (AHRD V3.3 *** P93370_TOBAC)
Solyc07g006890.1	23.0047	133.003	-2.53616	0	0	Cytochrome P450, putative (AHRD V3.3 *** B9S4U5_RICCO)
Solyc07g007240.3	107.147	13.3574	3.00727	0	0	Metallocarboxypeptidase inhibitor (AHRD V3.3 *** A0A0A0VBW2_SOLTU)
Solyc07g007330.1	304.288	20.4037	3.89762	0	0	Serine-rich protein-related (AHRD V3.3 *** A0A061GN42_THECC)
Solyc07g007790.3	9.4949	66.1574	-2.8001	0	0	sucrose-phosphate synthase
Solyc07g008130.3	1495.63	407.093	1.87692	0	0	Blue copper-like protein (AHRD V3.3 *** A0A0B0PL86_GOSAR)
Solyc07g008190.3	178.666	51.8368	1.78635	0	0	Dedicator of cytokinesis protein 6, putative isoform 1 (AHRD V3.3 *** A0A061GMJ9_THECC)
Solyc07g008240.3	2818.44	115.706	4.60705	0	0	Non-symbiotic hemoglobin 1 (AHRD V3.3 *** HBL1_GOSHI)
Solyc07g008250.3	2144.42	104.163	4.36389	0	0	EIN3-binding F-box-like protein (AHRD V3.3 *** G7I706_MEDTR)
Solyc07g008550.3	76.4615	10.551	2.85837	0	0	Purple acid phosphatase (AHRD V3.3 *** K4CBX4_SOLLC)
Solyc07g008620.1	192.432	17.7743	3.43467	0	0	EIX receptor 1
Solyc07g009410.3	525.432	152.847	1.78109	0	0	Kelch repeat-containing F-box family protein (AHRD V3.3 *** B9GJS6_POPTR)
Solyc07g014580.3	1.10407	34.2671	-4.95339	0	0	HXXXD-type acyl-transferase family protein, putative (AHRD V3.3 *** A0A061G8N7_THECC)
Solyc07g016215.1	34.5076	707.927	-4.36096	0	0	Organ specific protein (AHRD V3.3 *** A0A103YKI8_CYNCS)
Solyc07g017220.3	3.45753	152.146	-5.46729	0	0	senescence-associated family protein, putative (DUF581) (AHRD V3.3 *** AT5G20700.1)
Solyc07g017430.3	11.1918	78.8516	-2.81682	0	0	Phosphoinositide phosphatase family protein (AHRD V3.3 *** AT5G20840.1)
Solyc07g018070.3	44.2336	152.429	-1.78304	0	0	Double Clp-N motif-containing P-loop nucleoside triphosphate hydrolases superfamily protein, putative (AHRD V3.3 *** A0A061GSB6_THECC)
Solyc07g019440.3	339.523	59.8498	2.50436	0	0	ADP-glucose pyrophosphorylase large subunit 2
Solyc07g022910.3	49.2999	168.248	-1.77091	0	0	Protein WEAK CHLOROPLAST MOVEMENT UNDER BLUE LIGHT 1 (AHRD V3.3 *** WEB1_ARATH)
Solyc07g026650.3	1102.01	0.165672	12.6492	0	0	1-aminocyclopropane-1-carboxylate oxidase 5
Solyc07g032740.3	3243.66	111.224	4.86608	0	0	Aspartate aminotransferase (AHRD V3.3 *** M1B9T8_SOLTU)
Solyc07g041660.3	250.903	70.074	1.84034	0	0	DENN domain-containing protein (AHRD V3.3 *** A0A103XNL7_CYNCS)
Solyc07g041750.3	412.306	35.0506	3.55421	0	0	O-fucosyltransferase family protein (AHRD V3.3 *** AT5G35570.1)
Solyc07g041900.3	22.1921	109.008	-2.29877	0	0	cysteine proteinase
Solyc07g042170.3	421.596	76.7706	2.45751	0	0	Jasmonate-zim-domain protein (AHRD V3.3 *** A0A167V6B7_CAMSI)
Solyc07g042190.3	261.693	76.2634	1.78095	0	0	DUF581 family protein (AHRD V3.3 *** B7FN07_MEDTR)
Solyc07g042490.1	54.3291	2.88587	4.23299	0	0	LOW QUALITY:Auxin responsive SAUR protein (AHRD V3.3 *** A0A118K7G8_CYNCS)
Solyc07g042550.3	9232.06	897.75	3.36247	0	0	Sucrose synthase (AHRD V3.3 *** SUS2_SOLTU)
Solyc07g042680.3	348.188	104.777	1.73252	0	0	MAP kinase kinase kinase 46
Solyc07g042890.3	276.523	97.7642	1.50018	0	0	MAP kinase kinase kinase 47
Solyc07g043150.1	136.603	31.9288	2.09612	0	0	Glycosyltransferase (AHRD V3.3 *** K4CEH5_SOLLC)
Solyc07g043390.3	7.07986	398.803	-5.83143	0	0	Cellulose synthase (AHRD V3.3 *** A0A118J5T2_CYNCS)
Solyc07g043420.3	258.502	1282.89	-2.31104	0	0	2-oxoglutarate-dependent dioxygenase 2
Solyc07g043460.3	7.38649	133.947	-4.17477	0	0	Cytochrome P450, putative (AHRD V3.3 *** A0A061E4E7_THECC)
Solyc07g043480.1	1.04846	43.3559	-5.32421	0	0	Glycosyltransferase (AHRD V3.3 *** A0A0A1WC49_NICAT)
Solyc07g043490.1	6.63323	92.329	-3.78525	0	0	UDP-Gal:Tomatidine Galactosyltransferase
Solyc07g043500.1	28.4475	168.802	-2.5662	0	0	Glycosyltransferase (AHRD V3.3 *** K4CEK8_SOLLC)
Solyc07g043580.3	82.8771	2.33438	5.14614	0	0	bHLH transcription factor 052
Solyc07g044850.3	260.121	82.6768	1.65351	0	0	transducin family protein / WD-40 repeat family protein (AHRD V3.3 *** AT5G08560.3)
Solyc07g045440.1	35.1443	194.329	-2.46541	0	0	Fasciclin-like arabinogalactan protein (AHRD V3.3 *** G7K0M1_MEDTR)
Solyc07g049200.3	120.196	11.3214	3.40793	0	0	Coiled-coil domain-containing protein 21, putative isoform 2 (AHRD V3.3 *** A0A061DLJ7_THECC)
Solyc07g049670.3	21.8837	106.232	-2.27921	0	0	Benzyl alcohol O-benzoyltransferase (AHRD V3.3 *** BEBT_TOBAC)
Solyc07g053350.3	8.53281	64.3722	-2.92283	0	0	Trichome birefringence-like protein (AHRD V3.3 *** G7IKB9_MEDTR)
Solyc07g053640.1	11.7633	279.096	-4.57224	0	0	LOW QUALITY:Arabinogalactan-protein (AHRD V3.3 *-* Q41256_NICAL)
Solyc07g053830.3	16.0968	144.799	-3.17121	0	0	ADP,ATP carrier protein, mitochondrial (AHRD V3.3 *** ADT1_SOLTU)
Solyc07g053910.3	492.619	93.9098	2.39147	0	0	Protein kinase superfamily protein (AHRD V3.3 *** AT1G53050.2)
Solyc07g053920.3	7.30085	67.9192	-3.21876	0	0	Mannan endo-1,4-beta-mannosidase 2 (AHRD V3.3 *** MAN2_ARATH)
Solyc07g054170.3	3.18114	41.5272	-3.70048	0	0	expansin B3 (AHRD V3.3 *** AT4G28250.1)
Solyc07g054270.3	342.74	41.626	3.0416	0	0	Plant/F9H3-4 protein (AHRD V3.3 *** A0A072VLR0_MEDTR)
Solyc07g054430.3	125.866	4.78624	4.7164	0	0	Glutamate formiminotransferase 1 (AHRD V3.3 *** B4F7V5_MAIZE)
Solyc07g054750.1	35.8151	0.0124817	11.0095	0	0	LOW QUALITY:Wound-responsive family protein (AHRD V3.3 *** A0A061E3U8_THECC)
Solyc07g054760.1	169.06	10.852	3.9654	0	0	LOW QUALITY:Wound-responsive family protein (AHRD V3.3 *** AT4G10265.1)
Solyc07g054770.1	298.128	3.76021	6.31102	0	0	Wound-responsive family protein (AHRD V3.3 *** A0A061E3U8_THECC)
Solyc07g054780.1	327.906	3.73166	6.45296	0	0	LOW QUALITY:Wound-responsive family protein (AHRD V3.3 *** AT4G10265.1)
Solyc07g054790.1	132.505	0.0932497	10.3662	0	0	Wound-responsive family protein (AHRD V3.3 *** A0A061E3U8_THECC)
Solyc07g054800.1	162.428	0	14.8469	0	0	LOW QUALITY:Wound-responsive family protein (AHRD V3.3 *** AT4G10265.1)
Solyc07g054810.1	64.429	1.10604	5.86058	0	0	LOW QUALITY:glutamate-1-semialdehyde 2,1-aminomutase 2 (AHRD V3.3 --* AT3G48730.1)
Solyc07g055260.3	55.0678	2.50912	4.45664	0	0	DnaJ (AHRD V3.3 *** A0A126DIH0_ARAHY)
Solyc07g055690.1	693.793	0.207996	11.7091	0	0	Serine/threonine-protein kinase (AHRD V3.3 *** G4XXY5_NICAT)
Solyc07g056140.3	14.7701	86.521	-2.5461	0	0	ADP-glucose pyrophosphorylase small subunit
Solyc07g056200.3	94.1796	5.23754	4.17224	0	0	Heavy metal transport/detoxification superfamily protein, putative (AHRD V3.3 *** A0A061DNE7_THECC)
Solyc07g056340.3	280.564	77.5568	1.85418	0	0	RNA-binding protein, putative (AHRD V3.3 *** B9T754_RICCO)
Solyc07g056390.3	312.483	23.8342	3.71431	0	0	Endoplasmic oxidoreductin-1, putative (AHRD V3.3 *** B9T812_RICCO)
Solyc07g056480.3	204.294	54.4717	1.90702	0	0	glutathione S-transferase/peroxidase
Solyc07g061720.3	1024.03	2.55176	8.64624	0	0	gibberellin 2-oxidase 4
Solyc07g062130.3	5.76112	71.8291	-3.63782	0	0	Trifunctional UDP-glucose 4,6-dehydratase/UDP-4-keto-6-deoxy-D-glucose 3,5-epimerase/UDP-4-keto-L-rhamnose-reductase RHM1 (AHRD V3.3 *** RHM1_ARATH)
Solyc07g062250.3	238.047	57.7318	2.04422	0	0	epstein-barr nuclear antigen (AHRD V3.3 *** AT3G14830.4)
Solyc07g062310.3	7.06112	64.9093	-3.19723	0	0	UNE1-like protein (AHRD V3.3 *** G7ITF5_MEDTR)
Solyc07g062480.1	375.986	3.32513	6.8151	0	0	Serine/threonine-protein kinase (AHRD V3.3 *-* M1CRP0_SOLTU)
Solyc07g062490.1	2633.16	6.73865	8.60279	0	0	Serine/threonine-protein kinase (AHRD V3.3 *-* A0A067JEE7_JATCU)
Solyc07g062600.3	262.41	16.5153	3.99213	0	0	Acyl-CoA N-acyltransferase with RING/FYVE/PHD-type zinc finger protein (AHRD V3.3 *-* AT3G14980.6)
Solyc07g062605.1	586.346	30.121	4.28187	0	0	Acyl-CoA N-acyltransferase with RING/FYVE/PHD-type zinc finger protein (AHRD V3.3 *-* AT3G14980.6)
Solyc07g062700.3	483.424	136.977	1.81922	0	0	sodium/calcium exchanger family protein / calcium-binding EF hand family protein (AHRD V3.3 *** AT1G53210.1)
Solyc07g062950.3	3.36194	45.5715	-3.74895	0	0	Serine/Threonine-kinase WNK (WNK)-like protein (AHRD V3.3 *** A0A072VKL1_MEDTR)
Solyc07g063000.3	179.329	26.8812	2.73942	0	0	Leucine-rich repeat receptor-like protein kinase (AHRD V3.3 *** C0LGV8_ARATH)
Solyc07g063010.3	239.401	50.3334	2.2502	0	0	3-hydroxyacyl-CoA dehydrogenase family protein (AHRD V3.3 *** AT3G15290.1)
Solyc07g063100.3	1279.02	337.105	1.92381	0	0	Proton pump interactor 1 (AHRD V3.3 *** D5L6G0_SOLTU)
Solyc07g063420.3	53.7772	5.51321	3.28496	0	0	NAC domain transcription factor
Solyc07g063430.3	369.952	58.6543	2.65669	0	0	Peroxisomal membrane (Mpv17/PMP22) family protein (AHRD V3.3 *** F4JI90_ARATH)
Solyc07g063650.3	389.024	59.7931	2.70221	0	0	Ubiquitin carboxyl-terminal hydrolase, putative (AHRD V3.3 *** B9SIG8_RICCO)
Solyc07g063870.3	285.191	53.5227	2.41479	0	0	HEAT repeat-containing 8 (AHRD V3.3 *** A0A0B0NMT2_GOSAR)
Solyc07g063940.2	145.953	26.4328	2.46256	0	0	SCARECROW
Solyc07g064150.3	1876.89	648.43	1.53335	0	0	Protein translation factor SUI1 homolog (AHRD V3.3 *** SUI1_ORYSJ)
Solyc07g064160.3	0.9836	215.958	-7.76691	0	0	Thiamine thiazole synthase, chloroplastic (AHRD V3.3 *** K4CH99_SOLLC)
Solyc07g064270.3	396.725	153.451	1.37065	0	0	Glucose-6-phosphate/phosphate-translocator family protein (AHRD V3.3 *** B9I0B8_POPTR)
Solyc07g065710.3	251.68	75.1599	1.74363	0	0	Protein kinase (AHRD V3.3 *** Q02494_MAIZE)
Solyc07g065880.3	19.1439	98.6138	-2.36455	0	0	Kinesin motor family protein (AHRD V3.3 *** B9N5N8_POPTR)
Solyc07g065960.1	66.2912	8.27324	3.00151	0	0	Chaperone protein DNAj, putative (AHRD V3.3 *** B9SXA3_RICCO)
Solyc07g065970.1	449.31	4.29018	6.70373	0	0	Chaperone protein DNAj, putative (AHRD V3.3 *** B9SXA3_RICCO)
Solyc07g066600.3	3768.62	700.227	2.42812	0	0	phosphoglycerate kinase (AHRD V3.3 *** AT1G79550.2)
Solyc08g005150.3	189.239	23.6856	2.99672	0	0	E3 ubiquitin-protein ligase RNF14 (AHRD V3.3 *** A0A0B0NK20_GOSAR)
Solyc08g005525.1	29.8746	0.512708	5.85567	0	0	Plant invertase/pectin methylesterase inhibitor superfamily protein (AHRD V3.3 --* AT4G00080.1)
Solyc08g005530.2	41.1372	1.12799	5.18236	0	0	threonine aldolase 1 (AHRD V3.3 --* AT1G08630.7)
Solyc08g005610.3	1839.89	22.3737	6.36141	0	0	xyloglucan endotransglucosylase-hydrolase 5
Solyc08g005800.3	272.245	60.527	2.1677	0	0	Pectinacetylesterase family protein (AHRD V3.3 *** G7L754_MEDTR)
Solyc08g006320.3	502.372	146.438	1.77875	0	0	WRKY transcription factor 11
Solyc08g006420.3	398.702	89.7898	2.14942	0	0	nucleoporin (AHRD V3.3 *** AT4G31570.3)
Solyc08g006470.3	157.093	8.26566	4.25008	0	0	Zinc finger protein (AHRD V3.3 *** A0A0B2RI16_GLYSO)
Solyc08g006980.3	322.741	98.0534	1.71908	0	0	RING/U-box superfamily protein (AHRD V3.3 *** AT2G35330.2)
Solyc08g007060.3	22.6291	274.105	-3.59937	0	0	Peptide transporter, putative (AHRD V3.3 *** B9S1I2_RICCO)
Solyc08g007080.3	17.4422	190.55	-3.45465	0	0	Type I inositol-1,4,5-trisphosphate 5-phosphatase (AHRD V3.3 *** G7JZV2_MEDTR)
Solyc08g007130.3	63.3012	12.5646	2.33289	0	0	Beta-amylase (AHRD V3.3 *** K4CIK0_SOLLC)
Solyc08g008020.1	87.435	1.51944	5.83103	0	0	C2 calcium/lipid-binding plant phosphoribosyltransferase family protein (AHRD V3.3 *** AT4G11610.2)
Solyc08g008120.3	361.223	10.554	5.0995	0	0	DET1 complexing ubiquitin ligase (AHRD V3.3 *** AT5G41560.1)
Solyc08g008490.3	261.946	84.7414	1.62685	0	0	WD-repeat protein, putative (AHRD V3.3 *** B9RYR0_RICCO)
Solyc08g014120.3	16.0378	135.369	-3.0791	0	0	ethylene responssive protein 33
Solyc08g014310.3	0.194292	97.1802	-8.93765	0	0	spermidine synthase (AHRD V3.3 *** AT1G23820.1)
Solyc08g014330.3	0.605435	228.395	-8.56131	0	0	Amine oxidase (AHRD V3.3 *** K4CJ66_SOLLC)
Solyc08g014490.1	0.0777509	185.828	-11.1342	0	0	LOW QUALITY:HXXXD-type acyl-transferase family protein (AHRD V3.3 *** AT3G26040.1)
Solyc08g022080.3	205.075	66.4376	1.62711	0	0	BZIP transcription factor (AHRD V3.3 *-* Q93YM7_TOBAC)
Solyc08g023440.3	6.98848	61.4549	-3.13438	0	0	Early-responsive to dehydration stress family protein (AHRD V3.3 *** B9GJG0_POPTR)
Solyc08g029000.3	380.23	36.5207	3.37914	0	0	Lipoxygenase (AHRD V3.3 *** Q43800_TOBAC)
Solyc08g062450.1	46.5118	0.166415	8.08261	0	0	Heat-shock protein, putative (AHRD V3.3 *** B9RQT7_RICCO)
Solyc08g062860.3	87.3628	17.6411	2.30824	0	0	Mitochondrial substrate carrier family protein (AHRD V3.3 *** U5G8Q5_POPTR)
Solyc08g065190.3	30.7184	129.867	-2.08293	0	0	zinc transporter (AHRD V3.3 *** AT1G10970.2)
Solyc08g065670.3	1.83176	48.265	-4.72649	0	0	Phosphatase 2C family protein (AHRD V3.3 *** A0A061GL17_THECC)
Solyc08g065870.3	128.994	10.4995	3.61962	0	0	EARLY FLOWERING 3 (AHRD V3.3 *** A0A088PY80_9ROSI)
Solyc08g066100.3	68.9192	0.107011	9.26204	0	0	ATP-dependent 6-phosphofructokinase (AHRD V3.3 *** A0A0V0IM90_SOLCH)
Solyc08g066160.3	344.735	31.3467	3.4586	0	0	Early nodulin 93 (AHRD V3.3 *** G7I281_MEDTR)
Solyc08g066650.3	3.85383	128.161	-5.03926	0	0	Carotenoid Cleavage Dioxygenase 8
Solyc08g066840.3	10.2711	105.121	-3.35311	0	0	tonoplast intrinsic protein 4.1
Solyc08g066880.3	4.03606	106.742	-4.72674	0	0	Bark storage protein A (AHRD V3.3 *** A0A151TDP1_CAJCA)
Solyc08g067150.3	405.119	39.7671	3.34843	0	0	Tesmin/TSO1-like CXC domain-containing protein (AHRD V3.3 *-* AT3G22780.1)
Solyc08g067500.1	26.6104	149.538	-2.49425	0	0	Non-specific lipid-transfer protein (AHRD V3.3 *** K4CLX6_SOLLC)
Solyc08g067510.1	92.0814	315.702	-1.77769	0	0	Non-specific lipid-transfer protein (AHRD V3.3 *** Q93YX9_DAVIN)
Solyc08g067960.3	173.497	45.8521	1.92017	0	0	RING finger and CHY zinc finger protein (AHRD V3.3 *** G7JNA1_MEDTR)
Solyc08g068070.3	87.2066	12.6419	2.78833	0	0	hemoglobin 3 (AHRD V3.3 *** AT4G32690.1)
Solyc08g068370.3	234.689	69.4432	1.75721	0	0	ENTH/VHS/GAT family protein (AHRD V3.3 *** A0A061GKP2_THECC)
Solyc08g068700.1	206.261	42.7643	2.27116	0	0	Tyramine n-hydroxycinnamoyl transferase (AHRD V3.3 *** Q5D8C0_CAPAN)
Solyc08g068730.1	354.117	89.8235	1.97935	0	0	Tyramine n-hydroxycinnamoyl transferase (AHRD V3.3 *** Q5D8C0_CAPAN)
Solyc08g074683.1	3.86588	96.7971	-4.6431	0	0	polyphenol oxidase precursor
Solyc08g074740.3	66.2705	8.52074	2.96046	0	0	Poly [ADP-ribose] polymerase (AHRD V3.3 *** K4CMJ2_SOLLC)
Solyc08g074970.1	94.115	10.3316	3.18608	0	0	LOW QUALITY:Glycosyltransferase family protein (AHRD V3.3 *** G7L745_MEDTR)
Solyc08g075420.3	292.132	50.7297	2.52515	0	0	Ribosomal protein L2 (AHRD V3.3 *-* Q8VZZ7_SOLLC)
Solyc08g075690.3	109.999	308.462	-1.48807	0	0	Acyl-CoA-binding protein (AHRD V3.3 *** K7WVA0_SOLTU)
Solyc08g075870.3	16.3671	87.3044	-2.41603	0	0	S-adenosyl-L-methionine-dependent methyltransferases superfamily protein (AHRD V3.3 *** AT4G19120.2)
Solyc08g076320.3	543.259	160.952	1.75423	0	0	Cellulose synthase (AHRD V3.3 *** A0A118JX74_CYNCS)
Solyc08g076540.3	490.235	179.148	1.45244	0	0	Syntaxin-like protein (AHRD V3.3 *** Q3HRZ4_SOLTU)
Solyc08g076670.3	252.896	39.0783	2.6927	0	0	SNARE associated Golgi protein family (AHRD V3.3 *** AT4G17790.1)
Solyc08g076730.3	1450.9	82.4275	4.13742	0	0	Tetratricopeptide repeat (TPR)-like superfamily protein (AHRD V3.3 *** AT4G17940.1)
Solyc08g076860.3	322.87	105.903	1.60848	0	0	PLATZ transcription factor family protein (AHRD V3.3 *** G7KDS6_MEDTR)
Solyc08g076880.3	24.0462	183.122	-2.92941	0	0	Nodulin26-like intrinsic protein 31 (AHRD V3.3 --* K4C978_SOLLC)
Solyc08g077060.3	90.8525	3.80603	4.57986	0	0	Zinc finger, LSD1-type (AHRD V3.3 *** A0A103XQX8_CYNCS)
Solyc08g077070.3	31.7013	0.453007	6.11869	0	0	Protein NAP1 (AHRD V3.3 --* NCKP1_ARATH)
Solyc08g077210.3	422.767	111.674	1.92017	0	0	inositol-1,4,5-triphosphate-5-phosphatase 1
Solyc08g077440.3	424.19	128.843	1.71894	0	0	Lon protease homolog 2, peroxisomal (AHRD V3.3 *** K4CNA3_SOLLC)
Solyc08g077480.3	268.124	37.053	2.85307	0	0	senescence-associated family protein (DUF581) (AHRD V3.3 *** AT4G17670.1)
Solyc08g077900.3	592.803	59.5016	3.31828	0	0	Expansin-like protein (AHRD V3.3 *** W9S0F1_9ROSA)
Solyc08g077910.3	5776.24	11.395	8.98672	0	0	Expansin-like protein (AHRD V3.3 *** W9S0F1_9ROSA)
Solyc08g078310.3	86.1537	4.57271	4.23335	0	0	DUF1639 family protein (AHRD V3.3 *** G7JHQ0_MEDTR)
Solyc08g078530.3	848.559	208.363	2.02653	0	0	Agenet-like domain-containing protein (AHRD V3.3 *** A0A103XFP8_CYNCS)
Solyc08g078695.1	100.593	1.87984	5.74118	0	0	Heat-shock protein, putative (AHRD V3.3 *** B9SSG1_RICCO)
Solyc08g078850.3	608.063	9.91066	5.94036	0	0	lactate dehydrogenase
Solyc08g079235.1	11.8484	77.8344	-2.71459	0	0	Plant invertase/pectin methylesterase inhibitor (AHRD V3.3 *** G7KG88_MEDTR)
Solyc08g079470.3	424.781	50.7015	3.06771	0	0	Glycine cleavage T-protein aminomethyltransferase (AHRD V3.3 *** A0A072V145_MEDTR)
Solyc08g079480.3	188.32	11.3391	4.05573	0	0	DUF1442 family protein (AHRD V3.3 *** G7KG71_MEDTR)
Solyc08g079700.2	916.261	74.4718	3.62191	0	0	Zinc finger A20 and AN1 domain-containing stress-associated protein (AHRD V3.3 *** V5PZR5_9CARY)
Solyc08g079730.1	1.65269	37.7107	-4.51455	0	0	Protein DETOXIFICATION (AHRD V3.3 *** K4CNX3_SOLLC)
Solyc08g079930.2	64.5288	8.91632	2.8597	0	0	subtilisin-like protease
Solyc08g080170.3	60.7676	196.624	-1.69465	0	0	Hydroxymethylglutaryl-CoA synthase, putative (AHRD V3.3 *** B9RC08_RICCO)
Solyc08g080640.2	62.3144	212.198	-1.77016	0	0	Osmotin-like protein (Fragment) IPR017949 Thaumatin, conserved site IPR001938
Solyc08g080650.3	11.9284	102.468	-3.10402	0	0	Osmotin-like protein (Fragment) IPR001938 Thaumatin, pathogenesis-related
Solyc08g080900.3	138.237	39.7802	1.7962	0	0	Glutathione S-transferase family protein (AHRD V3.3 *** B9GKJ1_POPTR)
Solyc08g081000.3	236.56	51.7028	2.19293	0	0	Transcription factor jumonji (JmjC) domain protein (AHRD V3.3 *** G7KC35_MEDTR)
Solyc08g081010.3	876.202	80.8339	3.43815	0	0	gamma-glutamylcysteine synthetase 1
Solyc08g081530.3	15.5505	119.018	-2.93553	0	0	monodehydroascorbate reductase
Solyc08g081760.2	1044.48	400.004	1.38492	0	0	Loricrin-like (AHRD V3.3 *** A0A0K9PKU0_ZOSMR)
Solyc08g082010.3	569.083	68.8507	3.04599	0	0	Myosin heavy chain-like protein (AHRD V3.3 *** Q9FJ35_ARATH)
Solyc08g082250.3	25.8589	548.011	-4.41343	0	0	endo-beta-1,4-D-glucanase (Cel8)
Solyc08g082920.3	159.237	26.3323	2.59502	0	0	ORMDL family protein (AHRD V3.3 *** AT5G42000.1)
Solyc08g083040.3	395.082	70.8794	2.47881	0	0	Kinase family protein (AHRD V3.3 *** D7M8X8_ARALL)
Solyc08g083280.3	379.708	32.0655	3.56588	0	0	Alcohol dehydrogenase, putative (AHRD V3.3 *** B9RYV6_RICCO)
Solyc08g083330.2	256.038	60.9946	2.0698	0	0	LOW QUALITY:StAR-related lipid transfer 7, mitochondrial (AHRD V3.3 *** A0A0B0NYG5_GOSAR)
Solyc09g005110.3	594.47	0.281177	11.0006	0	0	Pyruvate decarboxylase (AHRD V3.3 *** Q8H9C6_SOLTU)
Solyc09g005210.3	363.475	23.582	3.94682	0	0	Protein LURP-one-related 12 (AHRD V3.3 *** A0A199W2R9_ANACO)
Solyc09g005400.3	41.1485	254.136	-2.62674	0	0	MLP (AHRD V3.3 *** G8DRV9_GOSBA)
Solyc09g007520.3	1142.34	223.973	2.3501	0	0	Peroxidase (AHRD V3.3 *** K4CQE1_SOLLC)
Solyc09g007790.1	87.646	9.11626	3.25739	0	0	LOW QUALITY:Senescence regulator (AHRD V3.3 *** G7IRS7_MEDTR)
Solyc09g007810.3	169.225	35.0925	2.26758	0	0	Auxin Response Factor 16A
Solyc09g007980.1	44.001	157.78	-1.84238	0	0	LOW QUALITY:ENTH/VHS family protein (AHRD V3.3 --* AT2G43160.4)
Solyc09g008280.2	352.759	1307.54	-1.8899	0	0	S-adenosyl-L-methionine synthetase Z24743
Solyc09g008320.3	1.73402	48.9391	-4.82717	0	0	Xyloglucan endotransglucosylase/hydrolase (AHRD V3.3 *** K4CQM0_SOLLC)
Solyc09g008380.3	2.93677	52.1138	-4.15692	0	0	Pectate lyase (AHRD V3.3 *** K4CQM6_SOLLC)
Solyc09g008560.3	230.114	3.83878	5.90381	0	0	2-oxoglutarate (2OG) and Fe(II)-dependent oxygenase superfamily protein (AHRD V3.3 *** AT2G36690.2)
Solyc09g008700.2	110.054	31.0649	1.82373	0	0	E3 ubiquitin-protein ligase (AHRD V3.3 *** A0A072U2X8_MEDTR)
Solyc09g008780.3	63.3062	5.60192	3.50004	0	0	Sulfite exporter TauE/SafE family protein (AHRD V3.3 *** AT2G36630.1)
Solyc09g008830.3	1697.78	7.71195	7.78102	0	0	Transcription factor, putative (AHRD V3.3 *** B9RIA5_RICCO)
Solyc09g008840.3	324.492	13.7655	4.55909	0	0	Pyruvate kinase family protein (AHRD V3.3 *** AT3G52990.1)
Solyc09g008860.3	12.0824	125.663	-3.38135	0	0	Ovary receptor kinase 14 (AHRD V3.3 *** S4WME3_SOLCH)
Solyc09g009020.3	12298.1	899.755	3.77282	0	0	enolase
Solyc09g009260.3	7116.7	473.338	3.91067	0	0	fructose-1,6-bisphosphate aldolase
Solyc09g009490.3	59.4066	3.63157	4.02628	0	0	Abscisic acid insensitive (AHRD V3.3 *** B3U2B5_CUCSA)
Solyc09g009880.3	210.313	45.6259	2.20523	0	0	F-box family protein (AHRD V3.3 *** B9IIU6_POPTR)
Solyc09g010210.3	3.46232	120.144	-5.11662	0	0	endo-1,4-beta-glucanase precursor (Cel2)
Solyc09g010240.2	32.5483	0.529194	5.91625	0	0	Embryo defective 2735 (AHRD V3.3 *-* U5U071_PHAVU)
Solyc09g010360.3	287.141	53.9088	2.41246	0	0	WAT1-related protein (AHRD V3.3 *** K4CR63_SOLLC)
Solyc09g010970.3	0.929085	45.7707	-5.60939	0	0	Carbonic anhydrase (AHRD V3.3 *** K4CRC3_SOLLC)
Solyc09g011140.3	6.47524	79.6028	-3.61682	0	0	NAD(P)-binding Rossmann-fold superfamily protein (AHRD V3.3 *** AT5G06060.1),Pfam:PF13561
Solyc09g011510.2	47.1624	7.0561	2.73884	0	0	Glutathione S-transferase-like protein (AHRD V3.3 *** K7VK72_SOLTU)
Solyc09g011550.2	171.085	20.119	3.09085	0	0	Glutathione S-transferase (AHRD V3.3 *** C0LF68_CAPAN)
Solyc09g011630.3	638.613	142.358	2.16565	0	0	putative glutathione S-transferase T2
Solyc09g011880.3	151.446	41.7381	1.85846	0	0	chaperone protein dnaJ-like protein (AHRD V3.3 *** AT2G38000.1)
Solyc09g015000.3	63.7981	2.02711	4.9714	0	0	Heat-shock protein, putative (AHRD V3.3 *** B9S3B2_RICCO)
Solyc09g018010.3	40.6292	0.352452	6.86055	0	0	Non-specific lipid-transfer protein (AHRD V3.3 *** M0ZNZ5_SOLTU)
Solyc09g018750.3	810.3	150.717	2.42656	0	0	CBS domain-containing protein (AHRD V3.3 *** A0T1V6_PLESU)
Solyc09g018790.3	7.90321	82.6035	-3.38445	0	0	Succinic semialdehyde reductase isofom1
Solyc09g056430.3	37.9886	2.71447	3.80634	0	0	Kinase family protein (AHRD V3.3 *** B9GQP3_POPTR)
Solyc09g057760.3	43.4949	2.22741	4.28925	0	0	LOW QUALITY:DUF506 family protein (AHRD V3.3 *-* G7LF52_MEDTR)
Solyc09g059270.3	284.251	89.4842	1.66711	0	0	ER lumen retaining receptor family-like protein (AHRD V3.3 *** Q38JH5_SOLTU)
Solyc09g059430.3	190.398	37.2655	2.35389	0	0	RPM1-interacting protein 4 (AHRD V3.3 *** B9GQK9_POPTR)
Solyc09g060110.3	8.93919	118.53	-3.73199	0	0	Kinase, putative (AHRD V3.3 *** B9S521_RICCO)
Solyc09g064940.2	509.149	95.0553	2.42012	0	0	Phenazine biosynthesis PhzC/PhzF family protein (AHRD V3.3 *** B9HYD6_POPTR)
Solyc09g065000.3	61.8993	5.08521	3.59777	0	0	Eukaryotic aspartyl protease family protein, putative (AHRD V3.3 *** A0A061DRU5_THECC)
Solyc09g065210.3	307.187	77.3161	1.98969	0	0	ARM repeat protein interacting with ABF2 (AHRD V3.3 *** AT5G19330.1)
Solyc09g065240.3	13.9476	76.9449	-2.46676	0	0	Patatin (AHRD V3.3 *** K4CUF1_SOLLC)
Solyc09g066010.3	153.281	43.0854	1.82955	0	0	WRKY transcription factor 24
Solyc09g066100.3	259.847	76.2474	1.76934	0	0	Histone H1 (AHRD V3.3 *** H1_SOLLC)
Solyc09g072810.3	267.131	49.9256	2.42062	0	0	Receptor protein kinase, putative (AHRD V3.3 *** B9SKP2_RICCO)
Solyc09g072880.3	88.1278	1.65531	5.72531	0	0	Fluorescent in blue light, chloroplastic-like protein (AHRD V3.3 *** A0A0B0PKQ3_GOSAR)
Solyc09g074670.3	544.718	65.9182	3.04547	0	0	Zinc finger, CW-type (AHRD V3.3 *** A0A103YNR4_CYNCS)
Solyc09g074690.3	83.3061	6.77002	3.61721	0	0	Homeobox LUMINIDEPENDENS-like protein (AHRD V3.3 *-* A0A0B0NNT5_GOSAR)
Solyc09g074710.2	58.9106	5.36812	3.46166	0	0	Homeobox protein LUMINIDEPENDENS (AHRD V3.3 *-* A0A151TWD1_CAJCA)
Solyc09g074730.2	121.834	17.4094	2.80441	0	0	Homeobox protein LUMINIDEPENDENS (AHRD V3.3 *** A0A0B2S9W0_GLYSO)
Solyc09g074850.3	146.073	17.8277	3.03147	0	0	Glutathione S-transferase (AHRD V3.3 *** Q42933_NICPL)
Solyc09g075420.3	1620.45	23.5313	6.10774	0	0	ethylene response factor E.1
Solyc09g075460.3	231.015	53.12	2.12138	0	0	Pectin lyase-like superfamily protein (AHRD V3.3 *** AT3G16850.1)
Solyc09g075480.3	12.407	83.6379	-2.7567	0	0	Kinesin-like protein (AHRD V3.3 *** F8UN41_TOBAC)
Solyc09g075680.1	3.24993	42.2048	-3.69531	0	0	Alpha/beta-Hydrolases superfamily protein (AHRD V3.3 *** A0A061EKQ6_THECC)
Solyc09g075820.3	273.149	15.7966	4.11144	0	0	Sugar transporter protein 2
Solyc09g075890.3	644.846	98.6071	2.70991	0	0	Haloacid dehalogenase-like hydrolase (AHRD V3.3 *** B7FKK9_MEDTR)
Solyc09g075900.3	3.07238	43.5424	-3.82203	0	0	Spermidine synthase (AHRD V3.3 *** F8WLB6_CITUN)
Solyc09g082110.3	33.3701	1.76366	4.23442	0	0	Seed maturation protein/ Late embryogenesis abundant protein (AHRD V3.3 *** A0A0K9PC32_ZOSMR)
Solyc09g082600.2	53.8526	0	13.2545	0	0	Chlorophyllase (AHRD V3.3 *** F1BPW6_SOLPN)
Solyc09g082680.3	465.05	48.5408	3.26137	0	0	Dymeclin (AHRD V3.3 *** A0A124SCE4_CYNCS),Pfam:PF09742
Solyc09g082860.3	108.737	433.106	-1.99385	0	0	ATP-sulfurylase (AHRD V3.3 *** Q1W2K0_CAMSI)
Solyc09g082990.3	21.2961	135.035	-2.66513	0	0	GDP-mannose 3',5'-epimerase (AHRD V3.3 *** C6K2L0_SOLLC)
Solyc09g089560.3	148.738	42.536	1.8073	0	0	MATH domain-containing protein (AHRD V3.3 *** W9QVS1_9ROSA)
Solyc09g089610.3	66.2024	5.05911	3.71266	0	0	ethylene receptor-like protein (ETR6)
Solyc09g089620.1	7.76549	95.1507	-3.61396	0	0	AT hook motif DNA-binding family protein (AHRD V3.3 *** A0A0K9PN07_ZOSMR)
Solyc09g090730.2	291.837	47.4703	2.61779	0	0	AMT1
Solyc09g090980.3	31.5212	309.297	-3.29691	0	0	Major allergen Mal d 1 (AHRD V3.3 *** Q84LA7_MALDO)
Solyc09g091030.3	12.976	95.087	-2.87128	0	0	Beta-amylase 1
Solyc09g091430.3	20.182	166.044	-3.04112	0	0	Pectate lyase (AHRD V3.3 *** M1CWG5_SOLTU)
Solyc09g092390.2	215.8	972.815	-2.17316	0	0	Adenosylhomocysteinase (AHRD V3.3 *** SAHH_NICSY)
Solyc09g097770.3	117.167	23.0829	2.34345	0	0	Glycine-rich protein (AHRD V3.3 *** D2K2T8_TOBAC)
Solyc09g097850.1	13.726	111.912	-3.02368	0	0	Cysteine proteinase inhibitor (AHRD V3.3 *** K4CWV7_SOLLC)
Solyc09g098030.3	4.88176	50.3412	-3.36841	0	0	Cytochrome P450 (AHRD V3.3 *** A0A103Y530_CYNCS)
Solyc09g098110.3	294.903	26.6984	3.46501	0	0	bHLH transcription factor 092
Solyc09g098180.3	127.719	38.4481	1.73129	0	0	Pirin (AHRD V3.3 *** A0A191UMQ8_SOLDE)
Solyc09g098620.2	0.136022	45.3102	-8.33435	0	0	Cytochrome P450 (AHRD V3.3 *** A0A061ETV7_THECC)
Solyc10g006220.3	225.454	10.9702	4.36045	0	0	Cell differentiation protein rcd1, putative (AHRD V3.3 *** B9STZ0_RICCO)
Solyc10g006240.3	84.8535	13.5542	2.64243	0	0	Proline synthase co-transcribed bacterial (AHRD V3.3 *** A0A1D1ZCG0_9ARAE)
Solyc10g006260.3	270.14	79.1416	1.77134	0	0	SWAP (Suppressor-of-white-APricot)/surp domain protein, putative (AHRD V3.3 *** A0A072UG97_MEDTR)
Solyc10g006480.2	437.362	1514.43	-1.79162	0	0	Polyubiquitin (AHRD V3.3 *** UBI1P_NICSY)
Solyc10g007960.1	4.22045	64.677	-3.94343	0	0	Allene oxide synthase (AHRD V3.3 *** Q5NDE2_SOLTU)
Solyc10g008120.3	6.00242	56.8994	-3.24344	0	0	O-methyltransferase (AHRD V3.3 *** A0A1B4Z3W3_9ROSA)
Solyc10g008280.3	192.091	36.3673	2.40094	0	0	Protein kinase superfamily protein (AHRD V3.3 *** AT1G53050.2)
Solyc10g008400.1	360.705	15.7097	4.51671	0	0	RING/U-box superfamily protein (AHRD V3.3 *-* AT1G74990.1)
Solyc10g009150.3	42.0857	443.8	-3.40074	0	0	Organ-specific protein S2 (AHRD V3.3 *** F2VPS2_SOLNI)
Solyc10g011730.3	38.1108	0.372	6.67214	0	0	Arabinogalactan peptide 20 (AHRD V3.3 *** AGP20_ARATH)
Solyc10g017510.3	5.11101	288.581	-5.81719	0	0	Cytochrome P450, putative (AHRD V3.3 *** B9S9Q2_RICCO)
Solyc10g039210.3	11.5709	92.7343	-3.00366	0	0	Cytochrome P450, putative (AHRD V3.3 *** B9SYM5_RICCO)
Solyc10g044470.2	281.303	69.792	2.01007	0	0	Chloride channel protein (AHRD V3.3 *** M1AL73_SOLTU)
Solyc10g045240.2	0.365518	109.599	-8.2024	0	0	Beta-glucosidase (AHRD V3.3 *** L0ASF2_POPTO)
Solyc10g047000.2	143.418	45.7993	1.64646	0	0	Transducin/WD40 repeat-like superfamily protein (AHRD V3.3 *** AT1G80670.1)
Solyc10g049580.2	25.4938	196.109	-2.94189	0	0	Arabinogalactan protein (AHRD V3.3 --* Q9FUL8_NICAL)
Solyc10g050110.1	14.1585	75.0983	-2.41255	0	0	Leucine-rich repeat receptor-like protein kinase family (AHRD V3.3 *** A0A0K9PL83_ZOSMR)
Solyc10g050690.2	29.1732	0.298538	6.59265	0	0	Plastocyanin-like domain protein (AHRD V3.3 *** G7JMH1_MEDTR)
Solyc10g050730.2	51.1423	0.374113	7.09811	0	0	Plastocyanin-like domain protein (AHRD V3.3 *** G7JMH1_MEDTR)
Solyc10g050890.2	74.0954	346.834	-2.22697	0	0	nitrite reductase 2
Solyc10g050980.1	1668.09	0.0355712	15.3089	0	0	PAB-dependent poly(A)-specific ribonuclease subunit PAN2 (AHRD V3.3 -** A0A1D1XPR6_9ARAE)
Solyc10g050990.1	1494.12	0.0341431	15.15	0	0	Pyruvate kinase (AHRD V3.3 --* A9TZX1_PHYPA)
Solyc10g054030.2	211.206	34.269	2.625	0	0	RING/U-box superfamily protein (AHRD V3.3 *** AT4G39140.5)
Solyc10g054080.2	20.6529	95.2746	-2.20753	0	0	Kinesin-related protein (AHRD V3.3 *** D3YBF5_TRIRP)
Solyc10g055460.2	124.572	0.583405	7.73064	0	0	Peptidase M50 family protein (AHRD V3.3 --* AT4G20310.1)
Solyc10g055720.2	241.511	56.2879	2.1016	0	0	MAP kinase kinase kinase 75
Solyc10g055800.2	4064.87	288.563	3.81579	0	0	Chitinase (AHRD V3.3 *** B9VRK7_CAPAN)
Solyc10g061960.2	171.69	23.0182	2.89906	0	0	Phosphatidylinositol-4-phosphate 5-kinase 5-like protein (AHRD V3.3 *** A0A0B0PLQ6_GOSAR)
Solyc10g075170.2	108.876	0.485186	7.79013	0	0	Aspartate aminotransferase (AHRD V3.3 *-* A0A067JJ16_JATCU)
Solyc10g075175.1	202.289	1.24892	7.33698	0	0	Aspartate aminotransferase (AHRD V3.3 *** B9HDA1_POPTR)
Solyc10g076350.2	13.6305	70.7565	-2.37214	0	0	Macrophage migration inhibitory factor (AHRD V3.3 *** A0A103YLB8_CYNCS)
Solyc10g076400.2	634.456	3.3511	7.55581	0	0	Trichome birefringence-like protein (AHRD V3.3 *** G7JKP3_MEDTR)
Solyc10g076510.2	16093.5	90.8034	7.47007	0	0	Pyruvate decarboxylase (AHRD V3.3 *** Q8H9C6_SOLTU)
Solyc10g076610.2	353.751	101.097	1.80744	0	0	lysyl-tRNA synthetase
Solyc10g076830.2	1.29417	42.967	-5.07287	0	0	Laccase (AHRD V3.3 *** P93366_TOBAC)
Solyc10g076920.2	89.5955	11.3647	2.97362	0	0	BZIP transcription factor (AHRD V3.3 *** A0A0K2JKR5_GOSHI)
Solyc10g076940.2	0.784097	75.1753	-6.56035	0	0	Protein zinc induced facilitator-like 1 (AHRD V3.3 *** A0A0B0NBA1_GOSAR)
Solyc10g078590.2	0.688396	34.4882	-5.65461	0	0	transmembrane protein (AHRD V3.3 *** AT5G18130.1)
Solyc10g079370.2	209.313	50.6957	2.04444	0	0	Transcription initiation factor IIB (AHRD V3.3 *** TF2B_SOYBN)
Solyc10g079420.1	212.869	74.3282	1.51802	0	0	Calcium-binding EF-hand (AHRD V3.3 *** A0A103XQG1_CYNCS)
Solyc10g079820.2	1500.93	259.982	2.52951	0	0	Dehydration-induced protein ERD15 (AHRD V3.3 *** Q9LKW3_SOLLC)
Solyc10g080010.2	94.3093	6.48717	3.85638	0	0	Glycosyltransferase (AHRD V3.3 *** Q5QPZ6_MEDTR)
Solyc10g080610.1	618.382	62.5153	3.30652	0	0	F-box/kelch-repeat protein (AHRD V3.3 *** A0A172MAC1_VITPS)
Solyc10g080660.2	236.063	76.4143	1.62842	0	0	Eukaryotic translation initiation factor 4E (AHRD V3.3 *** G7KPL2_MEDTR)
Solyc10g080690.2	140.567	11.1362	3.65076	0	0	Patatin (AHRD V3.3 *** K4D2V9_SOLLC)
Solyc10g080740.2	462.546	131.713	1.8121	0	0	Telomerase activating protein Est1 (AHRD V3.3 *** A0A072UH06_MEDTR)
Solyc10g080930.2	156.155	44.8975	1.79755	0	0	Transcription elongation factor (TFIIS) family protein (AHRD V3.3 *** G7L5V2_MEDTR)
Solyc10g081350.2	101.846	13.2107	2.94301	0	0	BZIP transcription factor (AHRD V3.3 *** Q32WR6_MALDO)
Solyc10g081390.1	83.4669	4.07247	4.34881	0	0	LOW QUALITY:transmembrane protein (AHRD V3.3 -** AT3G47510.1)
Solyc10g081440.2	359.462	130.699	1.45953	0	0	NADH-cytochrome b5 reductase (AHRD V3.3 *** K4D331_SOLLC)
Solyc10g081510.2	699.32	2500.17	-1.83779	0	0	ethylene-responsive methionine synthase
Solyc10g081550.2	0.0582708	118.55	-10.8655	0	0	Cytochrome P450, putative (AHRD V3.3 *** B9SYM5_RICCO)
Solyc10g081910.2	4.33366	87.2953	-4.32188	0	0	Receptor-kinase-like protein (AHRD V3.3 *** A0A072U3D4_MEDTR)
Solyc10g081920.2	22.0636	120.242	-2.44486	0	0	Coatomer subunit beta (AHRD V3.3 *** M1CQJ9_SOLTU)
Solyc10g083290.4	54.0578	4.54675	3.57857	0	0	symbol=Lin6
Solyc10g083400.1	166.301	6.01433	4.78989	0	0	Cytochrome P450, putative (AHRD V3.3 *** B9T5M5_RICCO)
Solyc10g083670.2	13.0838	77.3623	-2.56602	0	0	Cellulose synthase-like protein (AHRD V3.3 *** L0ASI8_POPTO)
Solyc10g083720.2	1885.37	273.772	2.78375	0	0	Pyruvate kinase family protein (AHRD V3.3 *** AT3G52990.1)
Solyc10g083730.2	276.933	24.3052	3.51002	0	0	F-box protein PP2-A13 (AHRD V3.3 *** A0A072U2Z8_MEDTR)
Solyc10g083760.2	630.577	181.942	1.79277	0	0	chloroplast threonine deaminase 1 precursor
Solyc10g084140.2	213.453	64.3091	1.73033	0	0	Ferrochelatase (AHRD V3.3 *** K4D3K0_SOLLC)
Solyc10g084600.2	104.985	6.06841	4.10733	0	0	Plant protein 1589 of unknown function (AHRD V3.3 *** AT3G55240.1)
Solyc10g084970.2	163.952	32.8775	2.31888	0	0	WAS/WASL-interacting protein family member 2, putative isoform 1 (AHRD V3.3 *** A0A061FLH8_THECC)
Solyc10g085040.1	47.4709	4.30086	3.46224	0	0	SOUL heme-binding family protein (AHRD V3.3 *** AT2G37970.1)
Solyc10g085860.1	70.7645	1.14335	5.93596	0	0	Glycosyltransferase (AHRD V3.3 *** K4D420_SOLLC)
Solyc10g086100.2	56.5513	6.92351	3.03041	0	0	Proteinase inhibitor (AHRD V3.3 *** A0A0R4WSF0_TOBAC)
Solyc10g086630.1	905.7	25.1934	5.16662	0	0	LOW QUALITY:Legume-specific protein (AHRD V3.3 *** S5VRI2_9FABA)
Solyc10g086760.2	20.8305	121.093	-2.53733	0	0	Tubulin beta chain (AHRD V3.3 *** A0A103XQ61_CYNCS)
Solyc11g005030.2	228.828	35.65	2.68144	0	0	Protein translocase subunit SecA (AHRD V3.3 *** V4KTM1_EUTSA)
Solyc11g005200.2	118.465	15.0142	2.98023	0	0	Prolyl 4-hydroxylase subunit alpha-1 (AHRD V3.3 *** A0A0B2RW69_GLYSO)
Solyc11g005330.2	2194.62	837.103	1.39049	0	0	Actin (AHRD V3.3 *** ACT_GOSHI)
Solyc11g005450.2	598.384	161.025	1.89442	0	0	Transcription elongation factor (TFIIS) family protein (AHRD V3.3 *** AT5G09850.5)
Solyc11g005670.2	1457.77	187.077	2.96278	0	0	POLYUBIQUITIN 1
Solyc11g005830.2	120.512	0.0233867	12.0091	0	0	Cysteine desulfurase (AHRD V3.3 *** A0A0K9Q199_ZOSMR)
Solyc11g005860.2	65.3327	0.605066	6.74268	0	0	Cysteine desulfurase (AHRD V3.3 *** A0A0K9Q199_ZOSMR)
Solyc11g006465.1	728.149	291.87	1.31857	0	0	DnaJ-like protein (AHRD V3.3 *-* Q9M7M2_SOLLC)
Solyc11g006470.2	239.116	48.5872	2.29864	0	0	Core-2/I-branching beta-1,6-N-acetylglucosaminyltransferase family protein (AHRD V3.3 *** AT5G22070.1)
Solyc11g006880.2	384.898	81.4831	2.23974	0	0	jagunal-like protein (AHRD V3.3 *** AT5G51510.1)
Solyc11g006890.2	137.151	41.7006	1.7181	0	0	sterol 4-alpha-methyl-oxidase 2-2 (AHRD V3.3 --* AT2G29390.3)
Solyc11g006990.2	7.01565	212.588	-4.91737	0	0	Trichome birefringence-like 36 (AHRD V3.3 *** A0A061FQB5_THECC)
Solyc11g007130.2	478.791	71.8857	2.73614	0	0	Hippocampus abundant transcript-like protein 1 (AHRD V3.3 *** W9QGN7_9ROSA)
Solyc11g007600.2	280.644	6.33945	5.46331	0	0	Cellulose synthase-like protein (AHRD V3.3 *** L0ASI8_POPTO)
Solyc11g007690.2	28.0597	135.465	-2.27303	0	0	Pyruvate kinase (AHRD V3.3 *** K4D530_SOLLC)
Solyc11g008080.2	0.736925	28.5276	-5.26814	0	0	DUF1635 family protein (AHRD V3.3 *** A0A072VZ15_MEDTR)
Solyc11g008210.2	169.622	24.1151	2.81531	0	0	Glycine-rich RNA-binding family protein (AHRD V3.3 *** B9HUL0_POPTR)
Solyc11g008270.2	159.214	28.4721	2.48259	0	0	DUF4050 family protein (AHRD V3.3 *** A0A072VNV4_MEDTR)
Solyc11g008580.2	452.202	136.985	1.72237	0	0	RING/U-box superfamily protein (AHRD V3.3 *** AT1G05890.1)
Solyc11g008680.2	1197.81	13.1856	6.50215	0	0	Acyl-[acyl-carrier-protein] desaturase (AHRD V3.3 *** A0A060IKL1_NICBE)
Solyc11g008820.2	38.0695	2.4661	3.94905	0	0	Endoglucanase (AHRD V3.3 *** A0A0V0II53_SOLCH)
Solyc11g008870.2	164.888	496.8	-1.59163	0	0	Methylenetetrahydrofolate reductase (AHRD V3.3 *** K4D5E7_SOLLC)
Solyc11g010470.2	544.47	207.97	1.38841	0	0	14-3-3 protein 1
Solyc11g010650.3	9.01422	56.8133	-2.65427	0	0	nicotinamidase 1 (AHRD V3.3 *** AT2G22570.1)
Solyc11g010780.1	9.40526	59.6187	-2.66496	0	0	UDP-glycosyltransferase (AHRD V3.3 *** A0A165XS50_DAUCA)
Solyc11g011210.2	34.3019	344.907	-3.33168	0	0	Gibberellin-regulated family protein (AHRD V3.3 *** AT1G74670.1)
Solyc11g011500.2	5469.52	55.9876	6.61126	0	0	Potassium channel
Solyc11g011610.2	143.028	43.8277	1.70713	0	0	UPF0678 fatty acid-binding protein-like protein family (AHRD V3.3 *** A0A151RPZ2_CAJCA)
Solyc11g011760.2	101.41	27.7346	1.86959	0	0	NAD(P)H-quinone oxidoreductase subunit 6, chloroplastic (AHRD V3.3 --* R4PTT2_UTRGI)
Solyc11g011880.2	430.638	25.1198	4.09887	0	0	Protein kinase (AHRD V3.3 *** A9CM11_IPONI)
Solyc11g011960.2	1806.31	269.974	2.74226	0	0	UDP-GLUCOSE PYROPHOSPHORYLASE 1 (AHRD V3.3 *** AT3G03250.1)
Solyc11g011990.2	126.083	8.17155	3.94676	0	0	plastid terminal oxidase
Solyc11g012360.2	3.79923	51.1225	-3.75377	0	0	Tonoplast dicarboxylate transporter (AHRD V3.3 *** K4D641_SOLLC)
Solyc11g012700.2	744.059	124.927	2.57372	0	0	oligopeptide transporter (AHRD V3.3 *** AT4G16370.1)
Solyc11g012760.2	79.6067	11.8048	2.75491	0	0	tRNA (guanine(9)-N1)-methyltransferase-like protein (AHRD V3.3 *** AT5G47680.1)
Solyc11g013810.2	1695.46	218.479	2.95679	0	0	Nitrate reductase (AHRD V3.3 *** K4D6I5_SOLLC)
Solyc11g017140.2	248.082	80.2949	1.62744	0	0	Protein SENSITIVE TO PROTON RHIZOTOXICITY 1 (AHRD V3.3 *** W9QXR9_9ROSA)
Solyc11g020100.2	76.0936	14.6808	2.37441	0	0	Disease resistance protein (AHRD V3.3 *** A0A118JXS4_CYNCS)
Solyc11g042990.2	186.685	61.6104	1.59852	0	0	Protein kinase family protein (AHRD V3.3 *** F4I313_ARATH)
Solyc11g044560.2	205.723	51.2987	2.00349	0	0	ABA responsive transcription factor (AHRD V3.3 *** G5EM38_SOLLC)
Solyc11g045130.2	337.885	106.019	1.67234	0	0	Polynucleotidyl transferase, ribonuclease H-like superfamily protein (AHRD V3.3 *** AT2G32070.1)
Solyc11g065320.2	14.3354	72.4109	-2.33802	0	0	Zinc finger transcription factor 67
Solyc11g065620.2	59.4058	197.139	-1.73009	0	0	Sulfite reductase (AHRD V3.3 *** H6WYS2_SOLLC)
Solyc11g065830.2	6.14364	58.1582	-3.24165	0	0	2-oxoglutarate/malate translocator, chloroplastic (AHRD V3.3 *** A0A0B0P837_GOSAR)
Solyc11g066060.2	60.0844	944.2	-3.97397	0	0	heat shock protein 70 (AHRD V3.3 *** AT3G12580.1)
Solyc11g066670.1	2.04049	49.6673	-4.60933	0	0	Glycosyltransferase (AHRD V3.3 *** K4D9S4_SOLLC)
Solyc11g066820.2	165.868	496.108	-1.58222	0	0	Cellulose synthase-like protein (AHRD V3.3 *** L0ATP8_POPTO)
Solyc11g067000.2	255.917	12.7841	4.31948	0	0	Drug resistance transporter-like ABC domain protein (AHRD V3.3 *** G7L5Z6_MEDTR)
Solyc11g068430.2	1507.09	143.659	3.39071	0	0	Ferredoxin family protein (AHRD V3.3 *** B9HQ08_POPTR)
Solyc11g069190.2	48.0322	187.873	-1.96652	0	0	auxin response factor 4
Solyc11g069270.2	34.7878	193.318	-2.47766	0	0	Beta-galactosidase (AHRD V3.3 *** E3UVW7_SOLLC)
Solyc11g069510.2	123.556	15.2356	3.01908	0	0	GATA transcription factor (AHRD V3.3 *** V7C3K3_PHAVU)
Solyc11g069530.2	342.717	89.7905	1.93245	0	0	Pleckstrin-like (PH) and lipid-binding START domain protein (AHRD V3.3 *** G7IRU5_MEDTR)
Solyc11g069700.2	396.284	51.7677	2.93786	0	0	Elongation factor 1-alpha (AHRD V3.3 *** EF1A_SOLLC)
Solyc11g069750.2	108.098	21.0812	2.35763	0	0	High-affinity nitrate transporter (AHRD V3.3 *** Q76IJ7_PRUPE)
Solyc11g069760.1	2.07553	48.6753	-4.55238	0	0	LOW QUALITY:High affinity nitrate transporter protein (AHRD V3.3 *-* Q84MZ8_TOBAC)
Solyc11g069940.1	4.60273	92.2853	-4.30912	0	0	Glutaredoxin (AHRD V3.3 *** A0A118JSL8_CYNCS)
Solyc11g070130.2	521.335	158.424	1.71892	0	0	Profilin (AHRD V3.3 *** Q8VWR0_SOLLC)
Solyc11g071640.2	82.9425	230.143	-1.47297	0	0	Beta-glucosidase (AHRD V3.3 *** A0A0B4PJM3_SOYBN)
Solyc11g072200.2	5.29888	999.268	-7.55931	0	0	2-oxoglutarate (2OG) and Fe(II)-dependent oxygenase superfamily protein (AHRD V3.3 *** AT5G24530.1)
Solyc11g072920.2	5.57938	110.244	-4.30563	0	0	Peroxidase (AHRD V3.3 *** K4DAZ8_SOLLC)
Solyc12g005020.2	41.4908	0	12.878	0	0	RING/U-box superfamily protein (AHRD V3.3 *** AT3G20395.1)
Solyc12g005030.2	229.197	13.4017	4.09512	0	0	Protein kinase (AHRD V3.3 *** Q9AR92_MEDSA)
Solyc12g005040.2	291.949	15.7901	4.2082	0	0	Calcium-dependent protein kinase (AHRD V3.3 *-* Q9XER6_SOLTU)
Solyc12g005380.2	64.542	3.89105	4.05375	0	0	Diacylglycerol kinase (AHRD V3.3 *** K4DB76_SOLLC)
Solyc12g005390.2	213.498	38.6228	2.46723	0	0	Vesicle-associated protein 4-2 (AHRD V3.3 *** VAP42_ARATH)
Solyc12g005430.1	48.3845	5.93142	3.02414	0	0	LOW QUALITY:HXXXD-type acyl-transferase family protein, putative (AHRD V3.3 *** A0A061E8Z9_THECC)
Solyc12g005450.1	54.156	6.95458	2.96746	0	0	Kinase family protein (AHRD V3.3 *** D7LY50_ARALL)
Solyc12g005670.2	5.83621	128.671	-4.46696	0	0	HAK5
Solyc12g005790.2	1.67258	43.3077	-4.71585	0	0	Peroxidase 27
Solyc12g005950.2	622.737	39.0021	3.99578	0	0	COP1 homolog
Solyc12g006460.2	1.50445	126.062	-6.38387	0	0	Cytochrome P450 (AHRD V3.3 *** A0A124SDJ5_CYNCS)
Solyc12g006470.2	3.5218	354.118	-6.64906	0	0	viroid RNA-binding protein
Solyc12g006530.2	147.978	13.1542	3.49391	0	0	Terpene cyclase/mutase family member (AHRD V3.3 *** M1BMW3_SOLTU)
Solyc12g006560.2	1045.39	0.0575298	13.9774	0	0	Early nodulin-93 (AHRD V3.3 *** A0A061GV12_THECC)
Solyc12g006680.2	1339.8	0.0233867	15.484	0	0	Early nodulin 93 protein (AHRD V3.3 *** A3FGC9_9ROSI)
Solyc12g006700.2	326.277	118.073	1.46623	0	0	Mitogen-activated protein kinase kinase kinase 1 isoform 1 (AHRD V3.3 *** A0A061GM60_THECC)
Solyc12g006730.1	27.132	0.203266	7.03364	0	0	LOW QUALITY:glutathione S-transferase zeta 1 (AHRD V3.3 --* AT2G02390.2)
Solyc12g006750.1	40.9698	0.473984	6.41536	0	0	glutathione S-transferase zeta 1 (AHRD V3.3 --* AT2G02390.2)
Solyc12g006760.1	81.7988	9.64564	3.08774	0	0	glutathione S-transferase zeta 1 (AHRD V3.3 --* AT2G02390.2)
Solyc12g006770.1	51.0332	6.18235	3.04708	0	0	glutathione S-transferase zeta 1 (AHRD V3.3 --* AT2G02390.2)
Solyc12g007100.2	149.553	29.5396	2.33919	0	0	AAA-type ATPase family protein / ankyrin repeat family protein (AHRD V3.3 *** AT3G24530.1)
Solyc12g008370.2	272.397	82.2094	1.72838	0	0	SNW domain-containing 1 (AHRD V3.3 *** A0A0B0PGB0_GOSAR)
Solyc12g008470.2	278.554	21.9661	3.66434	0	0	Cytochrome b5 (AHRD V3.3 *** A0A0B0P428_GOSAR)
Solyc12g008473.1	85.3304	0.8284	6.69479	0	0	RING/U-box superfamily protein (AHRD V3.3 *-* AT1G55530.3)
Solyc12g008530.2	582.156	95.6889	2.60648	0	0	Pectinesterase (AHRD V3.3 *** K4DBU1_SOLLC)
Solyc12g008660.1	443.656	40.4262	3.45664	0	0	Zinc finger transcription factor 73
Solyc12g009110.2	16.0962	187.497	-3.54894	0	0	O-methyltransferase, putative (AHRD V3.3 *** B9SUX6_RICCO)
Solyc12g009300.3	14546.8	71.2188	7.67444	0	0	sucrose synthase (SuSy)
Solyc12g009560.2	872.78	174.146	2.32534	0	0	EIN3-binding F-box protein 1
Solyc12g009880.1	307.712	9.03928	5.09465	0	0	LOW QUALITY:Serine-rich protein-related (AHRD V3.3 *** A0A061GN42_THECC)
Solyc12g009930.2	2.55742	179.033	-6.12324	0	0	Glycosyltransferase (AHRD V3.3 *** K4DC81_SOLLC)
Solyc12g009970.2	126.355	23.2577	2.44126	0	0	Ribosomal RNA small subunit methyltransferase G (AHRD V3.3 *** A0A0B0NU00_GOSAR)
Solyc12g010040.2	1525.59	279.477	2.44844	0	0	leucine aminopeptidase A
Solyc12g010430.1	56.4167	4.19263	3.75135	0	0	LOW QUALITY:NHL domain protein (AHRD V3.3 --* AT3G01430.1)
Solyc12g010840.2	52.1901	184.7	-1.82275	0	0	Ketol-acid reductoisomerase (AHRD V3.3 *** M1ADA6_SOLTU)
Solyc12g010920.2	36.3435	0.0357199	9.78886	0	0	Oleosin (AHRD V3.3 *** K4DCH8_SOLLC)
Solyc12g011300.2	0.978466	133.776	-7.10321	0	0	Glutathione s-transferase, putative (AHRD V3.3 *** B9T3K4_RICCO)
Solyc12g013530.2	140.215	36.2728	1.94969	0	0	DNA-directed RNA polymerase subunit alpha (AHRD V3.3 --* A0A0K1ZY18_9ASTR)
Solyc12g013690.2	229.489	18.4139	3.6373	0	0	FAD/NAD(P)-binding oxidoreductase family protein (AHRD V3.3 *** AT5G05320.1)
Solyc12g013700.2	126.926	1.33172	6.58854	0	0	Stem-specific protein tsjt1, putative (AHRD V3.3 *** D6BRF0_JATCU)
Solyc12g013870.2	105.844	12.6633	3.06585	0	0	RNA-binding S4 domain-containing protein (AHRD V3.3 *** AT1G53120.1)
Solyc12g014250.2	20.6733	142.249	-2.78453	0	0	Phosphoenolpyruvate carboxylase (AHRD V3.3 *** CAPP_SOLTU)
Solyc12g014600.2	140.217	42.7605	1.71235	0	0	RNA-binding protein, putative (AHRD V3.3 *** Q1ENZ5_MUSAC)
Solyc12g015770.2	140.045	25.7632	2.44159	0	0	Cellulose synthase, putative (AHRD V3.3 *** B9S9W0_RICCO)
Solyc12g015880.2	178.774	617.736	-1.7905	0	0	Heat shock protein 90-1
Solyc12g017240.2	2.57835	37.5909	-3.86736	0	0	xyloglucan endo-transglycosylase B1
Solyc12g017380.2	0.319894	49.1431	-7.20792	0	0	Organic cation/carnitine transporter (AHRD V3.3 *** A0A072TPM4_MEDTR)
Solyc12g019480.2	2.03538	61.3951	-4.9165	0	0	Formin-like protein (AHRD V3.3 *** K4DDH4_SOLLC)
Solyc12g035400.2	7.65638	100.342	-3.70966	0	0	WAT1-related protein (AHRD V3.3 *** K4DE01_SOLLC)
Solyc12g040640.2	5.77992	56.5304	-3.28566	0	0	Beta-glucosidase, putative (AHRD V3.3 *** B9T4F7_RICCO)
Solyc12g040790.2	3.04487	205.287	-6.04902	0	0	Phosphoethanolamine N-methyltransferase (AHRD V3.3 *** A0A075BJJ7_LYCBA)
Solyc12g042600.2	55.611	2.65679	4.38955	0	0	Glycosyltransferase (AHRD V3.3 *** K4DF51_SOLLC)
Solyc12g042980.2	0.111331	58.7256	-8.91924	0	0	2-oxoglutarate-dependent dioxygenase (AHRD V3.3 *** A0A061G9S7_THECC)
Solyc12g044600.3	27.9927	205.756	-2.87635	0	0	NADP-malic enzyme
Solyc12g044920.2	1.31588	44.1902	-5.06711	0	0	Phospholipid-transporting ATPase (AHRD V3.3 *** A0A0V0IZF4_SOLCH)
Solyc12g044950.2	17.5281	1199.01	-6.09851	0	0	lipid desaturase
Solyc12g049320.2	0.0795442	29.2228	-8.46695	0	0	Nodulation signaling pathway 1-like protein (AHRD V3.3 *** A0MSK8_NICBE)
Solyc12g055970.2	2.88526	143.744	-5.64263	0	0	Endoglucanase (AHRD V3.3 *** Q93WY9_TOBAC)
Solyc12g056090.2	90.3675	6.32979	3.82924	0	0	Cox19-like CHCH family protein (AHRD V3.3 *-* AT4G23760.1)
Solyc12g056120.1	88.2029	270.136	-1.61589	0	0	6-phosphogluconate dehydrogenase, decarboxylating (AHRD V3.3 *** K4DFU3_SOLLC)
Solyc12g056250.2	22.5169	223.039	-3.30975	0	0	Glutathione S-transferase (AHRD V3.3 *** Q9M558_EUPES)
Solyc12g056410.2	201.092	26.3251	2.93187	0	0	F-box protein PP2-A13 (AHRD V3.3 *** P2A13_ARATH)
Solyc12g056510.2	359.435	19.813	4.17896	0	0	Trihelix transcription factor GT-2 (AHRD V3.3 *** A0A0B2SAG9_GLYSO)
Solyc12g056590.2	60.7781	6.4078	3.24499	0	0	Ethylene Response Factor D.2
Solyc12g056650.2	312.488	53.34	2.55168	0	0	GIGANTEA (AHRD V3.3 *** F2Z6M2_IPONI)
Solyc12g056860.2	22.4198	130.181	-2.53671	0	0	bZIP transcription factor family protein (AHRD V3.3 *** AT1G77920.1)
Solyc12g068070.2	251.711	46.578	2.43227	0	0	Filament-like plant protein (AHRD V3.3 *** G7J2M7_MEDTR)
Solyc12g088130.2	48.6415	0.0369994	10.2089	0	0	basic helix-loop-helix (bHLH) DNA-binding superfamily protein (AHRD V3.3 *** AT5G10570.1)
Solyc12g088220.2	0.22223	87.4456	-8.64531	0	0	SlBCAT1
Solyc12g088760.1	11.7778	90.2688	-2.93784	0	0	Subtilisin-like protease (AHRD V3.3 *** W9SHY0_9ROSA)
Solyc12g094620.2	73.7075	1435.38	-4.28355	0	0	catalase
Solyc12g095890.2	1067.58	71.079	3.90923	0	0	Poly(A) polymerase (AHRD V3.3 *** A0A0B2Q923_GLYSO)
Solyc12g095910.2	35.5746	154.083	-2.11705	0	0	cysteine protease
Solyc12g096030.1	420.676	6.89172	5.92835	0	0	LOW QUALITY:Mitochondrial carrier protein (AHRD V3.3 *** F8WLA3_CITUN)
Solyc12g096570.1	57.8993	1.22238	5.5595	0	0	ARGOS (AHRD V3.3 *** C7SFP7_SOLLC)
Solyc12g096670.2	141.487	42.5881	1.73051	0	0	Ankyrin repeat family protein (AHRD V3.3 *** AT2G31820.1)
Solyc12g096870.1	9.01138	80.0936	-3.16042	0	0	Glycosyltransferase (AHRD V3.3 *** Q0PI14_VITLA)
Solyc12g098520.2	326.828	41.9162	2.96351	0	0	SolycHsfA5
Solyc12g098540.2	1.59681	403.972	-7.97619	0	0	Apyrase (AHRD V3.3 *** APY_SOLTU)
Solyc12g098740.2	592.906	203.639	1.54148	0	0	Clathrin interactor EPSIN 2 (AHRD V3.3 *** EPN2_ARATH)
Solyc12g098753.1	174.185	26.8036	2.6991	0	0	Pollen protein Ole E I-like protein (AHRD V3.3 *-* A0A072VSY6_MEDTR)
Solyc12g098850.2	750.152	174.909	2.10076	0	0	ethylene-forming enzyme
Solyc12g098960.2	16.941	97.5376	-2.53285	0	0	Kinase family protein (AHRD V3.3 *** B9N417_POPTR)
Solyc12g099250.2	244.651	71.462	1.77576	0	0	MAP kinase kinase kinase 89
Solyc12g099770.2	176.081	43.6637	2.01135	0	0	Mitochondria fission 1 (AHRD V3.3 *** A0A0B0PYJ7_GOSAR)
Solyc12g099900.1	183.525	37.9052	2.27613	0	0	SCL3 (scarecrow-like 3)
Solyc12g100050.2	183.516	29.9328	2.61644	0	0	MSF1-like family protein (AHRD V3.3 *** AT5G13070.1)
Solyc12g100060.1	808.874	113.766	2.82957	0	0	Zinc finger A20 and AN1 domain-containing stress-associated protein (AHRD V3.3 *-* A0A0K9NMC5_ZOSMR)
Solyc12g100270.2	1151.05	288.519	1.99568	0	0	Fatty acid hydroxylase superfamily (AHRD V3.3 *** AT1G02205.2)
Solyc01g081600.3	2.03717	34.8018	-4.09723	0	0	Non-specific lipid-transfer protein (AHRD V3.3 *** K4AY52_SOLLC)
Solyc06g074090.3	6.54446	56.6834	-3.11182	0	0	Sterol delta-7 reductase (AHRD V3.3 *** Q6S5A3_TROMA)
Solyc10g081170.2	128.809	331.453	-1.36305	0	0	Calmodulin 2
Solyc01g100920.3	0.372522	27.3272	-6.19951	0	0	WAT1-related protein (AHRD V3.3 *** K4B1C3_SOLLC)
Solyc01g094060.3	323.863	111.653	1.53439	0	0	BEACH domain-containing protein (AHRD V3.3 *** A0A124SBD7_CYNCS)
Solyc02g086590.3	148.168	48.5202	1.6105	0	0	Kinase, putative (AHRD V3.3 *** B9SF98_RICCO)
Solyc05g010080.3	5.94992	60.8701	-3.36828	0	0	Chaperone DnaJ-domain superfamily protein (AHRD V3.3 --* AT1G62970.1)
Solyc09g072700.3	1.66465	37.2701	-4.48521	0	0	Peroxidase (AHRD V3.3 *** K4CUU6_SOLLC)
Solyc02g083420.3	139.733	44.1408	1.66114	0	0	Protein phosphatase 2C family protein (AHRD V3.3 *** AT4G38520.2)
Solyc09g090080.1	3.18482	40.8111	-3.67516	0	0	Phosphate transporter (AHRD V3.3 *** K0FGD5_9ERIC)
Solyc12g014430.2	6.8428	55.5109	-3.02351	0	0	Cellulose synthase-like protein (AHRD V3.3 *** L0ASV8_POPTO)
Solyc12g089320.2	109.641	33.0605	1.72993	0	0	Transcription elongation factor family protein, putative isoform 1 (AHRD V3.3 *** A0A061FCJ0_THECC)
Solyc07g007410.3	39.4185	4.00166	3.30299	0	0	Leucine-rich repeat family protein (AHRD V3.3 *** AT1G15740.1)
Solyc09g007020.1	29.0458	1.1338	4.68041	0	0	pathogenesis-related protein
Solyc03g118425.1	160.61	50.2279	1.67744	0	0	NF-X1-type zinc finger protein NFXL1 (AHRD V3.3 *** W9QPA3_9ROSA)
Solyc10g080080.2	51.9614	7.94085	2.70951	0	0	Thioredoxin reductase (AHRD V3.3 *** K4D2P9_SOLLC)
Solyc01g079880.3	1156.41	471.081	1.29562	0	0	Stem-specific TSJT1 (AHRD V3.3 *** A0A0B0MRD0_GOSAR)
Solyc06g007800.3	108.404	30.113	1.85023	0	0	Mitochondrial import inner membrane translocase subunit Tim17/Tim22/Tim23 family protein (AHRD V3.3 *** B9GQL5_POPTR)
Solyc08g008420.3	3.74702	40.7933	-3.44772	0	0	Mitochondrial pyruvate carrier (AHRD V3.3 *** K4CIX6_SOLLC)
Solyc06g034020.3	108.105	31.6831	1.7695	0	0	methionine sulfoxide reductase A3
Solyc11g065100.2	120.102	37.1004	1.69588	0	0	Mitochondria fission 1 protein (AHRD V3.3 *** A0A151RUY2_CAJCA)
Solyc02g070000.3	3.16125	40.7483	-3.66649	0	0	Leucine-rich receptor-like protein kinase family protein (AHRD V3.3 *** AT4G20940.1)
Solyc11g007170.2	246.329	89.6457	1.45837	0	0	Katanin p60 ATPase-containing subunit A1 (AHRD V3.3 *** A0A0J8ECK3_BETVU)
Solyc05g007020.3	157.846	52.271	1.59584	0	0	LOV/LOV protein (AHRD V3.3 *** E3WH16_SOLLC)
Solyc07g041970.3	616.705	238.852	1.36882	0	0	Subtilisin-like protease (AHRD V3.3 *** W9R6D5_9ROSA)
Solyc01g094200.3	27.12	104.664	-1.95103	0	0	Malic enzyme (AHRD V3.3 *** K4AZG1_SOLLC)
Solyc04g078750.3	472.701	166.972	1.50248	0	0	Late embryogenesis abundant protein (AHRD V3.3 *** G7LCF7_MEDTR)
Solyc09g015020.1	43.2798	2.67743	4.00938	0	0	Heat-shock protein, putative (AHRD V3.3 *** B9S3B2_RICCO)
Solyc06g075630.3	143.421	33.754	2.088	0	0	Dirigent protein (AHRD V3.3 *** K4C9S8_SOLLC)
Solyc03g031980.3	10.6559	66.6358	-2.64279	0	0	Clade XVI lectin receptor kinase (AHRD V3.3 *** K4BFG9_SOLLC)
Solyc02g078150.3	24.5756	0.275003	6.46371	0	0	DUF506 family protein (AHRD V3.3 *** G7IPT8_MEDTR)
Solyc06g072120.3	129.114	337.618	-1.38641	0	0	40S ribosomal protein SA (AHRD V3.3 *** K4C8T4_SOLLC)
Solyc10g005300.3	42.6063	5.44675	2.96133	0	0	Kinase family protein (AHRD V3.3 *** U5GUL9_POPTR)
Solyc02g092790.3	20.6942	87.2981	-2.07315	0	0	Arabinogalactan 1
Solyc04g081440.3	779.29	330.401	1.2379	0	0	beta-fructofuranosidase
Solyc01g034010.1	78.7819	16.9079	2.21731	0	0	Serine/threonine protein phosphatase 7 long form isogeny (AHRD V3.3 *** A0A151SGZ7_CAJCA)
Solyc06g051130.1	36.2952	3.40529	3.41251	0	0	LOW QUALITY:Transferase family protein (AHRD V3.3 *** B9HSL5_POPTR)
Solyc10g011910.3	51.9132	9.11492	2.50962	0	0	WRKY transcription factor 25
Solyc09g005200.3	57.9851	10.6335	2.45056	0	0	ubiquitin carboxyl-terminal hydrolase (AHRD V3.3 *** AT1G65295.1)
Solyc06g060110.3	65.3566	197.441	-1.59572	0	0	amino acid transporter 2
Solyc01g106173.1	26.0769	1.02325	4.66706	0	0	PDI-like 2-3 (AHRD V3.3 --* AT2G32920.1)
Solyc12g096560.2	258.408	99.2293	1.38077	0	0	Apyrase-like protein (AHRD V3.3 *** A0MWC2_TOBAC)
Solyc08g082190.3	156.393	497.444	-1.67383	0	0	diacylglycerol kinase 5 (AHRD V3.3 --* AT2G20900.4)
Solyc01g057910.3	56.9183	9.12349	2.64205	0	0	R2R3MYB transcription factor 2
Solyc02g067700.1	65.3231	13.42	2.28193	0	0	RING/U-box superfamily protein, putative (AHRD V3.3 *** A0A061FV20_THECC)
Solyc10g044967.1	45.2458	6.56874	2.78331	0	0	MADS-box transcription factor (AHRD V3.3 *** A0A059Q1L5_9POAL)
Solyc01g106620.2	1661.22	120.117	3.79048	0	0	Pathogenesis-related protein 1 (AHRD V3.3 *** E2GEV9_9ROSI)
Solyc02g088090.1	0.736925	33.1596	-5.48358	0	0	Calcium-binding EF-hand (AHRD V3.3 *** A0A103YHF0_CYNCS)
Solyc08g074682.1	12.5042	135.793	-3.44405	0	0	polyphenol oxidase precursor
Solyc09g014770.3	38.2905	132.105	-1.78548	0	0	AMP deaminase (AHRD V3.3 *** W9RW60_9ROSA)
Solyc02g032920.3	114.755	33.1657	1.78973	0	0	U3 small nucleolar RNA-associated protein 6-like protein (AHRD V3.3 *** W9R9F9_9ROSA)
Solyc08g076180.3	153.364	53.3955	1.52245	0	0	Cystic fibrosis transmembrane conductance regulator (AHRD V3.3 *** A0A0B0NAP2_GOSAR)
Solyc05g052280.3	14.1922	70.6429	-2.31661	0	0	Peroxidase (AHRD V3.3 *** K4C1Q9_SOLLC)
Solyc03g093160.3	169.055	58.6902	1.52726	0	0	Luc7-like protein 3 (AHRD V3.3 *** A0A1D1Z0B4_9ARAE)
Solyc10g075035.1	149.712	48.9082	1.61303	0	0	B3 domain-containing protein (AHRD V3.3 *** A0A0B2SFE8_GLYSO)
Solyc04g049120.3	282.469	112.68	1.32546	0	0	Nuclear receptor corepressor 1 (AHRD V3.3 *** A0A0B2NZZ3_GLYSO)
Solyc09g018280.1	15.9496	77.8675	-2.28956	0	0	Non-specific serine/threonine protein kinase (AHRD V3.3 *** K4CS94_SOLLC)
Solyc01g107170.2	83.6721	21.5343	1.9587	0	0	Zinc finger protein (AHRD V3.3 *** A0T3Q5_SOLTU)
Solyc01g086970.3	271.876	106.686	1.35037	0	0	A20/AN1 zinc finger protein SAP4
Solyc03g005050.3	15.1026	74.6007	-2.29848	0	0	Adenylate kinase family-like protein (AHRD V3.3 *** Q38JG0_SOLTU)
Solyc01g099660.3	21.9764	0.295384	6.18491	0	0	Heat shock protein 70 (AHRD V3.3 *** Q9M4E8_CUCSA)
Solyc10g079200.2	2.55708	34.8417	-3.76881	0	0	Mitochondrial carrier protein (AHRD V3.3 *** B1N662_SOLLC)
Solyc06g076100.3	188.419	68.3272	1.4633	0	0	Phosphatase 2C family protein (AHRD V3.3 *** B9GJN9_POPTR)
Solyc02g079060.3	304.896	114.739	1.41109	0	0	Eukaryotic translation initiation factor 3 subunit J (AHRD V3.3 *** K4B9D0_SOLLC)
Solyc03g080090.3	394.07	161.252	1.28925	0	0	Nam-like protein 1
Solyc02g084480.2	257.232	101.197	1.34534	0	0	Golgin candidate 6 (AHRD V3.3 *-* A0A0B0P8X2_GOSAR)
Solyc08g081160.3	139.579	46.9752	1.5707	0	0	Phosphatidylinositol N-acetyglucosaminlytransferase subunit P-like protein (AHRD V3.3 *** A0A072TN99_MEDTR)
Solyc05g011940.3	1.33672	30.9496	-4.55221	0	0	SlCytochrome P450
Solyc03g118510.3	3.09409	37.0282	-3.5705	0	0	Ovary receptor kinase 27 (AHRD V3.3 *** S4WIQ7_SOLCH)
Solyc03g112060.3	4.19849	41.6581	-3.30383	0	0	Quinolinate synthase A (AHRD V3.3 *** W9RJG8_9ROSA)
Solyc09g091660.3	140.884	388.38	-1.46293	0	0	Pleiotropic drug resistance ABC transporter (AHRD V3.3 *** W0TUG3_ACAMN)
Solyc11g072820.2	15.2658	73.9021	-2.27335	0	0	Kinesin-related protein (AHRD V3.3 *** A0A0B0ND48_GOSAR)
Solyc04g008810.3	53.2516	160.363	-1.58932	0	0	40S ribosomal S26-like protein (AHRD V3.3 *** I3S2G2_MEDTR)
Solyc11g069590.2	14.6401	74.7975	-2.358	0	0	Kinase, putative (AHRD V3.3 *** B9SVB0_RICCO)
Solyc09g083090.3	37.7014	129.561	-1.78135	0	0	Non-specific serine/threonine protein kinase (AHRD V3.3 *** K4CVT6_SOLLC)
Solyc09g089780.3	2.77916	36.5564	-3.7002	0	3.99236e-308	2-oxoglutarate (2OG) and Fe(II)-dependent oxygenase superfamily protein (AHRD V3.3 *** AT1G06620.1)
Solyc10g086190.2	215.233	542.201	-1.33302	0	5.1091e-308	Adenosine kinase, putative (AHRD V3.3 *** B9T0A9_RICCO)
Solyc02g070210.3	5.14314	47.7775	-3.21179	0	5.46455e-308	Sec14p-like phosphatidylinositol transfer family protein (AHRD V3.3 *** A0A061G966_THECC)
Solyc01g101240.3	141.588	363.801	-1.362	0	5.82855e-308	aspartic protease precursor
Solyc01g087140.3	0.861924	27.6502	-5.01439	0	8.54292e-308	Late embryogenesis abundant protein (AHRD V3.3 *** G7II20_MEDTR)
Solyc01g094410.3	367.465	135.065	1.44409	0	1.86703e-307	C2 calcium/lipid-binding plant phosphoribosyltransferase family protein (AHRD V3.3 *** AT4G11610.1)
Solyc09g009700.3	25.2835	98.2831	-1.95971	0	2.93677e-307	GDSL esterase/lipase (AHRD V3.3 *** V5K506_GOSHI)
Solyc07g042460.2	132.456	39.9905	1.72747	2.87658e-308	4.65377e-307	Respiratory burst oxidase, putative (AHRD V3.3 *** B9RR53_RICCO)
Solyc04g081550.3	13.1016	65.4003	-2.31908	4.08177e-308	6.59833e-307	Pathogenesis-related thaumatin family protein (AHRD V3.3 *** B9H4Z3_POPTR)
Solyc05g042030.3	181.17	63.3808	1.51438	4.1269e-308	6.666e-307	PHD finger family protein / bromo-adjacent homology (BAH) domain-containing protein (AHRD V3.3 *** AT4G22140.2)
Solyc04g070983.1	2.89955	44.0491	-3.90733	8.9665e-308	1.44718e-306	Terpene cyclase/mutase family member (AHRD V3.3 *** K4BT90_SOLLC)
Solyc07g055490.3	9.86205	58.3222	-2.56492	9.9946e-308	1.61184e-306	Cytochrome P450 (AHRD V3.3 *** A0A124SAX2_CYNCS)
Solyc03g113120.3	30.4617	1.77045	4.10393	3.58588e-307	5.77841e-306	WRKY transcription factor 73
Solyc01g107180.3	112.52	29.8498	1.91589	5.96533e-307	9.60517e-306	Phototropic-responsive NPH3 family protein (AHRD V3.3 *** B9HMY5_POPTR)
Solyc02g089120.3	74.8743	17.0984	2.12739	8.60801e-307	1.38494e-305	Protein COBRA (AHRD V3.3 *-* A0A151S444_CAJCA)
Solyc09g083200.3	2.65893	35.7765	-3.73331	3.87876e-306	6.23561e-305	Receptor-like protein kinase (AHRD V3.3 *** W0TR82_ACAMN)
Solyc09g074430.3	35.7155	3.48701	3.35319	4.27015e-306	6.85943e-305	Sl Monooxygenase
Solyc08g065860.3	74.6159	18.2335	2.03059	5.05412e-306	8.1124e-305	Core-2/I-branching beta-1,6-N-acetylglucosaminyltransferase family protein (AHRD V3.3 *** AT5G11730.1)
Solyc02g086220.3	109.107	30.0462	1.8586	1.48087e-305	2.37508e-304	alpha/beta-Hydrolases superfamily protein (AHRD V3.3 *** AT5G38220.3)
Solyc02g071860.3	147.045	49.2158	1.58011	2.1222e-305	3.40102e-304	Receptor-like protein kinase (AHRD V3.3 *** B9I1R1_POPTR)
Solyc08g074550.3	211.305	81.2337	1.3794	2.41916e-305	3.87388e-304	Threonyl-tRNA synthetase (AHRD V3.3 *** AT5G26830.1)
Solyc02g085300.3	76.6796	19.4829	1.97483	3.52175e-305	5.63507e-304	Sec14p-like phosphatidylinositol transfer family protein (AHRD V3.3 *** AT1G75170.2)
Solyc09g074400.3	188.846	71.0385	1.41024	4.74128e-305	7.58048e-304	Transducin/WD40 repeat-like superfamily protein (AHRD V3.3 *** AT2G26060.1)
Solyc01g100980.3	5.11775	44.7888	-3.13245	2.48378e-304	3.96803e-303	Pectin lyase-like superfamily protein (AHRD V3.3 *** AT1G02460.1)
Solyc07g008670.3	2.71626	35.9457	-3.70857	2.4889e-304	3.9731e-303	Protein LONGIFOLIA 1 (AHRD V3.3 *** A0A199VV70_ANACO)
Solyc10g080100.2	1.85655	32.6503	-4.13626	8.83152e-304	1.4087e-302	villin 2 (AHRD V3.3 *** AT2G41740.2)
Solyc12g011050.2	114.661	35.3069	1.70003	1.20279e-303	1.91705e-302	RNA binding protein, putative (AHRD V3.3 *** B9SEZ1_RICCO)
Solyc11g012320.2	378.967	980.657	-1.37177	2.55909e-303	4.07559e-302	SKP1-like 12 (AHRD V3.3 --* AT4G34470.1)
Solyc02g071250.3	212.429	80.0435	1.40774	3.98913e-303	6.34812e-302	CTD small phosphatase-like protein 2 (AHRD V3.3 *** A0A061GEH1_THECC)
Solyc03g078120.3	92.443	26.3341	1.81214	5.81546e-303	9.24727e-302	NAC domain protein, (AHRD V3.3 *-* A0A061FNG1_THECC)
Solyc09g066140.3	57.4043	11.7048	2.2938	9.63097e-303	1.53025e-301	myosin-binding protein (Protein of unknown function, DUF593) (AHRD V3.3 *-* AT1G08800.4)
Solyc05g046010.3	77.7107	811.736	-3.38471	1.633e-302	2.59263e-301	Peroxidase (AHRD V3.3 *** K4C0T4_SOLLC)
Solyc02g083490.3	3.35579	38.0973	-3.50639	1.73899e-302	2.75876e-301	Peroxidase (AHRD V3.3 *** K4BAL7_SOLLC)
Solyc05g025820.3	69.2557	16.249	2.08957	3.30378e-302	5.2371e-301	Kinase family protein (AHRD V3.3 *-* U5GAR5_POPTR)
Solyc01g006400.3	13.4799	68.041	-2.3337	6.31499e-302	1.00026e-300	Extensin-like protein (AHRD V3.3 *** O49946_SOLTU)
Solyc02g091700.3	107.524	22.5743	2.25428	1.53481e-301	2.42918e-300	hydroxyproline-rich glycoprotein family protein (AHRD V3.3 *** AT5G65660.1)
Solyc10g081370.2	7.6815	58.4214	-2.91361	1.56821e-301	2.48013e-300	small nuclear ribonucleoprotein F (AHRD V3.3 *** AT4G30220.1)
Solyc10g076910.2	183.037	62.4057	1.55111	1.69732e-301	2.68224e-300	ATP-dependent RNA helicase, putative (AHRD V3.3 *** B9SMB4_RICCO)
Solyc07g044980.3	236.646	88.7224	1.41515	1.95102e-301	3.08077e-300	NIM1-like protein 2
Solyc06g007320.3	377.517	156.718	1.26775	2.14994e-301	3.39226e-300	Ubiquitin activating enzyme E1 (AHRD V3.3 *** G1FER0_CAMSI)
Solyc06g076270.3	69.3737	15.8581	2.12678	2.89286e-301	4.56095e-300	Telomere-binding family protein (AHRD V3.3 *** B9HPG4_POPTR)
Solyc02g082950.3	31.5465	2.53264	3.64497	2.97585e-301	4.68817e-300	Trichome birefringence-like protein (AHRD V3.3 *** G7JKP3_MEDTR)
Solyc01g009870.3	25.1654	0.95874	4.6867	5.1562e-301	8.11685e-300	Glycerophosphodiester phosphodiesterase, putative (AHRD V3.3 *** B9RM92_RICCO)
Solyc04g079560.3	18.8393	83.3923	-2.14038	7.51856e-301	1.18265e-299	Amino acid transporter family protein (AHRD V3.3 *** B9MVJ1_POPTR)
Solyc04g082860.2	25.2013	1.06776	4.55365	9.23111e-301	1.45092e-299	Glycosyltransferase (AHRD V3.3 *** K4BW12_SOLLC)
Solyc09g092470.2	0.221209	27.6777	-6.87378	1.39678e-300	2.19373e-299	sesquiterpene synthase 14
Solyc11g068870.2	93.7406	24.807	1.91892	1.93995e-300	3.04446e-299	Nuclear speckle splicing regulatory 1 (AHRD V3.3 *** A0A0B0NEG8_GOSAR)
Solyc03g031450.3	32.0667	1.63076	4.29401	5.1343e-300	8.05135e-299	basic helix-loop-helix (bHLH) DNA-binding superfamily protein (AHRD V3.3 *-* AT1G61660.7)
Solyc06g065530.3	58.6139	11.6799	2.32721	7.09827e-300	1.11226e-298	GDSL-like lipase/acylhydrolase superfamily protein
Solyc03g117547.1	2.12295	32.3232	-3.93324	8.01457e-300	1.25488e-298	ABC transporter family protein (AHRD V3.3 *** A0A097P9P6_HEVBR)
Solyc09g076000.3	47.7314	6.90747	2.78993	8.55712e-300	1.3388e-298	MAP kinase kinase kinase 71
Solyc09g059040.3	51.9131	164.781	-1.66534	1.75383e-299	2.74185e-298	fructose 1,6-bisphosphate aldolase
Solyc12g044420.1	5.89279	46.5906	-2.98893	2.69114e-299	4.20399e-298	LOW QUALITY:Avr9/Cf-9 rapidly elicited protein (AHRD V3.3 *** G7LFZ0_MEDTR)
Solyc10g080370.1	18.0801	80.7132	-2.15941	3.3058e-299	5.16023e-298	LOW QUALITY:Transmembrane protein, putative (AHRD V3.3 -** G7IZE0_MEDTR)
Solyc01g109300.3	288.981	110.549	1.38621	3.41089e-299	5.32021e-298	4-hydroxy-3-methylbut-2-enyl diphosphate reductase
Solyc05g015060.3	24.1293	0.707793	5.07331	4.09668e-299	6.38501e-298	P-loop containing nucleoside triphosphate hydrolases superfamily protein (AHRD V3.3 *** AT3G50940.1)
Solyc07g056570.1	4.29606	41.6905	-3.27108	4.96119e-299	7.72652e-298	notabilis
Solyc05g005710.3	59.4483	172.781	-1.53939	1.65408e-298	2.5741e-297	spermidine synthase
Solyc12g014310.2	2.20831	34.0586	-3.9559	1.91912e-298	2.98428e-297	pathogenesis-related family protein (AHRD V3.3 *** AT1G78780.5)
Solyc03g025950.3	397.081	167.981	1.24126	8.13424e-298	1.26393e-296	Membrane steroid-binding protein (AHRD V3.3 *** G5DXK7_SILLA)
Solyc05g008895.1	1.65157	35.0855	-4.40502	8.18499e-298	1.27085e-296	Lipid transfer protein (AHRD V3.3 *** I0IK55_9MYRT)
Solyc06g084210.3	330.579	136.345	1.27747	1.02566e-297	1.59129e-296	Protein transport protein Sec24-like family (AHRD V3.3 *** A0A151TQ51_CAJCA)
Solyc09g005080.1	105.48	32.5963	1.69431	1.6098e-297	2.49567e-296	verticillium wilt disease resistance 2
Solyc12g005860.2	680.209	280.899	1.27581	1.66293e-297	2.57609e-296	Aconitate hydratase (AHRD V3.3 *** K4DBC4_SOLLC)
Solyc04g074230.3	526.994	228.727	1.20441	1.86064e-297	2.88018e-296	SIG74 14-3-3 family protein
Solyc03g026220.3	344.438	120.011	1.52034	6.68562e-297	1.03412e-295	BAG family molecular chaperone regulator-like protein (AHRD V3.3 *** A0A072TGZ0_MEDTR)
Solyc07g063590.3	10.5609	59.2914	-2.48764	4.4182e-296	6.82882e-295	Myosin VIII-B (AHRD V3.3 *** B0CN64_NICBE)
Solyc02g081150.1	47.8306	7.94332	2.58945	1.4059e-295	2.17133e-294	LOW QUALITY:serine/arginine repetitive matrix-like protein (AHRD V3.3 *** AT4G22190.1)
Solyc11g011220.2	157.711	57.1542	1.46471	2.62409e-295	4.0497e-294	Transmembrane protein (AHRD V3.3 *** A0A0B0N9X1_GOSAR)
Solyc03g120260.3	36.2001	2.80736	3.68973	4.50192e-295	6.94248e-294	Coatomer beta subunit, putative (AHRD V3.3 *-* B9SQC0_RICCO)
Solyc05g005020.3	90.5781	274.545	-1.60026	1.12101e-294	1.72742e-293	Alpha-Glucan Water Dikinase
Solyc12g098490.2	11.4187	73.1425	-2.68747	1.43838e-294	2.21481e-293	Serine hydroxymethyltransferase (AHRD V3.3 *** M1A0B7_SOLTU)
Solyc06g076820.1	270.23	84.7217	1.67416	1.49027e-293	2.29297e-292	Zinc finger (C2H2 type) family protein
Solyc06g065850.2	63.6725	12.6408	2.32941	1.66631e-293	2.5619e-292	SPFH/Band 7/PHB domain-containing membrane-associated protein family (AHRD V3.3 *** AT5G25260.1)
Solyc03g031880.3	36.6441	1.15541	4.99776	2.35011e-293	3.61051e-292	Amine oxidase family protein (AHRD V3.3 *** B9H3J5_POPTR)
Solyc07g056470.3	54.0814	9.42556	2.5241	2.50943e-293	3.85238e-292	Glutathione S-transferase-like protein (AHRD V1 **** Q8GVD1_SOLLC)
Solyc11g040340.2	4.53126	47.7609	-3.40972	3.30757e-293	5.07384e-292	LEE14BDGL L.esculentum endo-1,4-beta-D-glucanase
Solyc06g060590.3	0.559641	24.8688	-5.45736	3.74935e-293	5.74722e-292	Bidirectional sugar transporter SWEET (AHRD V3.3 *** K4C6N9_SOLLC)
Solyc03g122350.3	29.8081	121.461	-2.02665	8.60265e-293	1.31768e-291	Cytochrome P450 (AHRD V3.3 *** Q0PNH1_CAPCH)
Solyc01g088550.3	1.53692	29.0406	-4.23012	9.1565e-293	1.40146e-291	Purine permease family protein (AHRD V3.3 *** B9I8W9_POPTR)
Solyc01g028860.3	803.678	344.509	1.22178	1.01314e-292	1.54951e-291	evolutionarily conserved C-terminal region 2 (AHRD V3.3 *** AT3G13460.1)
Solyc02g077000.3	2.95977	34.3665	-3.53505	1.98034e-292	3.0265e-291	Phospholipase A1 (AHRD V3.3 *** A5YW95_CAPAN)
Solyc09g014720.2	21.9017	0.231399	6.4963	3.49393e-292	5.33568e-291	Kinase, putative (AHRD V3.3 *** B9RE26_RICCO)
Solyc03g007760.3	65.6482	192.904	-1.55439	5.21684e-292	7.96085e-291	P-loop containing nucleoside triphosphate hydrolases superfamily protein (AHRD V3.3 *** AT4G28000.1)
Solyc10g084950.2	2.76053	37.3069	-3.74547	4.39953e-291	6.70863e-290	Major facilitator superfamily protein (AHRD V3.3 *** AT2G37900.1)
Solyc08g074480.1	3.04101	44.1751	-3.87815	1.13614e-290	1.73116e-289	14 kDa proline-rich protein DC2.15 (AHRD V3.3 *** A0A0B2P545_GLYSO)
Solyc09g015170.3	6.71867	50.7739	-2.91318	1.5883e-290	2.41831e-289	Receptor-like kinase (AHRD V3.3 *** C0SW26_SOYBN)
Solyc09g082500.3	64.4231	13.8885	2.21033	2.80918e-290	4.274e-289	Tesmin/TSO1-like CXC domain protein (AHRD V3.3 *** G7K3P9_MEDTR)
Solyc03g082450.3	0.849804	27.2831	-4.96195	2.9881e-290	4.54285e-289	Receptor-like protein kinase (AHRD V3.3 *** M8BN66_AEGTA)
Solyc06g069070.1	72.4891	16.6774	2.11595	4.24512e-290	6.44911e-289	Lipid transfer protein (AHRD V3.3 *** S4TID2_GOSHI)
Solyc04g005255.1	271.357	108.271	1.32492	4.39991e-290	6.6793e-289	Phosphatidylinositol 4-kinase (AHRD V3.3 *** J3R305_GOSBA)
Solyc10g005020.3	5.42286	42.0848	-2.95551	6.68829e-290	1.01457e-288	DUF4228 domain protein (AHRD V3.3 *** G7LHF9_MEDTR)
Solyc06g050230.3	123.016	37.4921	1.71478	2.24566e-289	3.40397e-288	Dual specificity protein phosphatase, putative (AHRD V3.3 *** B9S4C7_RICCO)
Solyc03g116270.3	0.384829	23.6344	-5.91261	5.93187e-289	8.98488e-288	2-oxoglutarate and Fe(II)-dependent oxygenase superfamily protein, putative (AHRD V3.3 *** A0A061FWB6_THECC)
Solyc01g110500.3	52.7692	8.16889	2.68836	6.95262e-289	1.05232e-287	ENTH/VHS family protein (AHRD V3.3 *** A0A061GXX0_THECC)
Solyc08g082170.3	153.982	55.2849	1.47773	1.12108e-288	1.69557e-287	Pectin lyase-like superfamily protein (AHRD V3.3 *** A0A097PQY8_SOLLC)
Solyc02g030080.3	151.372	54.7983	1.46596	1.34812e-288	2.03744e-287	transducin family protein / WD-40 repeat family protein (AHRD V3.3 *** AT5G11240.1)
Solyc06g083790.3	61.8137	177.705	-1.52288	2.5571e-288	3.86173e-287	succinyl CoA ligase beta subunit
Solyc04g056280.3	110.628	35.8782	1.62491	3.51724e-288	5.30781e-287	cyclin dependent kinase C
Solyc04g005040.1	4.65841	40.2388	-3.10902	4.07615e-288	6.14671e-287	Matrix metalloproteinase (AHRD V3.3 *** I7KJ40_SOLLC)
Solyc08g074750.2	178.291	61.8877	1.52749	1.58764e-287	2.39235e-286	Zinc finger, C2H2 (AHRD V3.3 *** A0A103XIU1_CYNCS)
Solyc01g006060.3	2.68225	32.849	-3.61847	5.8464e-287	8.80321e-286	Dirigent protein (AHRD V3.3 *** K4ASH2_SOLLC)
Solyc04g079970.3	1345.8	558.356	1.26936	7.77815e-287	1.17033e-285	RUB1 conjugating enzyme
Solyc02g087480.3	119.359	39.2402	1.60462	1.91735e-286	2.8828e-285	CW14 protein (DUF1336) (AHRD V3.3 *** AT1G59650.1)
Solyc04g078500.1	25.9443	1.24569	4.36116	2.2066e-286	3.31525e-285	cyclinJ18
Solyc01g112290.3	185.691	67.7006	1.4556	2.61618e-286	3.92774e-285	glutamate tRNA synthetase (AHRD V3.3 *-* AT5G64050.1)
Solyc07g042510.3	62.627	13.7768	2.18611	3.23076e-286	4.84685e-285	Bax inhibitor-1 family protein (AHRD V3.3 *** AT4G15470.1)
Solyc07g063410.3	32.8197	2.62374	3.64322	3.92052e-286	5.87733e-285	JA2-like
Solyc02g077710.1	37.9059	541.489	-3.84513	1.23792e-285	1.85443e-284	LOW QUALITY:ROX1 homologue (AHRD V3.3 *** I7GSE9_TOBAC)
Solyc04g077440.3	191.532	57.064	1.74491	1.39087e-285	2.08202e-284	Squalene monooxygenase (AHRD V3.3 *** Q506K3_DATIN)
Solyc05g052040.1	23.4681	90.7718	-1.95431	1.40345e-285	2.09931e-284	Ethylene-responsive transcription factor (AHRD V3.3 *** M4WYH8_GOSHI)
Solyc02g067520.3	8.82061	59.3875	-2.74645	1.42309e-285	2.12714e-284	Unknown protein (AHRD V3.3 )
Solyc03g097410.1	3.89697	36.655	-3.23349	5.59238e-285	8.353e-284	Inositol-tetrakisphosphate 1-kinase (AHRD V3.3 *** K4BJF8_SOLLC)
Solyc06g083440.3	24.0901	95.8407	-1.99611	5.99226e-285	8.94375e-284	Cytochrome b5 (AHRD V3.3 *** CYB5_TOBAC)
Solyc06g053715.1	22.8416	0.812839	4.79321	7.43294e-285	1.10859e-283	S-locus lectin protein kinase family protein (AHRD V3.3 --* AT1G61390.2)
Solyc03g122190.3	46.9271	7.99743	2.5537	1.73746e-284	2.58947e-283	Jasmonate zim-domain protein (AHRD V3.3 *** G7IIQ4_MEDTR)
Solyc12g057140.1	21.3856	87.3161	-2.02611	2.27408e-284	3.38676e-283	Arabinogalactan protein (AHRD V3.3 *** A0A140JWN5_TOBAC)
Solyc07g048085.1	61.7859	13.6519	2.17462	2.41702e-284	3.59702e-283	Fasciclin-like arabinogalactan protein (AHRD V3.3 *-* G7K503_MEDTR)
Solyc02g081030.3	39.6296	137.686	-1.79779	3.51607e-284	5.2288e-283	ERD (early-responsive to dehydration stress) family protein (AHRD V3.3 *** AT4G22120.6)
Solyc04g077020.3	402.068	925.595	-1.20316	1.05721e-283	1.57105e-282	Tubulin alpha chain (AHRD V3.3 *** TBA_PRUDU)
Solyc12g063050.2	375.818	161.059	1.22217	1.41588e-283	2.10251e-282	RNA polymerase II C-terminal domain phosphatase-like 3, putative (AHRD V3.3 *** A0A061E5T0_THECC)
Solyc08g067410.2	67.4045	13.4895	2.31627	2.17686e-283	3.2302e-282	3-ketoacyl-CoA synthase (AHRD V3.3 *** A0A023PMK5_TOBAC)
Solyc07g008890.2	44.0383	6.63689	2.72208	3.48347e-283	5.16529e-282	Pentatricopeptide repeat superfamily protein (AHRD V3.3 *** A0A061GRI5_THECC)
Solyc06g052020.2	20.5243	0.245755	6.33283	4.35695e-283	6.4558e-282	Transmembrane protein, putative (AHRD V3.3 -** A0A072V1A4_MEDTR)
Solyc10g078300.2	542.784	237.683	1.19152	6.13491e-283	9.08367e-282	Single-stranded nucleic acid binding R3H (AHRD V3.3 *** A2Q6F7_MEDTR)
Solyc04g016360.3	24.0922	87.794	-1.86651	7.20159e-283	1.06553e-281	S-formylglutathione hydrolase (AHRD V3.3 *** K4BQD6_SOLLC)
Solyc01g094330.3	57.37	11.4127	2.32989	8.84546e-283	1.30781e-281	Variant surface glycoprotein ILTAT 1.23 (AHRD V3.3 *** A0A1D1YEL4_9ARAE)
Solyc03g114070.3	7.53172	51.6229	-2.7753	9.92925e-283	1.46699e-281	Rac-like small GTP-binding protein (AHRD V3.3 *** B5U2V7_SCODU)
Solyc02g093710.1	52.4173	9.49822	2.46814	2.84126e-282	4.19476e-281	LOW QUALITY:Hop-interacting protein THI031 (AHRD V3.3 *** G8Z260_SOLLC)
Solyc01g097270.3	246.8	61.8161	1.99908	3.48364e-282	5.13944e-281	pathogen-induced protein
Solyc02g084230.2	114.204	36.2894	1.65175	3.62256e-282	5.34053e-281	GAGA-binding transcriptional activator (AHRD V3.3 *** H1ZN87_SOLLC)
Solyc01g097650.3	2.95875	34.1241	-3.52399	3.89219e-282	5.73389e-281	Serinc-domain containing serine and sphingolipid biosynthesis protein (AHRD V3.3 *** AT3G24460.2)
Solyc02g085730.3	17.1303	72.8009	-2.08974	5.51633e-282	8.12069e-281	allene oxide cyclase
Solyc05g014260.3	24.1078	92.3706	-1.93709	7.80046e-282	1.14749e-280	Two-component response regulator (AHRD V3.3 *** W9RKG5_9ROSA)
Solyc11g069250.2	3.44377	51.497	-3.92209	9.36572e-282	1.37676e-280	Fasciclin-like arabinogalactan protein (AHRD V3.3 *** G7L2R9_MEDTR)
Solyc10g076730.1	0.726675	25.4402	-5.10692	1.2013e-280	1.76464e-279	LOW QUALITY:Plant invertase/pectin methylesterase inhibitor superfamily protein (AHRD V3.3 *** A0A061E7V9_THECC)
Solyc02g086810.1	58.1504	13.0174	2.15973	2.49064e-280	3.65598e-279	LOW QUALITY:DUF1645 family protein (AHRD V3.3 *** G7KIQ4_MEDTR)
Solyc05g007290.2	6.55445	44.1132	-2.74917	4.24727e-280	6.23004e-279	Regulator of chromosome condensation (RCC1) family protein (AHRD V3.3 *** G7K368_MEDTR)
Solyc02g087870.3	4.87655	42.3119	-3.12244	8.34365e-280	1.223e-278	ABC transporter B family protein (AHRD V3.3 *** A0A072U6J8_MEDTR)
Solyc03g120930.1	35.3397	3.13168	3.50308	8.7946e-280	1.28817e-278	Avr9/Cf-9 rapidly elicited protein (AHRD V3.3 *** G7LFZ0_MEDTR)
Solyc02g088240.3	28.4217	109.579	-1.94684	9.67989e-280	1.41683e-278	Phosphate transporter PHO1-like protein (AHRD V3.3 *** A0A0B0MVV1_GOSAR)
Solyc04g077490.3	18.4496	79.6651	-2.11749	1.77656e-279	2.59846e-278	AP2-like ethylene-responsive transcription factor (AHRD V3.3 *** A0A072VCJ1_MEDTR)
Solyc02g070630.3	123.574	43.2673	1.5138	4.20112e-279	6.14031e-278	60S ribosomal protein L18a, putative (AHRD V3.3 *-* B9S129_RICCO)
Solyc03g097675.1	116.019	38.4944	1.59017	4.91116e-279	7.17296e-278	Pyruvate dehydrogenase E1 component subunit beta (AHRD V3.3 *** B6TKX6_MAIZE)
Solyc06g073320.3	105.144	260.467	-1.30884	8.13956e-279	1.18797e-277	GDP-L-galactose phosphorylase 1 (AHRD V3.3 *** AT4G26850.1)
Solyc04g078390.2	225.018	92.0868	1.28929	8.2424e-279	1.20212e-277	F-box family protein (AHRD V3.3 *** AT4G24210.1)
Solyc01g110310.3	158.172	52.5859	1.59172	1.08646e-278	1.58342e-277	GATA transcription factor (AHRD V3.3 *** K4B3P4_SOLLC)
Solyc09g008913.1	2.34185	32.0958	-3.76278	1.2124e-278	1.76571e-277	Cytochrome P450 (AHRD V3.3 *** Q8H0I7_PETHY)
Solyc01g107080.3	73.5842	15.7951	2.21678	2.3829e-278	3.46793e-277	HXXXD-type acyl-transferase family protein, putative (AHRD V3.3 *** A0A061DGL0_THECC)
Solyc10g080360.1	5.35449	41.2384	-2.94922	3.81941e-278	5.55459e-277	LOW QUALITY:Transmembrane protein, putative (AHRD V3.3 *** G7IZE0_MEDTR)
Solyc01g067300.3	10.8654	55.4378	-2.35236	7.41373e-278	1.07742e-276	CASP-like protein (AHRD V3.3 *** K4AWX9_SOLLC)
Solyc09g089680.3	139.983	47.9503	1.54699	7.46421e-278	1.08398e-276	2-oxoglutarate (2OG) and Fe(II)-dependent oxygenase superfamily protein (AHRD V3.3 *** AT1G04350.1)
Solyc09g007530.3	212.319	86.1409	1.30162	3.283e-277	4.76431e-276	RING/U-box superfamily protein (AHRD V3.3 *** AT2G37150.15)
Solyc05g005640.3	101.272	31.2376	1.69722	1.15176e-276	1.67026e-275	methyl-CPG-binding domain 9 (AHRD V3.3 *** AT3G01460.1)
[truncated: 15,726 more rows]
