# Supplementary material for: Identification of ABA-Mediated Genetic and Metabolic Responses to Soil Flooding in Tomato (Solanum lycopersicum L. Mill)
Source: Front Plant Sci. 2021 Mar 5;12:613059. doi: 10.3389/fpls.2021.613059 (PMC7973378; doi:10.3389/fpls.2021.613059)
Supplement: Supplementary file 2 [file Table_2.XLSX]

## Sheet: Legend
Supporting File S2. List of DEGs in notabilis shoots and roots

## Sheet: Shoots
Gene	WT_shoots.S	WT_shoots.C	log2FC	P-value	FDR	Description
Solyc01g073640.3	581.608	200.885	1.53359	0	0	alcohol dehydrogenase-3,Pfam:PF13561
Solyc01g094790.3	122.831	306.108	-1.31702	0	0	Cysteine synthase (AHRD V3.3 *** K4AZL9_SOLLC)
Solyc01g105350.2	37.6847	4.34538	3.11468	0	0	Glycosyltransferase (AHRD V3.3 *** K4B2A5_SOLLC)
Solyc02g063000.3	349.792	108.259	1.69199	0	0	Glycosyltransferase (AHRD V3.3 *** K4B6I8_SOLLC)
Solyc02g070980.1	195.791	441.095	-1.17166	0	0	Chlorophyll a-b binding protein, chloroplastic (AHRD V3.3 *** K4B876_SOLLC)
Solyc02g080640.3	586.109	269.294	1.12279	0	0	adenylyl-sulfate reductase
Solyc06g068130.3	44.9824	4.66189	3.27036	0	0	Tetratricopeptide repeat (TPR)-like superfamily protein (AHRD V3.3 *-* AT5G20190.1)
Solyc08g060920.3	139.503	44.0184	1.6639	0	0	IDS4-like
Solyc09g008670.3	267.3	105.327	1.34323	0	0	threonine deaminase
Solyc09g091030.3	990.244	481.926	1.03879	0	0	Beta-amylase 1
Solyc07g056640.1	48.4113	7.66073	2.65996	0	0	cycling DOF factor 2 (AHRD V3.3 --* AT5G39660.3)
Solyc02g037550.3	114.373	38.336	1.57709	0	0	Auxin efflux carrier family protein (AHRD V3.3 *** AT1G76520.2)
Solyc02g071000.1	453.863	898.957	-0.985917	0	0	Chlorophyll a-b binding protein, chloroplastic (AHRD V3.3 *** K4B878_SOLLC)
Solyc10g075090.2	164.153	382.455	-1.21936	0	0	Non-specific lipid-transfer protein (AHRD V3.3 *** Q4A1N0_SOLLC)
Solyc07g043500.1	289.96	127.676	1.1838	0	7.52872e-308	Glycosyltransferase (AHRD V3.3 *** K4CEK8_SOLLC)
Solyc02g070970.1	584.995	1151.03	-0.976236	8.59589e-307	1.09775e-303	Chlorophyll a-b binding protein, chloroplastic (AHRD V3.3 *** Q41422_SOLTU)
Solyc10g075110.2	33.68	104.245	-1.62994	1.23447e-288	1.48376e-285	Non-specific lipid-transfer protein (AHRD V3.3 *** M1AVB9_SOLTU)
Solyc09g064630.3	236.617	104.042	1.18518	1.21887e-287	1.38362e-284	Tetratricopeptide repeat (TPR)-like superfamily protein (AHRD V3.3 *-* AT4G17940.1)
Solyc04g005100.3	138.066	54.5609	1.33975	5.23027e-280	5.62474e-277	Myb-like transcription factor family protein (AHRD V3.3 *** A0A061E7E9_THECC)
Solyc02g063450.3	349.295	170.222	1.03685	1.4397e-276	1.47087e-273	DNA-binding protein, putative (duplicated DUF1399) (AHRD V3.3 *** AT2G22660.2)
Solyc02g083250.3	221.591	101.503	1.12651	5.70573e-275	5.55168e-272	Ganglioside-induced differentiation-associated protein 2 (AHRD V3.3 *** A0A199VGA4_ANACO)
Solyc07g008540.3	92.668	30.5499	1.60135	1.65289e-274	1.53516e-271	chloroplast import apparatus 2 (AHRD V3.3 *** AT5G57180.2)
Solyc07g008210.3	946.478	513.752	0.881489	2.69867e-265	2.39747e-262	Tetratricopeptide repeat (TPR)-like superfamily protein (AHRD V3.3 *-* AT1G80130.1)
Solyc03g093140.3	180.83	80.9438	1.15942	1.18738e-252	1.0109e-249	Glycerol-3-phosphate transporter, putative (AHRD V3.3 *** B9R9S6_RICCO)
Solyc10g083380.2	97.0901	204.992	-1.0777	5.90338e-250	4.82495e-247	BZIP transcription factor family protein (AHRD V3.3 *-* B9MTQ4_POPTR)
Solyc01g110000.3	12.5685	51.0985	-2.02833	5.92702e-246	4.65796e-243	Beta-galactosidase (AHRD V3.3 *** A0A0V0ITW0_SOLCH)
Solyc02g094400.3	171.527	77.8492	1.13995	1.82108e-244	1.37816e-241	Glycerophosphodiester phosphodiesterase, putative (AHRD V3.3 *** B9RH28_RICCO)
Solyc03g006870.3	231.652	113.225	1.03265	1.66953e-242	1.21834e-239	phosphoglucomutase (AHRD V3.3 *** AT5G51820.1)
Solyc03g065250.3	292.575	527.823	-0.851298	9.28735e-224	6.54374e-221	Fatty acid hydroxylase superfamily protein (AHRD V3.3 *** A0A072TKE8_MEDTR)
Solyc02g070950.1	309.337	561.984	-0.861205	7.82095e-218	5.32685e-215	Chlorophyll a-b binding protein, chloroplastic (AHRD V3.3 *** Q41422_SOLTU)
Solyc07g043490.1	201.81	96.8609	1.05953	1.74613e-214	1.15093e-211	UDP-Gal:Tomatidine Galactosyltransferase
Solyc02g064800.3	110.825	218.164	-0.977505	5.30625e-208	3.3882e-205	Transducin/WD-like repeat-protein (AHRD V3.3 *** A0A072W178_MEDTR)
Solyc02g070990.1	119.482	230.947	-0.950282	1.40404e-207	8.69354e-205	Chlorophyll a-b binding protein, chloroplastic (AHRD V3.3 *** K4B877_SOLLC)
Solyc02g077880.3	260.849	469.797	-0.848546	4.42502e-205	2.65931e-202	auxin repressed/dormancy associated protein
Solyc07g008250.3	202.518	360.667	-0.832719	6.16705e-197	3.60033e-194	EIN3-binding F-box-like protein (AHRD V3.3 *** G7I706_MEDTR)
Solyc04g011440.4	46.5123	111.839	-1.26527	1.29784e-195	7.36631e-193	ethylene-responsive heat shock protein cognate 70
Solyc01g106820.3	56.6833	122.141	-1.10718	4.01521e-195	2.21737e-192	Sterol regulatory element-binding protein site 2 protease, putative (AHRD V3.3 *** B9S7Z4_RICCO)
Solyc12g089160.2	40.3252	94.9754	-1.23503	9.27348e-195	4.98645e-192	Lrr receptor protein kinase, putative (AHRD V3.3 *** B9R7U7_RICCO)
Solyc04g082200.2	125.572	240.385	-0.936196	1.44574e-188	7.57455e-186	LOW QUALITY:dehydrin
Solyc01g109790.3	199.703	101.869	0.972036	1.29565e-187	6.45706e-185	ADP-glucose pyrophosphorylase large subunit 1
Solyc12g009480.2	50.8624	15.7483	1.69016	1.27217e-187	6.45706e-185	SPX domain-containing family protein (AHRD V3.3 *** B9IMZ5_POPTR)
Solyc12g009930.2	464.667	268.077	0.793696	3.58812e-176	1.74562e-173	Glycosyltransferase (AHRD V3.3 *** K4DC81_SOLLC)
Solyc08g077900.3	3.18303	22.3753	-2.80903	4.43744e-171	2.10861e-168	Expansin-like protein (AHRD V3.3 *** W9S0F1_9ROSA)
Solyc08g062450.1	1.19743	15.8259	-3.71744	5.21292e-171	2.42081e-168	Heat-shock protein, putative (AHRD V3.3 *** B9RQT7_RICCO)
Solyc08g078900.1	74.6549	30.0792	1.31108	1.91197e-169	8.6816e-167	Bifunctional inhibitor/lipid-transfer protein/seed storage 2S albumin superfamily protein (AHRD V3.3 *** AT4G12490.1)
Solyc04g071140.3	175.778	306.152	-0.799984	6.97816e-165	3.09967e-162	Serine decarboxylase (AHRD V3.3 *** SDC1_ARATH)
Solyc01g010480.3	198.255	336.47	-0.763304	4.12967e-163	1.79535e-160	LOV/LOV protein (AHRD V3.3 *** E3WH16_SOLLC)
Solyc11g012130.2	41.2757	12.8827	1.67971	1.0602e-161	4.51315e-159	Blue copper protein (AHRD V3.3 *** A0A0B2RLQ3_GLYSO)
Solyc04g071610.3	188.024	342.566	-0.86547	2.64011e-161	1.10093e-158	Abscicic acid stress ripening 1
Solyc12g013710.2	49.4493	102.415	-1.05104	5.76984e-156	2.3579e-153	light dependent NADH:protochlorophyllide oxidoreductase 1
Solyc07g062700.3	131.108	232.371	-0.825286	1.17911e-154	4.72409e-152	sodium/calcium exchanger family protein / calcium-binding EF hand family protein (AHRD V3.3 *** AT1G53210.1)
Solyc06g060830.3	220.286	123.092	0.839453	7.45324e-154	2.92869e-151	Homeobox-leucine zipper family protein (AHRD V3.3 *** B9GYL8_POPTR)
Solyc08g075570.3	59.6003	23.4002	1.34793	8.17763e-154	3.15271e-151	Sodium:solute symporter family protein (AHRD V3.3 *** G7K6S1_MEDTR)
Solyc05g015390.3	223.315	376.328	-0.753122	3.11854e-149	1.18002e-146	Rubber elongation factor protein (AHRD V3.3 *** A0A072TUR8_MEDTR)
Solyc12g098900.2	4.29282	24.4722	-2.50195	1.02368e-148	3.80306e-146	Late embryogenesis abundant protein (AHRD V3.3 *** J7F2C7_CAMSI)
Solyc03g111550.3	103.878	187.788	-0.854455	2.0386e-148	7.43835e-146	GDSL esterase/lipase (AHRD V3.3 *** A0A0B2PXL8_GLYSO)
Solyc11g044910.2	20.6083	52.8816	-1.35948	2.22805e-145	7.98698e-143	Beta-D-xylosidase family protein (AHRD V3.3 *** B9HWX2_POPTR)
Solyc03g114450.3	903.298	572.618	0.657395	3.53798e-145	1.2464e-142	Calcium-sensing receptor (AHRD V3.3 *** K7ZLE1_NICBE)
Solyc04g071780.3	93.1153	44.228	1.07497	5.14383e-144	1.78142e-141	Cytochrome P450 (AHRD V3.3 *** A0A0B0NSU6_GOSAR)
Solyc03g115230.3	40.793	104.365	-1.35513	1.50649e-143	5.13037e-141	Solanum lycopersicum heat shock protein
Solyc07g007250.3	89.0287	41.043	1.11782	1.96334e-143	6.57655e-141	Metallocarboxypeptidase inhibitor (AHRD V3.3 *** MCPI_SOLLC)
Solyc02g069490.3	1087.81	679.181	0.679882	4.75382e-141	1.56669e-138	Sterol reductase (AHRD V3.3 *** E1VD17_SOLTU)
Solyc03g098010.3	39.7884	12.7073	1.64722	5.72731e-140	1.85756e-137	phosphate starvation inducible gene TPSI1
Solyc08g080170.3	197.646	111.269	0.829241	9.91431e-140	3.1653e-137	Hydroxymethylglutaryl-CoA synthase, putative (AHRD V3.3 *** B9RC08_RICCO)
Solyc09g075210.3	807.997	1254.31	-0.634318	2.67552e-139	8.41059e-137	Late embryogenesis abundant protein Lea5 (AHRD V3.3 *** F2VPP8_SOLNI)
Solyc02g079490.3	70.345	31.7787	1.14666	5.48977e-136	1.69958e-133	HXXXD-type acyl-transferase family protein, putative (AHRD V3.3 *** A0A061G8N7_THECC)
Solyc02g064690.3	38.2134	81.3466	-1.0909	9.29669e-136	2.83521e-133	Acyl-CoA N-acyltransferases (NAT) superfamily protein (AHRD V3.3 *** AT2G23060.1)
Solyc08g077530.3	85.6309	41.5082	1.04449	1.32997e-134	3.99636e-132	Beta-amylase (AHRD V3.3 *** K4CNB2_SOLLC)
Solyc03g119080.4	118.878	62.9063	0.917997	1.61045e-134	4.76902e-132	beta-mannosidase enzyme
Solyc08g067960.3	305.342	488.994	-0.679654	1.58392e-133	4.62348e-131	RING finger and CHY zinc finger protein (AHRD V3.3 *** G7JNA1_MEDTR)
Solyc07g066330.3	9.07951	30.6915	-1.75726	6.87721e-132	1.97918e-129	NAC domain-containing protein (AHRD V3.3 *** W0C8Y8_9FABA)
Solyc07g064410.1	63.9546	27.9293	1.19594	2.31659e-131	6.57428e-129	Kua-ubiquitin conjugating enzyme hybrid, localization (AHRD V3.3 *** A0A103XYI2_CYNCS)
Solyc08g082590.3	428.849	266.639	0.685178	5.28074e-131	1.4781e-128	Glutaredoxin (AHRD V3.3 *** A0A103XR19_CYNCS)
Solyc09g007270.3	4.73483	22.0472	-2.21685	1.24079e-129	3.42609e-127	Ascorbate peroxidase (AHRD V3.3 *** B9VRH6_CITMA)
Solyc08g080620.1	49.2668	19.0916	1.36826	8.63189e-129	2.35167e-126	PR-5x
Solyc10g075150.2	266.381	157.378	0.759593	1.08742e-128	2.92359e-126	Non-specific lipid-transfer protein (AHRD V3.3 *** M1AVB3_SOLTU)
Solyc01g081250.3	1.67371	14.2291	-3.08537	1.23043e-128	3.26512e-126	Glutathione s-transferase, putative (AHRD V3.3 *** B9SPC9_RICCO)
Solyc02g064680.3	44.4816	92.2913	-1.05489	2.31613e-125	6.06737e-123	Calcium-transporting ATPase (AHRD V3.3 *** M1BXI4_SOLTU)
Solyc01g005560.3	88.644	154.258	-0.799212	4.76313e-125	1.23196e-122	Isocitrate dehydrogenase [NADP] (AHRD V3.3 *** IDHC_SOLTU)
Solyc09g014770.3	105.613	181.536	-0.782246	4.2312e-124	1.0807e-121	AMP deaminase (AHRD V3.3 *** W9RW60_9ROSA)
Solyc12g013900.2	82.1822	143.702	-0.806381	5.30346e-123	1.33785e-120	CT099 (AHRD V3.3 *** Q30GX0_SOLPI)
Solyc10g085870.1	100.204	52.1661	0.942476	3.62816e-122	9.04076e-120	Glycosyltransferase (AHRD V3.3 *** M1BFM3_SOLTU)
Solyc06g036290.3	17.663	49.1323	-1.47334	6.79494e-121	1.67278e-118	heat shock protein 90
Solyc03g031860.3	270.013	168.162	0.68297	2.24899e-120	5.47066e-118	Phytoene synthase 1
Solyc11g066390.2	30.2572	64.747	-1.09817	3.26966e-120	7.85989e-118	superoxide dismutase 3
Solyc05g015433.1	28.722	62.077	-1.11058	4.80992e-120	1.1428e-117	kinase superfamily with octicosapeptide/Phox/Bem1p domain-containing protein (AHRD V3.3 --* AT2G35050.2)
Solyc05g053210.3	756.859	502.241	0.591561	5.60123e-120	1.31552e-117	Non-specific serine/threonine protein kinase (AHRD V3.3 *** K4C201_SOLLC)
Solyc07g055560.3	170.344	101.478	0.747172	5.8912e-117	1.3679e-114	Cytochrome P450 (AHRD V3.3 *** A0A124SAX2_CYNCS)
Solyc06g062430.3	28.5594	8.40584	1.7677	1.25826e-115	2.88876e-113	Myo-inositol oxygenase (AHRD V3.3 *** K7VPE5_SOLTU)
Solyc12g098850.2	379.736	243.091	0.64363	2.16139e-115	4.90707e-113	ethylene-forming enzyme
Solyc01g112190.3	7.19058	24.6019	-1.77519	8.90999e-115	2.00064e-112	Plant regulator RWP-RK family protein (AHRD V3.3 *** AT4G35270.4)
Solyc06g048410.3	295.044	188.126	0.649392	4.30838e-114	9.56881e-112	iron superoxide dismutase
Solyc02g081170.3	398.384	607.496	-0.609045	4.64302e-114	1.02012e-111	plastid lipid associated protein CHRC
Solyc06g066010.3	36.1956	72.712	-1.00718	7.52151e-114	1.63497e-111	U11/U12 small nuclear ribonucleoprotein 25 kDa (AHRD V3.3 *** A0A0B0PAC5_GOSAR)
Solyc07g005210.3	54.4797	102.134	-0.90512	1.17049e-113	2.51753e-111	Temperature-induced lipocalin (AHRD V3.3 *** Q38JE1_SOLLC)
Solyc02g068040.3	53.8508	99.6001	-0.88609	1.51316e-112	3.18747e-110	RNI-like superfamily protein (AHRD V3.3 --* AT4G02760.9)
Solyc09g015000.3	4.40304	19.2152	-2.12966	1.49949e-112	3.18747e-110	Heat-shock protein, putative (AHRD V3.3 *** B9S3B2_RICCO)
Solyc02g086970.3	257.443	157.55	0.708015	1.59149e-112	3.31825e-110	Aldehyde dehydrogenase (AHRD V3.3 *** Q1AFF6_VITPS)
Solyc07g056140.3	547.905	364.009	0.589915	9.26818e-112	1.9129e-109	ADP-glucose pyrophosphorylase small subunit
Solyc03g007760.3	62.9402	29.5139	1.0916	1.17961e-111	2.41031e-109	P-loop containing nucleoside triphosphate hydrolases superfamily protein (AHRD V3.3 *** AT4G28000.1)
Solyc08g007080.3	63.618	30.4408	1.06289	2.67017e-110	5.40194e-108	Type I inositol-1,4,5-trisphosphate 5-phosphatase (AHRD V3.3 *** G7JZV2_MEDTR)
Solyc03g095650.3	76.7057	135.505	-0.820083	3.68604e-110	7.384e-108	MLO-like protein (AHRD V3.3 *** K4BIY8_SOLLC)
Solyc03g116890.3	7.12185	25.2323	-1.8297	8.57369e-109	1.70084e-106	WRKY transcription factor 39
Solyc02g089620.3	30.2499	10.3705	1.54317	2.00942e-108	3.94793e-106	proline dehydrogenase
Solyc06g073540.3	99.8905	168.908	-0.758692	6.40644e-108	1.24669e-105	Argonaute4b
Solyc05g052680.1	44.2942	84.387	-0.929166	2.05887e-107	3.96876e-105	LOW QUALITY:HXXXD-type acyl-transferase family protein (AHRD V3.3 *** AT2G39980.1)
Solyc06g009140.3	117.71	211.395	-0.844722	1.38144e-106	2.63804e-104	Late embryogenesis abundant protein (AHRD V3.3 *** E3W6T3_SESPO)
Solyc02g032860.3	43.0569	17.6941	1.28316	1.20032e-105	2.27093e-103	5'-adenylylsulfate reductase (AHRD V3.3 *** A0A072V4H5_MEDTR)
Solyc07g051820.3	225.279	136.399	0.723415	1.84073e-105	3.45061e-103	Cellulose synthase family protein (AHRD V3.3 *** B9GTW0_POPTR)
Solyc09g091580.3	579.634	383.675	0.595612	2.91195e-105	5.40908e-103	ABC1 protein kinase 6 (AHRD V3.3 *** Q9LRN0_ARATH)
Solyc11g066100.2	20.4381	52.0894	-1.34782	3.3705e-105	6.20444e-103	heat shock protein 70 (AHRD V3.3 *** AT3G12580.1)
Solyc05g054350.3	113.818	184.082	-0.693999	4.98106e-105	9.08733e-103	alpha/beta hydrolase family protein
Solyc02g092930.1	26.5793	56.573	-1.09049	9.69602e-104	1.75326e-101	R2R3MYB transcription factor 44
Solyc11g012360.2	282.348	424.639	-0.588482	1.8158e-103	3.25458e-101	Tonoplast dicarboxylate transporter (AHRD V3.3 *** K4D641_SOLLC)
Solyc01g107190.3	10.533	30.005	-1.50613	2.47804e-103	4.40294e-101	LOB domain-containing protein, putative (AHRD V3.3 *** B9SGY6_RICCO)
Solyc06g074090.3	187.034	115.157	0.700062	3.06698e-103	5.40238e-101	Sterol delta-7 reductase (AHRD V3.3 *** Q6S5A3_TROMA)
Solyc03g113430.3	47.4751	21.1507	1.16639	8.13334e-103	1.42041e-100	Nitrate transporter NRT1-2 (AHRD V3.3 *** Q9FRU5_SOYBN)
Solyc04g071615.1	115.226	187.058	-0.69943	2.24893e-101	3.89427e-99	ASR4 (AHRD V3.3 *** Q2QJT5_SOLLC)
Solyc08g065320.3	26.7526	55.3855	-1.05064	1.88155e-100	3.23073e-98	green ripe-like 1
Solyc09g089930.2	22.7851	50.0842	-1.13522	1.08073e-99	1.84021e-97	ethylene responsive factor E.2
Solyc04g081550.3	37.3452	71.8826	-0.944558	5.19058e-99	8.76521e-97	Pathogenesis-related thaumatin family protein (AHRD V3.3 *** B9H4Z3_POPTR)
Solyc08g060810.3	284.555	426.227	-0.582884	2.3741e-98	3.97623e-96	EIN3-binding F-box protein 2
Solyc10g081570.2	32.6584	64.3334	-0.980518	9.38741e-97	1.55945e-94	Marmande
Solyc09g091600.3	31.2696	11.8146	1.40456	1.64283e-96	2.70709e-94	Tetratricopeptide repeat-like superfamily protein (AHRD V3.3 *** A0A061EKH3_THECC)
Solyc01g006300.3	541.651	367.368	0.560114	1.79327e-96	2.93135e-94	LECEVI1A
Solyc08g075490.3	759.566	1079.02	-0.506598	2.19737e-96	3.56341e-94	9-cis-epoxycarotenoid dioxygenase, putative (AHRD V3.3 *** B9S1S9_RICCO)
Solyc08g079180.3	594.869	408.623	0.541878	4.12116e-96	6.63052e-94	Elongation factor G, chloroplastic (AHRD V3.3 *** K4CNS6_SOLLC)
Solyc12g095750.2	75.1792	38.6032	0.96019	7.82276e-96	1.24877e-93	Auxin efflux carrier family protein, putative (AHRD V3.3 *** A0A061FMX0_THECC)
Solyc05g052670.1	68.7524	117.639	-0.774618	9.86178e-96	1.56206e-93	LOW QUALITY:HXXXD-type acyl-transferase family protein (AHRD V3.3 *** AT2G39980.1)
Solyc12g094620.2	1346.74	1931.61	-0.520255	3.62518e-95	5.69795e-93	catalase
Solyc04g082980.2	65.5203	152.316	-1.21876	1.26126e-94	1.96727e-92	Tetratricopeptide repeat-containing protein (AHRD V3.3 *** D7KTV6_ARALL)
Solyc09g090180.1	10.2851	28.9626	-1.49496	1.7088e-94	2.64515e-92	LIGHT-DEPENDENT SHORT HYPOCOTYLS-like protein (DUF640) (AHRD V3.3 *** AT1G07090.1)
Solyc12g006050.2	157.066	94.818	0.727212	2.90841e-94	4.46823e-92	Major facilitator superfamily protein (AHRD V3.3 *** AT3G21670.1)
Solyc02g071010.1	2442.25	3463.25	-0.503856	3.0214e-94	4.60718e-92	Chlorophyll a-b binding protein, chloroplastic (AHRD V3.3 *** Q41422_SOLTU)
Solyc06g076520.1	40.5384	76.2293	-0.909702	5.71863e-93	8.65547e-91	Class I heat shock protein (AHRD V3.3 *** F4YBC5_SOLNI)
Solyc10g009110.1	20.0557	44.8511	-1.15747	7.86714e-93	1.17335e-90	ethylene response factor F.5
Solyc11g012700.2	258.808	170.802	0.599589	7.86245e-93	1.17335e-90	oligopeptide transporter (AHRD V3.3 *** AT4G16370.1)
Solyc06g074260.3	56.0725	97.2254	-0.79342	8.6779e-93	1.2849e-90	pollen proteins Ole e I-like
Solyc06g049020.1	66.4071	33.907	0.970595	1.28295e-92	1.88593e-90	Sorghum bicolor protein targeted either to mitochondria or chloroplast proteins T50848 (AHRD V3.3 *** C7IVU8_9POAL)
Solyc01g095320.3	80.3219	144.753	-0.849191	2.22975e-92	3.25432e-90	BAG family molecular chaperone regulator 6 (AHRD V3.3 *** A0A0B2R655_GLYSO)
Solyc07g064160.3	1131.84	1676.21	-0.566426	3.3432e-92	4.81067e-90	Thiamine thiazole synthase, chloroplastic (AHRD V3.3 *** K4CH99_SOLLC)
Solyc12g044280.2	305.997	448.26	-0.550709	3.34306e-92	4.81067e-90	Photosystem I reaction center subunit VI (AHRD V3.3 *** B7FN63_MEDTR)
Solyc08g007130.3	54.854	26.3	1.05884	3.6627e-92	5.23357e-90	Beta-amylase (AHRD V3.3 *** K4CIK0_SOLLC)
Solyc01g100200.3	28.9625	57.1718	-0.980584	2.50821e-91	3.55904e-89	gras4
Solyc07g007260.3	30.9717	60.8905	-0.974323	5.78865e-91	8.1572e-89	Metallocarboxypeptidase inhibitor-like protein (AHRD V3.3 *** A0A089Q749_SOLHA)
Solyc07g053740.1	76.1379	124.994	-0.71546	2.14087e-90	2.99619e-88	Ethylene Response Factor F.4
Solyc10g075100.2	992.492	1387.12	-0.482402	2.28332e-90	3.17381e-88	Non-specific lipid-transfer protein (AHRD V3.3 *** Q4A1N1_SOLLC)
Solyc01g107460.2	906.711	615.648	0.55809	2.60129e-89	3.59136e-87	LOW QUALITY:neuronal PAS domain protein (AHRD V3.3 *** AT5G64190.2)
Solyc01g110150.2	43.1899	19.9008	1.11727	6.29486e-89	8.57486e-87	LOW QUALITY:prostatic spermine-binding-like protein (AHRD V3.3 *** AT4G34630.1)
Solyc02g086650.3	492.475	338.073	0.5426	6.2859e-89	8.57486e-87	Phosphoenolpyruvate/phosphate translocator (AHRD V3.3 *** A0A0D3QJC6_CAMSI)
Solyc02g083280.3	471.817	669.842	-0.505685	7.62831e-89	1.03225e-86	Rhodanese-related sulfurtransferase (AHRD V3.3 *** B7FGV4_MEDTR)
Solyc01g098110.3	59.3503	101.718	-0.777762	1.73882e-86	2.33746e-84	Esterase/lipase/thioesterase family protein (AHRD V3.3 *** AT1G54570.1)
Solyc08g083130.3	9.13092	25.1152	-1.45737	2.19796e-86	2.93535e-84	Homeobox-leucine zipper protein (AHRD V3.3 *** K4MNF8_MEDSA)
Solyc03g117980.3	43.8251	79.0491	-0.852132	3.22084e-86	4.27346e-84	whitefly-induced gp91-phox
Solyc04g077860.3	27.1275	53.4347	-0.978338	9.37544e-86	1.23592e-83	Sigma factor sigb regulation protein rsbq, putative (AHRD V3.3 *** B9R708_RICCO)
Solyc05g014000.3	106.906	63.6528	0.748389	1.005e-85	1.31636e-83	Pectate lyase (AHRD V3.3 *** M1AQF5_SOLTU)
Solyc11g007690.2	41.7959	74.8399	-0.840945	1.33169e-85	1.73315e-83	Pyruvate kinase (AHRD V3.3 *** K4D530_SOLLC)
Solyc11g006590.2	80.4185	45.1679	0.831494	1.72378e-85	2.22924e-83	Cytochrome P450, putative (AHRD V3.3 *** B9R857_RICCO)
Solyc04g005070.3	131.144	81.0109	0.695507	1.81391e-85	2.33104e-83	Major facilitator superfamily protein (AHRD V3.3 *** AT1G52190.1)
Solyc01g087810.2	2.33826	12.6806	-2.44659	6.41585e-85	8.19344e-83	subtilisin-like serine protease family protein
Solyc08g016310.3	170.063	107.878	0.656329	8.08633e-85	1.02626e-82	Leucine-rich receptor-like kinase family protein, putative (AHRD V3.3 *** A0A072UGV6_MEDTR)
Solyc07g043460.3	453.272	315.28	0.523788	9.84359e-85	1.24157e-82	Cytochrome P450, putative (AHRD V3.3 *** A0A061E4E7_THECC)
Solyc02g080530.3	384.82	548.963	-0.512155	1.08391e-83	1.35874e-81	Peroxidase (AHRD V3.3 *** K4B9S4_SOLLC)
Solyc02g078400.3	540.571	375.452	0.525802	1.88646e-83	2.35036e-81	allantoinase (AHRD V3.3 *** AT4G04955.1)
Solyc01g091260.3	8.73519	24.832	-1.50411	2.18615e-83	2.70725e-81	Myeloid leukemia factor 1 (AHRD V3.3 *** A0A0B0Q1A9_GOSAR)
Solyc04g079700.3	50.3939	24.8151	1.02019	2.83666e-82	3.49165e-80	Transducin/WD40 repeat-like superfamily protein (AHRD V3.3 *** AT2G26490.1)
Solyc06g019170.3	44.0583	128.205	-1.54145	4.82818e-82	5.90743e-80	Delta-1-pyrroline-5-carboxylate synthetase (AHRD V3.3 *** G3M3X3_SOLTO)
Solyc05g013690.3	30.758	12.5535	1.29349	7.2811e-82	8.85563e-80	GDSL esterase/lipase family (AHRD V3.3 *** A0A151TAB7_CAJCA)
Solyc04g076030.2	162.686	240.768	-0.565781	2.16455e-81	2.61706e-79	Basic helix-loop-helix (BHLH) DNA-binding superfamily (AHRD V3.3 *-* A0A0K9NNV3_ZOSMR)
Solyc03g117420.3	187.606	275.899	-0.556607	5.74153e-81	6.90098e-79	F-box/LRR-repeat protein (AHRD V3.3 *** A0A0K9PK37_ZOSMR)
Solyc06g062550.4	18.8525	5.58874	1.75639	1.00418e-80	1.19991e-78	LES459817 putative phosphatase 14A
Solyc06g005750.3	487.505	344.625	0.500398	1.39766e-80	1.66037e-78	sterol 4-alpha-methyl-oxidase 2-1 (AHRD V3.3 *** AT1G07420.1)
Solyc11g007760.2	37.1775	67.1242	-0.852786	9.78126e-80	1.15526e-77	3-phosphoinositide-dependent protein kinase-1
Solyc02g078040.3	21.1217	72.1885	-1.77526	1.34141e-79	1.57523e-77	Pollen Ole e 1 allergen and extensin family protein (AHRD V3.3 *** AT2G34700.1)
Solyc03g119540.3	481.804	340.555	0.500666	3.47328e-79	4.0554e-77	CONSTANS-like zinc finger protein (AHRD V3.3 *** I1LEW9_SOYBN)
Solyc03g007230.3	41.0509	72.989	-0.82955	7.9535e-79	9.23375e-77	Protein phosphatase 2c, putative (AHRD V3.3 *** B9RIK1_RICCO)
Solyc03g121090.3	107.268	65.5693	0.709514	3.01253e-78	3.47768e-76	Oxidative stress 3, putative isoform 2 (AHRD V3.3 *** A0A061GIQ6_THECC)
Solyc01g099980.3	13.5541	32.8048	-1.27056	3.20425e-78	3.67823e-76	enolase (DUF1399) (AHRD V3.3 *** AT1G56230.1)
Solyc08g082670.3	164.8	104.852	0.651455	4.38992e-78	5.01113e-76	Cellulose synthase (AHRD V3.3 *** A0A118JUI8_CYNCS)
Solyc03g083910.4	410.474	585.749	-0.51319	1.19e-77	1.35085e-75	symbol=TIV1
Solyc09g009190.3	161.239	104.987	0.618686	3.78697e-77	4.27509e-75	Starch branching enzyme (AHRD V3.3 *** Q9XIS5_PHAVU)
Solyc07g008840.3	155.922	99.6973	0.644608	6.81586e-77	7.65211e-75	Microtubule-associated protein (AHRD V3.3 *** E1U7Y5_NICBE)
Solyc09g014280.1	56.5018	93.7331	-0.729656	8.8731e-77	9.90732e-75	LOW QUALITY:HXXXD-type acyl-transferase family protein (AHRD V3.3 *** AT5G01210.1)
Solyc05g013150.3	100.491	61.3243	0.712935	1.55016e-76	1.72143e-74	Ribulose-1,5 bisphosphate carboxylase/oxygenase large subunit N-methyltransferase, chloroplastic (AHRD V3.3 *** RBCMT_TOBAC)
Solyc09g014940.2	29.3759	56.0125	-0.930087	4.65181e-76	5.12446e-74	Wound-induced protein 1 (AHRD V3.3 *** A0A0B2R5F9_GLYSO)
Solyc10g086180.2	125.127	76.9135	0.701702	4.66475e-76	5.12446e-74	Phenylalanine ammonia-lyase (AHRD V3.3 *** PAL2_TOBAC)
Solyc10g086250.2	29.1267	12.3046	1.24275	6.09378e-76	6.65852e-74	R2R3MYB transcription factor 75
Solyc02g071620.3	22.3564	8.21599	1.44311	6.49155e-76	7.05541e-74	GDSL-motif lipase/hydrolase family protein 1
Solyc08g078870.2	27.1618	58.5446	-1.11196	1.73107e-75	1.87148e-73	14 kDa proline-rich protein DC2.15, putative (AHRD V3.3 *** B9RD76_RICCO)
Solyc01g095140.3	0.56296	6.85252	-3.59348	2.86494e-75	3.08101e-73	Late embryogenesis abundant protein (AHRD V3.3 *** B5TV69_CAMSI)
Solyc08g014570.3	8.21781	22.3188	-1.44043	3.11096e-75	3.32808e-73	Ankyrin repeat family protein (AHRD V3.3 *** AT2G31820.1)
Solyc06g005170.3	42.125	73.1073	-0.795988	3.20446e-75	3.41025e-73	mitogen-activated protein kinase 3
Solyc09g092490.3	86.0564	50.832	0.758389	3.77895e-75	4.00079e-73	Glycosyltransferase (AHRD V3.3 *-* B6EWX4_LYCBA)
Solyc12g006140.2	1696.31	2289.27	-0.432355	9.38719e-75	9.88704e-73	Cab-5 gene encoding chlorophyll a/b-binding protein
Solyc10g054820.2	218.913	148.403	0.56051	1.84416e-74	1.9324e-72	X-intrinsic protein 1.2
Solyc07g043420.3	5362.99	4028.36	0.412782	1.90213e-74	1.98297e-72	2-oxoglutarate-dependent dioxygenase 2
Solyc12g088200.2	54.0066	26.5478	1.02327	9.93575e-74	1.03054e-71	Inositol-tetrakisphosphate 1-kinase (AHRD V3.3 *** K4DGP1_SOLLC)
Solyc04g072700.3	28.0817	53.7468	-0.938264	4.3626e-73	4.50207e-71	Heavy metal transport/detoxification superfamily protein (AHRD V3.3 *** AT4G08570.1)
Solyc04g008330.1	35.5243	16.0435	1.1455	6.02716e-73	6.18859e-71	Glycosyltransferase (AHRD V3.3 *** M1CVU0_SOLTU)
Solyc05g055400.3	109.728	69.3386	0.662284	7.24342e-73	7.40024e-71	Cytochrome P450 (AHRD V3.3 *** D9MWM1_SOLTO)
Solyc09g014350.3	98.783	61.2005	0.690931	1.2743e-72	1.29541e-70	Glycerol-3-phosphate acyltransferase (AHRD V3.3 *** G7L6J6_MEDTR)
Solyc02g082080.1	100.301	61.9505	0.695763	2.79325e-72	2.82547e-70	Copper transporter (AHRD V3.3 *** E9LK45_VITVI)
Solyc08g079750.3	97.1165	60.1142	0.692024	6.61467e-72	6.65801e-70	1-aminocyclopropane-1-carboxylate synthase family protein (AHRD V3.3 *** B9GVV0_POPTR)
Solyc05g005870.3	23.7815	45.8955	-0.949237	8.63084e-72	8.6448e-70	nodulin-related MtN21 family protein
Solyc08g074480.1	396.307	282.511	0.487974	3.79227e-71	3.77988e-69	14 kDa proline-rich protein DC2.15 (AHRD V3.3 *** A0A0B2P545_GLYSO)
Solyc06g064550.3	84.7839	130.456	-0.622173	4.20395e-71	4.16987e-69	Aspartokinase-homoserine dehydrogenase (AHRD V3.3 *** O63067_SOYBN)
Solyc06g071820.3	31.0514	56.2504	-0.858651	2.74274e-69	2.70736e-67	BTB/POZ and TAZ domain protein (AHRD V3.3 *** G7JMM8_MEDTR)
Solyc03g006490.3	19.9259	39.7356	-0.993415	5.29104e-69	5.19769e-67	glutaminase domain-containing protein
Solyc12g099970.2	24.5501	46.5944	-0.923282	1.03539e-68	1.01226e-66	SNF1 kinase complex anchoring protein
Solyc08g067320.2	30.4565	56.4044	-0.887501	1.53465e-68	1.49321e-66	Chlorophyll a-b binding protein, chloroplastic (AHRD V3.3 *** Q41447_SOLTU)
Solyc06g066640.3	223.593	317.973	-0.508028	1.91336e-68	1.85288e-66	Photosystem I reaction center subunit VI (AHRD V3.3 *** B7FN63_MEDTR)
Solyc06g084140.3	26.7866	51.9775	-0.955286	3.71918e-68	3.58463e-66	Sulfate transporter (AHRD V3.3 *** D7LTZ8_ARALL)
Solyc06g076850.3	240.579	167.562	0.52195	1.16264e-67	1.11532e-65	Tetratricopeptide repeat (TPR)-like superfamily protein (AHRD V3.3 *** AT2G29670.2)
Solyc07g040990.3	53.5063	86.5427	-0.693451	1.4129e-67	1.34905e-65	Protein phosphatase 2C family protein (AHRD V3.3 *** AT5G57050.1)
Solyc05g052950.3	82.586	49.2949	0.744208	2.10883e-67	2.00417e-65	Regulator of chromosome condensation (RCC1) family protein (AHRD V3.3 *** AT3G55580.1)
Solyc08g082990.3	136.264	90.371	0.592141	2.23795e-67	2.11704e-65	Oligopeptide transporter, putative (AHRD V3.3 *** B9RYS3_RICCO)
Solyc01g103760.3	86.3049	53.3615	0.693567	2.79759e-67	2.63425e-65	magnesium transporter NIPA (DUF803) (AHRD V3.3 *** AT4G13800.8)
Solyc01g066290.2	4.89182	15.8457	-1.69076	3.06075e-67	2.86882e-65	LOW QUALITY:Xaa-Pro aminopeptidase 1 (AHRD V3.3 --* A0A199W6F4_ANACO)
Solyc03g058160.3	5.77753	17.391	-1.59232	3.97434e-67	3.70811e-65	Zinc finger family protein (AHRD V3.3 *** B9HA00_POPTR)
Solyc11g065830.2	275.98	190.683	0.533733	1.08088e-66	1.00389e-64	2-oxoglutarate/malate translocator, chloroplastic (AHRD V3.3 *** A0A0B0P837_GOSAR)
Solyc09g075440.3	193.79	276.897	-0.515378	1.46005e-66	1.34992e-64	Never ripe-2
Solyc11g012410.2	86.2302	53.3294	0.693347	2.10293e-66	1.93555e-64	myo-inositol monophosphatase 3
Solyc02g077430.3	6.02964	17.4273	-1.53243	2.36114e-66	2.16346e-64	Phospholipase A1 (AHRD V3.3 *** A5YW95_CAPAN)
Solyc01g109700.3	34.8947	61.273	-0.812657	1.77022e-65	1.61477e-63	bHLH transcription factor 010
Solyc06g050620.3	101.36	64.1472	0.660012	3.82442e-65	3.47309e-63	DUF399 family protein, putative (DUF399 and DUF3411) (AHRD V3.3 *** AT2G40400.2)
Solyc02g085745.1	287.76	406.452	-0.498567	5.61685e-65	5.07828e-63	Rhomboid-like protein (AHRD V3.3 *** K4BB87_SOLLC)
Solyc11g066270.2	71.0359	42.6751	0.735597	4.49221e-64	4.04358e-62	xyloglucan endotransglucosylase-hydrolase 6
Solyc10g039290.2	60.3734	94.9422	-0.653711	4.91416e-64	4.404e-62	Nitrate transporter protein 1.2-like protein (AHRD V3.3 *** A0A0H3WEV3_CAMSI)
Solyc08g076880.3	210.511	294.149	-0.482385	6.88638e-64	6.14452e-62	Nodulin26-like intrinsic protein 31 (AHRD V3.3 --* K4C978_SOLLC)
Solyc04g017690.3	186.577	265.771	-0.510149	1.38714e-63	1.23232e-61	ERD15 (AHRD V3.3 *** A0EPI4_CAPAN)
Solyc12g014100.2	38.4965	65.1093	-0.757951	2.20114e-63	1.94701e-61	homogentisate 1,2-dioxygenase
Solyc08g077180.3	71.2196	41.8699	0.76562	4.40075e-63	3.87589e-61	Pyruvate kinase (AHRD V3.3 *** K4CN78_SOLLC)
Solyc03g093180.1	52.2487	29.4984	0.824451	5.62523e-63	4.93306e-61	Peroxisomal membrane protein 11-4 (AHRD V3.3 *** A0A151TE35_CAJCA)
Solyc06g053710.3	23.8447	44.4237	-0.896508	1.37809e-62	1.20335e-60	ethylene receptor homolog (ETR4)
Solyc06g076570.3	7.78209	20.1781	-1.36984	4.15234e-62	3.61041e-60	class I small heat shock protein
Solyc09g007080.3	35.2594	60.1824	-0.771248	4.34846e-62	3.76492e-60	Protein phosphatase 2C family protein (AHRD V3.3 *** AT3G12620.2)
Solyc11g069940.1	41.0446	21.5825	0.928216	1.96146e-61	1.69108e-59	Glutaredoxin (AHRD V3.3 *** A0A118JSL8_CYNCS)
Solyc01g102290.3	34.5351	60.6303	-0.809422	2.16761e-61	1.86096e-59	protein RARE-COLD-INDUCIBLE 2B-like
Solyc01g008110.3	628.252	465.311	0.433238	2.2147e-61	1.89343e-59	Cytochrome P450 (AHRD V3.3 *** A0A118JS81_CYNCS)
Solyc01g080410.3	6.51254	0.738374	3.13393	2.74661e-61	2.3384e-59	Methionine sulfoxide reductase, putative (AHRD V3.3 *** B9RX37_RICCO)
Solyc02g085770.3	17.4659	35.1156	-1.01054	4.64996e-61	3.94243e-59	AWPM-19-like membrane family protein (AHRD V3.3 --* B9HSV5_POPTR)
Solyc02g092550.3	5.72934	16.5575	-1.53401	5.34372e-61	4.51191e-59	LOB domain-containing protein, putative (AHRD V3.3 *** B9SGY6_RICCO)
Solyc08g078695.1	3.78009	14.2551	-1.90856	2.06231e-60	1.73412e-58	Heat-shock protein, putative (AHRD V3.3 *** B9SSG1_RICCO)
Solyc03g115650.3	72.1682	108.898	-0.593445	2.26765e-60	1.89897e-58	eukaryotic translation initiation factor 5A-1
Solyc11g066430.1	26.865	12.4042	1.11447	3.52615e-60	2.94081e-58	histone H2B
Solyc12g009560.2	372.676	507.523	-0.445154	7.06685e-60	5.8698e-58	EIN3-binding F-box protein 1
Solyc03g120020.3	206.716	144.249	0.518564	8.63671e-60	7.14469e-58	Boron transporter, putative (AHRD V3.3 *** A0A061G9M0_THECC)
Solyc02g071320.3	272.305	197.074	0.466512	1.04528e-59	8.61216e-58	AGAMOUS-like 31 (AHRD V3.3 --* AT5G65050.3)
Solyc11g013810.2	1334.97	1013.36	0.39778	1.20219e-59	9.8652e-58	Nitrate reductase (AHRD V3.3 *** K4D6I5_SOLLC)
Solyc03g031970.3	78.0113	116.717	-0.58174	1.23121e-59	1.0063e-57	Auxin response factor (AHRD V3.3 *** A0A191T8S7_SALMI)
Solyc09g018750.3	139.166	197.022	-0.501084	1.4475e-59	1.17836e-57	CBS domain-containing protein (AHRD V3.3 *** A0T1V6_PLESU)
Solyc09g011160.3	96.9381	141.061	-0.541242	6.00103e-59	4.86584e-57	Regulator of chromosome condensation (RCC1) family protein (AHRD V3.3 *** AT3G53830.3)
Solyc02g079040.3	83.496	130.279	-0.643235	9.55274e-59	7.71507e-57	Calmodulin-binding protein (AHRD V3.3 *** A0A072V4D6_MEDTR)
Solyc10g079620.2	401.136	296.449	0.436235	1.10176e-58	8.86308e-57	haloacid dehalogenase
Solyc08g083320.3	2073.18	1591.86	0.381083	1.15039e-58	9.21798e-57	granule-bound starch synthase 1
Solyc07g063905.1	48.2386	78.3224	-0.697744	6.72256e-58	5.36571e-56	RING/U-box superfamily protein (AHRD V3.3 --* AT3G13430.4)
Solyc07g054730.1	285.028	203.752	0.484681	6.92634e-58	5.50685e-56	LOW QUALITY:Wound-responsive family protein, putative (AHRD V3.3 *** A0A061E4N2_THECC)
Solyc01g107900.3	181.806	128.309	0.502753	9.53931e-58	7.55491e-56	O-acyltransferase WSD1 (AHRD V3.3 *** A0A0B0P2X1_GOSAR)
Solyc08g005610.3	2.99366	11.3003	-1.9123	1.09453e-57	8.63499e-56	xyloglucan endotransglucosylase-hydrolase 5
Solyc01g108300.3	18.1345	35.1033	-0.951981	1.3442e-57	1.05638e-55	Myb family transcription factor
Solyc10g085830.2	142.925	97.9896	0.54421	2.95733e-57	2.31521e-55	Caffeic acid O-methyltransferase (AHRD V3.3 *** A0A072VA70_MEDTR)
Solyc03g025850.3	70.6649	106.145	-0.586672	2.98774e-57	2.32144e-55	remorin 1
Solyc08g074495.1	52.7142	30.3893	0.793806	2.988e-57	2.32144e-55	Glycosyltransferase (AHRD V3.3 *** A0A022RAZ3_ERYGU)
Solyc06g062540.3	12.681	3.75317	1.75667	4.71181e-57	3.64684e-55	putative acid phosphatase
Solyc06g008030.3	36.9729	61.7556	-0.738534	6.59292e-57	5.08352e-55	bHLH transcription factor 041
Solyc07g005390.3	1353.72	1040.05	0.380353	9.29087e-57	7.13685e-55	aldehyde dehydrogenase 11A3 (AHRD V3.3 *** AT2G24270.3)
Solyc12g006460.2	299.556	214.824	0.479861	1.09041e-56	8.34468e-55	Cytochrome P450 (AHRD V3.3 *** A0A124SDJ5_CYNCS)
Solyc03g119930.1	38.8895	64.4867	-0.730016	1.53975e-56	1.17394e-54	Sulfate transporter, putative (AHRD V3.3 *** B9RUY1_RICCO)
Solyc06g076020.3	52.8887	84.8617	-0.68409	1.82885e-56	1.38918e-54	heat shock protein 70 kD
Solyc02g082260.3	41.4648	22.441	0.885889	2.79991e-56	2.11891e-54	3-hydroxy-3-methylglutaryl CoA reductase
Solyc01g009860.3	117.427	172.398	-0.554448	3.96539e-56	2.98984e-54	NAC domain protein (AHRD V3.3 *** B2ZGQ7_SOYBN)
Solyc01g101060.3	672.096	894.671	-0.412837	4.47972e-56	3.36522e-54	S-adenosyl-L-methionine synthetase
Solyc09g092110.3	5.55845	16.1053	-1.5419	4.61375e-56	3.45322e-54	Light-regulated (AHRD V3.3 *** A0A0B0P5I2_GOSAR)
Solyc03g096780.1	46.3217	25.4353	0.865583	5.48713e-56	4.09192e-54	Response to low sulfur protein, putative (AHRD V3.3 *** G7J9Q1_MEDTR)
Solyc02g082120.3	59.9718	94.5779	-0.655265	7.40068e-56	5.49884e-54	DNA-3-methyladenine glycosylase, putative (AHRD V3.3 *** B9SVU2_RICCO)
Solyc08g065610.3	826.875	1076.97	-0.381266	8.69183e-56	6.43479e-54	Vacuolar processing enzyme (AHRD V3.3 *** V9M6Z0_9ROSA)
Solyc02g078020.3	11.5721	24.829	-1.10256	1.24678e-55	9.1969e-54	Telomerase activating protein Est1, putative (AHRD V3.3 *** A0A061GFN7_THECC)
Solyc01g098500.3	388.625	286.26	0.44076	2.11809e-55	1.55679e-53	Sugar facilitator protein 5
Solyc01g080880.3	115.58	78.56	0.556975	4.45708e-55	3.26421e-53	Kinase family protein (AHRD V3.3 *** D7MRC6_ARALL)
Solyc04g082480.3	108.16	72.4856	0.577287	5.607e-55	4.09171e-53	Plant regulator RWP-RK family protein, putative (AHRD V3.3 *** A0A061FD78_THECC)
Solyc01g105290.3	103.912	69.6875	0.576082	1.29016e-54	9.38144e-53	1,8-cineole synthase (AHRD V3.3 *** AT5G64230.1)
Solyc02g079930.3	1.73037	8.27365	-2.25502	1.52433e-54	1.10449e-52	phosphosulfolactate synthase
Solyc06g084155.1	18.641	35.6608	-0.933713	1.91297e-54	1.38119e-52	Sulfate transporter, putative (AHRD V3.3 *-* B9SFG4_RICCO)
Solyc04g076340.3	200.981	274.496	-0.450039	2.11307e-54	1.5203e-52	Ribosomal RNA small subunit methyltransferase A (AHRD V3.3 *** A0A0B0NTG7_GOSAR)
Solyc04g076990.3	221.957	300.6	-0.437834	2.38254e-54	1.70816e-52	Receptor protein kinase CLAVATA1, putative (AHRD V3.3 *** B9R6R4_RICCO)
Solyc10g079200.2	288.525	212.422	0.441588	9.57777e-54	6.84275e-52	Mitochondrial carrier protein (AHRD V3.3 *** B1N662_SOLLC)
Solyc03g025320.3	263.244	191.714	0.456974	1.14138e-53	8.12604e-52	HXXXD-type acyl-transferase family protein (AHRD V3.3 *** A0A061G131_THECC)
Solyc04g077780.3	50.3603	80.2019	-0.670962	4.39252e-53	3.1164e-51	Transcription factor LIM (AHRD V3.3 *** V9LXM6_TOBAC)
Solyc03g005780.3	1118.31	1436.8	-0.361463	4.62412e-53	3.26936e-51	chlorophyll a/b-binding protein Cab-3C
Solyc02g076980.4	65.1982	39.3526	0.72996	5.58375e-53	3.93423e-51	cysteine protease
Solyc08g076970.3	415.414	298.53	0.476625	5.93299e-53	4.16594e-51	Acetylornithine deacetylase (AHRD V3.3 *** ARGE_ARATH)
Solyc08g068490.3	10.3039	22.5588	-1.13213	6.30925e-53	4.41496e-51	Auxin-responsive GH3 family protein (AHRD V3.3 *** AT4G03400.2)
Solyc12g089220.2	48.7418	76.1602	-0.644823	7.61613e-53	5.31127e-51	Bifunctional nuclease 1 (AHRD V3.3 *** BBD1_ARATH)
Solyc05g006920.3	54.5857	32.4288	0.751564	1.78337e-52	1.23944e-50	Major facilitator superfamily protein (AHRD V3.3 *** AT1G69860.1)
Solyc12g094580.2	8.22549	19.3249	-1.2335	2.16169e-52	1.49728e-50	AT hook motif DNA-binding family protein (AHRD V3.3 --* AT5G46640.1)
Solyc08g077060.3	11.098	23.8839	-1.10652	2.29327e-52	1.58305e-50	Zinc finger, LSD1-type (AHRD V3.3 *** A0A103XQX8_CYNCS)
Solyc04g054990.3	18.3909	37.3881	-1.0171	2.8277e-52	1.9454e-50	PLAT domain-containing protein 1 (AHRD V3.3 *** PLAT1_ARATH)
Solyc10g076250.2	10.191	22.3598	-1.13181	5.61401e-52	3.84936e-50	Alanine-glyoxylate aminotransferase, putative (AHRD V3.3 *** B9SZ94_RICCO)
Solyc09g005730.3	36.4896	19.6503	0.891819	8.06914e-52	5.51428e-50	Plant protein 1589 of unknown function (AHRD V3.3 *** AT3G55240.1)
Solyc06g076670.3	110.096	158.998	-0.5291	8.53409e-52	5.81257e-50	RNA-binding (RRM/RBD/RNP motifs) family protein (AHRD V3.3 *** AT1G07350.1)
Solyc11g066060.2	975.881	751.166	0.377799	8.76406e-52	5.94937e-50	heat shock protein 70 (AHRD V3.3 *** AT3G12580.1)
Solyc06g061200.1	4.9215	20.2807	-2.04514	9.99634e-52	6.76342e-50	glycine-rich protein 1
Solyc08g075210.2	55.2602	33.4586	0.723618	1.08235e-51	7.29887e-50	HXXXD-type acyl-transferase family protein (AHRD V3.3 *** AT3G30280.1)
Solyc05g054410.3	189.677	135.458	0.48607	1.9839e-51	1.33345e-49	telomere binding protein 1
Solyc01g098190.3	32.1313	54.7624	-0.768553	2.08645e-51	1.39779e-49	(Sodium/potassium)/proton exchanger 4
Solyc07g005510.3	530.516	399.973	0.407647	2.2922e-51	1.5306e-49	Omega-6 fatty acid desaturase (AHRD V3.3 *** U3MY72_SOLAC)
Solyc12g099790.2	6.07127	0.825849	2.87533	2.62467e-51	1.7469e-49	Calcium-dependent protein kinase, putative (AHRD V3.3 *** B9SJ93_RICCO)
Solyc08g076730.3	55.5768	33.0119	0.753037	3.12412e-51	2.07257e-49	Tetratricopeptide repeat (TPR)-like superfamily protein (AHRD V3.3 *** AT4G17940.1)
Solyc10g086280.2	16.1129	30.9941	-0.943336	3.19321e-51	2.11155e-49	Heavy metal transport/detoxification superfamily protein (AHRD V3.3 *** AT5G03380.1)
Solyc10g083440.1	41.1542	22.8085	0.851547	5.59986e-51	3.69103e-49	Glycosyltransferase (AHRD V3.3 *** K4D3D1_SOLLC)
Solyc10g086570.3	126.081	180.584	-0.518088	1.00476e-50	6.6014e-49	Chaperone DnaJ (AHRD V3.3 *** A0A0B0NPS3_GOSAR)
Solyc03g082620.3	188.359	136.246	0.466982	1.25905e-50	8.24556e-49	Yellow stripe 1A transporter (AHRD V3.3 *** A0A0K9P9K5_ZOSMR)
Solyc09g074570.1	79.3917	49.4792	0.6815	1.53351e-50	1.00109e-48	Glutaredoxin (AHRD V3.3 *** B3F8F2_SOLTU)
Solyc05g055790.3	91.6258	61.2338	0.580958	2.75633e-50	1.79363e-48	Protein phosphatase-2c, putative (AHRD V3.3 *** B9RM68_RICCO)
Solyc06g073090.3	55.1138	83.8601	-0.606006	3.49887e-50	2.2696e-48	chloroplast-specific ribosomal protein chloroplast-specific ribosomal protein
Solyc07g054060.3	62.4423	38.9077	0.681944	5.39279e-50	3.48705e-48	Phospho-N-acetylmuramoyl-pentapeptide-transferase, putative (AHRD V3.3 *-* A0A061EAV9_THECC)
Solyc04g079100.3	75.9014	49.2523	0.623183	7.22909e-50	4.65968e-48	phosphatidic acid phosphohydrolase 2 (AHRD V3.3 *-* AT5G42870.1)
Solyc10g079755.1	84.5628	121.269	-0.520124	8.68551e-50	5.58085e-48	Calcium-binding EF-hand (AHRD V3.3 *** A0A103XQG1_CYNCS)
Solyc10g005100.3	72.0462	105.978	-0.557349	9.45681e-50	6.0574e-48	plasma-membrane associated cation-binding protein 1 (AHRD V3.3 *** AT4G20260.6)
Solyc06g060250.3	75.6098	49.1114	0.622194	1.06276e-49	6.78605e-48	Aldehyde dehydrogenase (AHRD V3.3 *** K4C6K6_SOLLC)
Solyc12g019550.2	122.577	170.803	-0.478793	1.34938e-49	8.58936e-48	Lipase maturation factor 2 (AHRD V3.3 *** A0A1D1ZBR5_9ARAE)
Solyc01g079170.3	9.58234	21.2133	-1.14456	1.49767e-49	9.50371e-48	Hexosyltransferase (AHRD V3.3 *** K4AXG3_SOLLC)
Solyc05g052050.1	134.589	94.763	0.506009	2.53634e-49	1.60449e-47	DNA-binding protein Pti4
Solyc10g054840.2	84.0779	55.6665	0.595425	3.1455e-49	1.9837e-47	X-intrinsic protein 1.1
Solyc04g072160.3	4.30885	12.713	-1.55553	3.77681e-49	2.37451e-47	HSP20-like chaperones superfamily protein (AHRD V3.3 *** A0A061FJ96_THECC)
Solyc02g084740.3	69.1868	44.5597	0.634357	6.28108e-49	3.93685e-47	Cytochrome P450 (AHRD V3.3 *** D7MBI4_ARALL)
Solyc05g009500.3	211.731	155.448	0.445906	6.53833e-49	4.08556e-47	Major facilitator superfamily protein (AHRD V3.3 *** AT1G68570.1)
Solyc12g009150.2	77.0612	111.88	-0.538389	6.58246e-49	4.10059e-47	TRICHOME BIREFRINGENCE-LIKE 16 (AHRD V3.3 *** AT5G20680.5)
Solyc09g098590.3	64.4403	96.7732	-0.588086	7.88177e-49	4.89508e-47	sucrose synthase
Solyc07g007120.3	250.173	331.345	-0.405356	1.36181e-48	8.43207e-47	class II knotted-like homeodomain protein
Solyc02g063150.3	2284.96	1799.78	0.344383	1.94191e-48	1.19877e-46	RuBP carboxylase small subunit
Solyc06g066370.3	83.0771	120.501	-0.537433	2.12564e-48	1.30823e-46	WRKY transcription factor 31
Solyc01g008620.3	39.9255	22.646	0.818692	2.70734e-48	1.66123e-46	Beta-1,3-glucanase (AHRD V3.3 *** Q9SYX6_TOBAC)
Solyc09g090730.2	232.001	171.712	0.433897	3.58514e-48	2.19327e-46	AMT1
Solyc11g066860.2	26.9336	45.3083	-0.750901	4.31915e-48	2.63443e-46	BnaA07g13420D protein (AHRD V3.3 *** A0A078ETL1_BRANA)
Solyc10g052490.2	12.3947	4.06537	1.60742	4.69769e-48	2.85679e-46	Isoflavone reductase homolog (AHRD V3.3 *** IFRH_SOLTU)
Solyc02g084850.3	27.0211	94.9738	-1.81225	4.84028e-48	2.93476e-46	Abscisic acid and environmental stress-inducible protein TAS14 (AHRD V3.3 *** TAS14_SOLLC)
Solyc03g112010.3	30.6023	16.1265	0.925714	5.13067e-48	3.10162e-46	Cytochrome P450 (AHRD V3.3 *** A0A103XWG4_CYNCS)
Solyc07g019670.3	153.159	110.196	0.474981	5.2143e-48	3.14289e-46	Fatty acid beta-oxidation multifunctional protein (AHRD V3.3 *** A0A077DAS1_9ERIC)
Solyc12g087830.2	15.834	6.16951	1.35792	6.15873e-48	3.70122e-46	MADS-box transcription factor (AHRD V3.3 *** F1T119_9ERIC)
Solyc04g008210.2	35.3077	57.0201	-0.691066	6.38201e-48	3.82415e-46	ETAG-A3
Solyc01g109170.3	23.7394	41.5963	-0.810048	8.25556e-48	4.93234e-46	WCOR413-like plant cold acclimation protein
Solyc07g055810.3	78.2465	51.6963	0.597505	8.86094e-48	5.27859e-46	Receptor-like protein kinase (AHRD V3.3 *** B9I1R1_POPTR)
Solyc02g068080.3	19.0015	34.5689	-0.862367	1.17129e-47	6.95725e-46	Chloride channel protein (AHRD V3.3 *** M1A9T9_SOLTU)
Solyc05g053100.3	17.826	32.8988	-0.883259	1.44452e-47	8.55533e-46	Dihydrolipoyl dehydrogenase (AHRD V3.3 *** W9QVW5_9ROSA)
Solyc07g005330.3	49.3361	76.5027	-0.631551	1.47811e-47	8.72899e-46	Glucan endo-1,3-beta-glucosidase, putative (AHRD V3.3 *** B9SXY3_RICCO)
Solyc12g099430.2	21.4495	38.1424	-0.82776	1.74218e-47	1.02588e-45	Epoxide hydrolase (AHRD V3.3 *** A0A072UTA2_MEDTR)
Solyc06g062460.3	141.38	193.774	-0.455203	2.44921e-47	1.43806e-45	bHLH transcription factor136
Solyc08g007820.1	0.129756	3.37552	-4.64877	2.66153e-47	1.55825e-45	C-repeat binding factor (AHRD V3.3 *** A0A0B5KMN4_ACTCH)
Solyc01g107290.3	14.3097	27.4566	-0.940813	3.09416e-47	1.80637e-45	RING-H2 finger protein
Solyc06g068970.3	102.066	70.3288	0.536895	3.24914e-47	1.89144e-45	3-oxo-5-alpha-steroid 4-dehydrogenase (AHRD V3.3 *** G7LDB8_MEDTR)
Solyc10g080670.2	161.183	220.82	-0.454687	3.31508e-47	1.92435e-45	Transmembrane protein, putative (AHRD V3.3 *** A2Q5V9_MEDTR)
Solyc04g071990.3	44.9874	69.1528	-0.620373	3.5124e-47	2.03311e-45	GIGANTEA (AHRD V3.3 *** F2Z6M2_IPONI)
Solyc03g097050.3	1.88406	8.25785	-2.13593	4.08272e-47	2.35656e-45	Cellulose synthase-like protein (AHRD V3.3 *** L0ATQ4_POPTO)
Solyc09g008200.3	168.143	122.479	0.457315	4.70712e-47	2.70931e-45	Heavy metal transport/detoxification superfamily protein (AHRD V3.3 *** AT5G03380.1)
Solyc06g050800.3	10.3407	21.8483	-1.07666	5.53034e-47	3.1742e-45	Amino acid transporter family protein (AHRD V3.3 *** B9HYI5_POPTR)
Solyc07g043230.3	226.421	166.041	0.447564	9.68176e-47	5.54139e-45	Zinc transporter protein (AHRD V3.3 *** D5LMF9_9FABA)
Solyc04g011880.1	1.61892	7.65021	-2.21926	1.40663e-46	8.02838e-45	Glutaredoxin (AHRD V3.3 *** A0A103XEX1_CYNCS)
Solyc03g121880.3	438.263	567.148	-0.37199	1.92024e-46	1.09293e-44	Protein phosphatase 2c, putative (AHRD V3.3 *** B9S5U9_RICCO)
Solyc07g041720.1	33.9445	18.7401	0.85791	2.58835e-46	1.46911e-44	Germin-like protein (AHRD V3.3 *** G3F4I5_CAMSI)
Solyc09g015770.3	28.1486	47.342	-0.750194	2.74246e-46	1.55226e-44	WRKY transcription factor 81
Solyc09g014300.3	114.978	80.085	0.521642	3.33962e-46	1.88504e-44	sulfoquinovosyldiacylglycerol 2 (AHRD V3.3 *** AT5G01220.1)
Solyc08g044265.1	50.2853	76.1145	-0.599138	3.91475e-46	2.20359e-44	Fatty acid hydroxylase superfamily (AHRD V3.3 *** AT1G02205.5)
Solyc11g020040.2	8.77808	19.2606	-1.13492	6.23968e-46	3.50262e-44	heat shock protein 70
Solyc12g009650.2	100.194	68.8148	0.541849	6.28623e-46	3.51908e-44	Sl proline-rich protein
Solyc01g106175.1	43.0051	66.718	-0.633402	8.15247e-46	4.55135e-44	myb domain protein 115 (AHRD V3.3 --* AT5G40360.1)
Solyc09g091960.3	120.358	85.1562	0.49882	8.66277e-46	4.82306e-44	High mobility group B-like protein (AHRD V3.3 *** G7KWP7_MEDTR)
Solyc01g090460.3	19.9482	9.10268	1.13003	1.35107e-45	7.50175e-44	HD-ZIP
Solyc03g118810.1	11.0748	22.653	-1.03049	1.49317e-45	8.26828e-44	Calcium binding protein (AHRD V3.3 *** Q93YA8_SESRO)
Solyc06g069730.3	45.9486	71.2183	-0.63114	1.67822e-45	9.26784e-44	chlorophyll a-b binding protein Cab12
Solyc09g092480.1	39.6533	23.1146	0.778954	1.80466e-45	9.93923e-44	Glycosyltransferase (AHRD V3.3 *** K4CWS4_SOLLC)
Solyc02g072150.3	54.0966	80.781	-0.57725	3.93683e-45	2.1624e-43	Trehalose-6-phosphate synthase, putative (AHRD V3.3 *** B9S8D6_RICCO)
Solyc09g015020.1	1.51244	6.9977	-2.21696	4.58199e-45	2.51002e-43	Heat-shock protein, putative (AHRD V3.3 *** B9S3B2_RICCO)
Solyc01g087800.2	7.09544	16.6822	-1.23572	4.82194e-45	2.63441e-43	LOW QUALITY:Subtilisin-like protease (AHRD V3.3 *** O82777_SOLLC)
Solyc07g043390.3	1364.75	1082.22	0.334548	4.91448e-45	2.6778e-43	Cellulose synthase (AHRD V3.3 *** A0A118J5T2_CYNCS)
Solyc05g055010.3	15.4115	29.0798	-0.918258	6.95151e-45	3.77767e-43	RNA-binding protein (AHRD V3.3 *** A0A0K9NRG1_ZOSMR)
Solyc09g018010.3	232.218	173.416	0.421432	9.28281e-45	5.03118e-43	Non-specific lipid-transfer protein (AHRD V3.3 *** M0ZNZ5_SOLTU)
Solyc06g074820.3	72.2391	125.305	-0.791403	1.14335e-44	6.18043e-43	tonoplast intrinsic protein 1.1
Solyc01g010770.3	13.8624	26.6111	-0.938148	1.47203e-44	7.93613e-43	Hypersensitive-induced response protein (AHRD V3.3 *** Q6UNT3_CUCSA)
Solyc11g022590.1	81.4541	54.1727	0.588904	1.79472e-44	9.6504e-43	trypsin inhibitor-like protein precursor
Solyc12g044600.3	761.382	600.131	0.343215	2.06057e-44	1.10508e-42	NADP-malic enzyme
Solyc07g053890.3	22.9923	39.6485	-0.787692	2.18546e-44	1.16899e-42	O-acyltransferase WSD1 (AHRD V3.3 *** A0A151TQI5_CAJCA)
Solyc06g084530.3	55.6337	82.0264	-0.559606	4.09951e-44	2.18708e-42	ATPase family AAA domain-containing protein 1 (AHRD V3.3 *** A0A0B0NTB1_GOSAR)
Solyc03g095770.3	25.0091	42.3261	-0.760646	5.99512e-44	3.19006e-42	WRKY transcription factor 80
Solyc08g081385.1	85.2637	57.6809	0.564163	6.86813e-44	3.6451e-42	BEL1-like homeodomain 2 (AHRD V3.3 *-* AT4G36870.4)
Solyc10g084150.2	33.9005	19.0665	0.829041	7.71285e-44	4.08281e-42	Cytokinin riboside 5'-monophosphate phosphoribohydrolase (AHRD V3.3 *** I0IUQ2_SOLLC)
Solyc01g097340.3	177.898	131.539	0.435806	8.62467e-44	4.55186e-42	GDP-mannose 3',5'-epimerase (AHRD V3.3 *** C6K2K9_SOLLC)
Solyc09g007660.1	3.34152	10.7053	-1.68042	8.64349e-44	4.55186e-42	Fasciclin-like arabinogalactan protein (AHRD V3.3 *** G7L2R9_MEDTR)
Solyc08g079870.3	395.414	305.39	0.372969	9.49854e-44	4.9893e-42	subtilisin
Solyc06g068440.3	37.0564	57.9002	-0.642862	1.41697e-43	7.42384e-42	cinnamoyl-CoA reductase
Solyc02g080510.1	192.534	140.811	0.451751	1.62743e-43	8.50468e-42	Senescence regulator (AHRD V3.3 *** A0A103XFA1_CYNCS)
Solyc09g011240.3	76.0964	50.9429	0.578765	2.47203e-43	1.28854e-41	aldo-keto reductase 4B-like
Solyc01g006565.1	120.896	84.2418	0.520583	2.88432e-43	1.49963e-41	Lipoxygenase (AHRD V3.3 *-* C0KKU8_SOLLC)
Solyc09g090930.3	75.3564	50.1487	0.587093	3.05446e-43	1.58406e-41	Tetratricopeptide repeat (TPR)-like superfamily protein (AHRD V3.3 *-* AT1G04530.1)
Solyc01g104950.3	242.048	315.858	-0.383573	4.98905e-43	2.58079e-41	LEXYL2
Solyc11g069430.2	508.344	655.955	-0.367942	7.50991e-43	3.875e-41	plasma membrane intrinsic protein 2.6
Solyc04g007290.3	10.5526	21.3164	-1.01406	8.57906e-43	4.41551e-41	DUF639 family protein (AHRD V3.3 *** G7L0J4_MEDTR)
Solyc02g081600.3	59.0023	37.8411	0.640401	1.09484e-42	5.6208e-41	Zinc transporter protein (AHRD V3.3 *** A5BDR3_VITVI)
Solyc02g089630.3	5.13456	0.734711	2.7895	1.64299e-42	8.41385e-41	Proline dehydrogenase (AHRD V3.3 *** A0A0H4CNX3_BETPL)
Solyc02g085360.3	3.22092	10.8402	-1.75567	2.40845e-42	1.23029e-40	CYP90B3 mRNA for cytochrome P450
Solyc02g086710.3	141.076	102.353	0.462895	3.5131e-42	1.7901e-40	Monodehydroascorbate reductase (NADH)-like protein
Solyc09g014990.3	10.684	21.4753	-1.00927	4.88333e-42	2.48212e-40	WRKY transcription factor 33
Solyc06g060560.3	26.0124	13.4797	0.946719	5.57296e-42	2.82562e-40	BnaA07g13420D protein (AHRD V3.3 *** A0A078ETL1_BRANA)
Solyc02g087540.2	2.20112	8.17642	-1.89203	1.51583e-41	7.66659e-40	P-loop containing nucleoside triphosphate hydrolases superfamily protein (AHRD V3.3 *** AT3G28510.1)
Solyc03g093800.1	7.51837	17.3847	-1.20502	1.58417e-41	7.99241e-40	glycine-rich protein (AHRD V3.3 *-* AT5G61660.1)
Solyc01g095150.3	15.8228	29.6722	-0.909119	1.70071e-41	8.55925e-40	late embryogenesis-like protein
Solyc04g077440.3	338.355	258.509	0.388108	1.83219e-41	9.19832e-40	Squalene monooxygenase (AHRD V3.3 *** Q506K3_DATIN)
Solyc08g007800.3	26.3993	43.5514	-0.723341	2.51538e-41	1.25665e-39	SPX domain-containing family protein (AHRD V3.3 *** B9GW54_POPTR)
Solyc08g078040.3	19.1681	33.2364	-0.79411	2.51535e-41	1.25665e-39	FAD/NAD(P)-binding oxidoreductase family protein (AHRD V3.3 *** AT2G35660.1)
Solyc05g005280.3	22.5156	11.4726	0.972216	2.63106e-41	1.31123e-39	Poly [ADP-ribose] polymerase (AHRD V3.3 *** K4BW59_SOLLC)
Solyc08g068860.3	63.9658	42.2293	0.599775	3.02614e-41	1.50445e-39	Eukaryotic aspartyl protease family protein (AHRD V3.3 *** A0A061GIP5_THECC)
Solyc02g065280.3	110.633	78.3632	0.497692	3.49238e-41	1.73203e-39	Methyl esterase (AHRD V3.3 *** A0A072UEL6_MEDTR)
Solyc07g061940.3	248.748	325.085	-0.386232	4.72261e-41	2.33649e-39	Acetolactate synthase (AHRD V3.3 *** A0A0V0IYE7_SOLCH)
Solyc08g005580.3	17.8937	8.27019	1.11404	5.21584e-41	2.57428e-39	ABC transporter family protein (AHRD V3.3 *** U5GKR9_POPTR)
Solyc03g005260.3	110.652	78.7663	0.489992	6.45573e-41	3.17855e-39	ATP-sulfurylase (AHRD V3.3 *** Q1W2K0_CAMSI)
Solyc10g055720.2	50.9067	74.9951	-0.559487	6.50194e-41	3.19361e-39	MAP kinase kinase kinase 75
Solyc03g083440.3	8.83135	19.2553	-1.1181	7.58521e-41	3.71675e-39	Glutamate synthase, putative (AHRD V3.3 *** B9RII5_RICCO)
Solyc02g093860.3	43.9667	27.0803	0.699209	7.90608e-41	3.86471e-39	Amino acid transporter, putative (AHRD V3.3 *** B9RBN4_RICCO)
Solyc03g025410.3	154.696	205.966	-0.413573	8.23522e-41	4.016e-39	NAD(P)-binding Rossmann-fold superfamily protein (AHRD V3.3 *-* AT4G23430.2)
Solyc02g065220.3	284.535	218.979	0.37774	1.16769e-40	5.68079e-39	Cytochrome P450 (AHRD V3.3 *** A0A103Y530_CYNCS)
Solyc02g092790.3	16.3136	29.8106	-0.86877	1.2983e-40	6.30121e-39	Arabinogalactan 1
Solyc04g054740.3	2948.45	3683.29	-0.321024	1.31557e-40	6.36993e-39	myo-inositol-1-phosphate synthase
Solyc02g094060.3	19.3665	33.4011	-0.786428	1.44384e-40	6.97446e-39	Chloride channel protein (AHRD V3.3 *** Q9XF71_TOBAC)
Solyc12g006530.2	136.941	96.6874	0.501212	1.49319e-40	7.19583e-39	Terpene cyclase/mutase family member (AHRD V3.3 *** M1BMW3_SOLTU)
Solyc02g088560.3	110.452	150.612	-0.446721	1.65384e-40	7.95129e-39	Cyclic nucleotide-gated ion channel, putative (AHRD V3.3 *** B9T3S5_RICCO)
Solyc10g049580.2	11.1229	22.7166	-1.02578	1.80329e-40	8.64946e-39	Arabinogalactan protein (AHRD V3.3 --* Q9FUL8_NICAL)
Solyc08g067340.3	2.99026	9.49909	-1.67296	3.6583e-40	1.75059e-38	WRKY transcription factor 46
Solyc04g080820.2	22.7107	11.4469	0.987248	5.0518e-40	2.41176e-38	cytokinin oxidase4
Solyc12g056930.2	13.7402	5.5372	1.30853	5.51893e-40	2.62863e-38	sulfate transporter 2
Solyc03g096670.3	28.5048	45.6999	-0.680693	6.1883e-40	2.94059e-38	Protein phosphatase 2C (AHRD V3.3 *** Q8RVG0_TOBAC)
Solyc10g006330.3	191.266	141.321	0.43649	7.19943e-40	3.41313e-38	Plastid movement impaired protein (AHRD V3.3 *** G7LD87_MEDTR)
Solyc04g007210.3	42.4682	64.0902	-0.593567	7.76007e-40	3.6704e-38	CONSTANS-like zinc finger protein (AHRD V3.3 *** I1LEW9_SOYBN)
Solyc01g073910.3	30.1934	16.9043	0.836535	1.22883e-39	5.79878e-38	homeobox leucine zipper protein (AHRD V3.3 *** AT5G06710.1)
Solyc04g073990.3	41.1046	67.6598	-0.71854	1.31086e-39	6.17163e-38	annexin p34
Solyc12g056410.2	32.379	50.6341	-0.645906	1.52328e-39	7.15519e-38	F-box protein PP2-A13 (AHRD V3.3 *** P2A13_ARATH)
Solyc06g053260.1	136.515	100.589	0.440427	1.57283e-39	7.371e-38	SAUR-like auxin-responsive family protein (AHRD V3.3 *** G7J880_MEDTR)
Solyc01g095530.2	593.304	750.28	-0.338493	1.79958e-39	8.41437e-38	LOW QUALITY:cytoplasmic tRNA 2-thiolation protein (AHRD V3.3 *** AT3G55570.1)
Solyc04g007170.3	16.0556	28.9076	-0.84902	1.9474e-39	9.08477e-38	Ethylene-responsive transcription factor (AHRD V3.3 *** A0A0B0PZB9_GOSAR)
Solyc02g071820.3	30.4036	48.6008	-0.676776	2.44872e-39	1.13974e-37	Receptor-like protein kinase (AHRD V3.3 *** B9I1R1_POPTR)
Solyc09g065480.2	10.718	21.2333	-0.986233	2.76344e-39	1.28331e-37	Type I inositol-1,4,5-trisphosphate 5-phosphatase CVP2 (AHRD V3.3 *** A0A151RLD8_CAJCA)
Solyc02g092110.3	38.2868	58.3904	-0.610005	3.28338e-39	1.5213e-37	Phytosulfokines 3 family protein (AHRD V3.3 *** B9IBM1_POPTR)
Solyc01g094010.3	71.6611	48.3621	0.567955	3.4462e-39	1.59313e-37	alpha/beta-hydrolases superfamily protein
Solyc04g079830.2	116.264	84.5004	0.460267	3.54497e-39	1.63509e-37	BEL1-like homeodomain protein 2 (AHRD V3.3 *** A0A0B2SBB1_GLYSO)
Solyc06g076560.2	2.64056	8.57622	-1.69792	4.39657e-39	2.02331e-37	17.6 kD class I small heat shock protein
Solyc09g072820.3	23.1325	40.4583	-0.808308	4.82444e-39	2.21523e-37	Cellulose synthase (AHRD V3.3 *** M5VVD4_PRUPE)
Solyc01g011350.3	13.3888	24.7932	-0.889339	5.19381e-39	2.37949e-37	ZZ-type zinc finger-containing protein 3, putative isoform 1 (AHRD V3.3 *** A0A061EGG8_THECC)
Solyc05g011890.1	54.7639	35.5376	0.623377	7.69167e-39	3.51597e-37	Sulfotransferase (AHRD V3.3 *** K4BXR2_SOLLC)
Solyc01g102610.3	1237.86	989.394	0.323313	8.86987e-39	4.04549e-37	Ferric reduction oxidase 7 (AHRD V3.3 *** W9RRH7_9ROSA)
Solyc05g051200.1	9.21727	19.2153	-1.06044	9.13572e-39	4.15746e-37	ethylene-responsive factor 1
Solyc11g071830.2	8.09686	17.2854	-1.09259	1.26769e-38	5.75615e-37	DnaJ protein homolog (AHRD V3.3 *** DNJH_CUCSA)
Solyc01g074030.3	289.455	219.185	0.400951	2.39539e-38	1.08525e-36	Beta-glucosidase 01 (AHRD V3.3 *** B5M9E4_SOLLC)
Solyc07g044910.1	17.6163	7.98661	1.14397	2.6738e-38	1.20871e-36	LOW QUALITY:NAC domain containing protein 90 (AHRD V3.3 --* AT5G22380.1)
Solyc04g078390.2	44.2501	27.6784	0.677328	3.11095e-38	1.40322e-36	F-box family protein (AHRD V3.3 *** AT4G24210.1)
Solyc06g073320.3	6807.18	5462.8	0.317314	3.16091e-38	1.42262e-36	GDP-L-galactose phosphorylase 1 (AHRD V3.3 *** AT4G26850.1)
Solyc06g007430.2	106.596	148.569	-0.477841	3.904e-38	1.7532e-36	Non-specific serine/threonine protein kinase (AHRD V3.3 *** A0A0V0IRP8_SOLCH)
Solyc05g053400.2	62.917	42.221	0.575776	4.83338e-38	2.1658e-36	Glycosyltransferase (AHRD V3.3 *** A0A0A1WC49_NICAT)
Solyc10g081840.2	6.43155	15.1085	-1.23324	5.18863e-38	2.3199e-36	Nuclear transcription factor Y subunit (AHRD V3.3 *-* A0A0K9P8V1_ZOSMR)
Solyc05g047590.3	18.3726	8.72624	1.07465	6.32344e-38	2.82111e-36	Sl Pectinesterase
Solyc07g016180.3	115.968	155.407	-0.421916	7.15533e-38	3.18529e-36	Auxin Response Factor 7A
Solyc09g092430.3	54.9935	78.8003	-0.518343	7.29162e-38	3.2389e-36	Selenium binding family protein (AHRD V3.3 *** B9GFI5_POPTR)
Solyc05g054330.3	143.689	106.886	0.426468	1.30824e-37	5.79856e-36	Epoxide hydrolase (AHRD V3.3 *** Q41415_SOLTU)
Solyc07g005370.3	89.3698	61.1527	0.546295	1.43464e-37	6.34504e-36	Pathogenesis-related (PR)-10-related norcoclaurine synthase-like protein (AHRD V3.3 *** C3SBS5_ESCCA)
Solyc12g006380.2	26.2071	42.0133	-0.67925	1.48446e-37	6.55117e-36	2-oxoglutarate-dependent dioxygenase
Solyc04g054980.3	114.034	155	-0.441744	1.68193e-37	7.40663e-36	PLAT domain-containing protein 1 (AHRD V3.3 *** PLAT1_ARATH)
Solyc07g064420.3	55.3716	36.492	0.60097	2.00649e-37	8.81693e-36	inositol-1,4,5-trisphosphate 5-phosphatase (AHRD V3.3 *** AT4G27020.1)
Solyc01g110290.3	203.044	155.236	0.387407	2.5794e-37	1.131e-35	Squalene synthase (AHRD V3.3 *** D0VFU8_SOLLC)
Solyc03g121240.1	36.292	56.3275	-0.632335	3.20852e-37	1.40385e-35	basic helix-loop-helix (bHLH) DNA-binding superfamily protein (AHRD V3.3 *** AT3G21330.1)
Solyc04g080040.3	271.611	210.225	0.369356	3.30851e-37	1.4445e-35	Heat shock protein binding protein, putative (AHRD V3.3 *** B9R7Q9_RICCO)
Solyc01g065700.3	6.292	15.1487	-1.25886	5.66835e-37	2.46954e-35	Protein phosphatase 2C family protein (AHRD V3.3 *** AT5G27930.2)
Solyc06g082950.3	902.457	1124.17	-0.316897	6.9363e-37	3.01552e-35	Photosystem I reaction center subunit XI (AHRD V3.3 *** A0A061DNS9_THECC)
Solyc08g077240.3	212.535	274.317	-0.367881	7.59754e-37	3.29598e-35	S-adenosyl-L-methionine-dependent methyltransferases superfamily protein (AHRD V3.3 *** AT4G18030.1)
Solyc05g052650.2	21.244	36.9427	-0.794002	7.81647e-37	3.38377e-35	LOW QUALITY:HXXXD-type acyl-transferase family protein (AHRD V3.3 *-* V5PZN5_9CARY)
Solyc04g074640.3	36.7052	55.1888	-0.588063	1.0936e-36	4.72423e-35	Ascorbate peroxidase (AHRD V3.3 *** W8E036_JATCU)
Solyc07g041900.3	79.8059	109.174	-0.452075	1.17264e-36	5.05496e-35	cysteine proteinase
Solyc02g086820.3	1208.5	1486.36	-0.298662	1.373e-36	5.9062e-35	chloroplast carbonic anhydrase
Solyc04g076090.3	111.019	80.0748	0.470578	1.47935e-36	6.35031e-35	glucose-6-phosphate isomerase
Solyc09g083130.3	72.9839	101.508	-0.475465	1.50562e-36	6.44953e-35	Acylamino-acid-releasing enzyme (AHRD V3.3 *** A0A151R6E1_CAJCA)
Solyc04g049090.3	65.2826	91.2505	-0.483196	1.70533e-36	7.28975e-35	SlMlo1
Solyc09g082860.3	82.208	57.3768	0.519557	2.03417e-36	8.6773e-35	ATP-sulfurylase (AHRD V3.3 *** Q1W2K0_CAMSI)
Solyc11g011760.2	46.0832	67.0116	-0.539788	2.37578e-36	1.01134e-34	NAD(P)H-quinone oxidoreductase subunit 6, chloroplastic (AHRD V3.3 --* R4PTT2_UTRGI)
Solyc03g119760.3	35.1786	53.9544	-0.616279	2.5601e-36	1.08754e-34	Transmembrane Fragile-X-F-associated protein (AHRD V3.3 *** AT1G18470.1)
Solyc03g007330.3	128.837	95.5261	0.431332	3.73784e-36	1.58455e-34	ATP-dependent zinc metalloprotease FTSH protein (AHRD V3.3 *** A0A072VFQ6_MEDTR)
Solyc03g111310.3	59.6148	84.4514	-0.501686	4.93133e-36	2.08617e-34	SNF1-related protein kinase regulatory subunit gamma 1 (AHRD V3.3 *** A0A061G5Z8_THECC)
Solyc06g076040.3	17.405	30.1569	-0.796528	5.74576e-36	2.42568e-34	U-box domain-containing protein (AHRD V3.3 *** A0A0K9PZF9_ZOSMR)
Solyc02g088000.3	184.306	139.945	0.396871	5.95952e-36	2.51074e-34	Starch synthase, chloroplastic/amyloplastic (AHRD V3.3 *** K4BBV6_SOLLC)
Solyc08g065850.1	31.6392	49.305	-0.63829	7.64877e-36	3.21579e-34	Arabinogalactan peptide 14 (AHRD V3.3 -** AGP14_ARATH)
Solyc11g010700.2	42.7764	27.2651	0.649259	7.69296e-36	3.22773e-34	Kinase family protein (AHRD V3.3 *** D7MTZ0_ARALL)
Solyc03g096290.3	94.4057	66.5981	0.504123	9.58326e-36	4.0126e-34	plasma membrane intrinsic protein 1.7
Solyc01g095620.3	263.665	204.798	0.364619	1.02293e-35	4.27434e-34	Glycosyltransferase (AHRD V3.3 *** D7S016_SOLLC)
Solyc05g005620.3	194.549	251.068	-0.368609	1.5963e-35	6.65656e-34	RNA-binding 25 (AHRD V3.3 *** A0A0B0MSI7_GOSAR)
Solyc10g084370.2	216.075	167.411	0.368049	1.88118e-35	7.82855e-34	MYB transcription factor (AHRD V3.3 *** B5TV64_CAMSI)
Solyc10g054100.2	75.6637	53.0153	0.513291	2.10212e-35	8.73019e-34	Protein DETOXIFICATION (AHRD V3.3 *** M0ZV31_SOLTU)
Solyc09g083390.2	186.221	142.985	0.381079	3.74469e-35	1.55203e-33	zinc knuckle (CCHC-type) family protein (AHRD V3.3 *-* AT5G43630.4)
Solyc01g048590.2	5.74035	15.5967	-1.43818	4.17784e-35	1.72805e-33	LOW QUALITY:Photosystem II protein D1 (AHRD V3.3 *-* PSBA_CHLVU)
Solyc07g042550.3	40.0572	59.0895	-0.561044	4.21666e-35	1.74059e-33	Sucrose synthase (AHRD V3.3 *** SUS2_SOLTU)
Solyc09g010530.3	52.0879	77.31	-0.568245	8.46065e-35	3.48541e-33	Cation/H(+) antiporter (AHRD V3.3 *** A0A0K9NMD6_ZOSMR)
Solyc04g076300.3	19.1853	31.8056	-0.729616	1.05894e-34	4.35359e-33	Mechanosensitive ion channel protein 2, chloroplastic (AHRD V3.3 *-* A0A0B2PMX7_GLYSO)
Solyc03g006860.3	19.1996	9.78098	0.971137	1.23211e-34	5.05537e-33	fructokinase
Solyc00g010525.1	12.8457	27.9855	-1.12166	1.25047e-34	5.1204e-33	Tetratricopeptide repeat (TPR)-like superfamily protein (AHRD V3.3 --* AT5G46400.3)
Solyc07g066310.3	8056.62	9731.46	-0.272476	1.47224e-34	6.01646e-33	Photosystem II 10 kDa polypeptide family protein (AHRD V3.3 *** A9PH94_POPTR)
Solyc09g090570.2	756.956	605.652	0.321694	1.8103e-34	7.38322e-33	proton gradient regulation 5 (AHRD V3.3 *** AT2G05620.2)
Solyc09g065910.2	940.063	1154.44	-0.296556	2.08631e-34	8.49195e-33	photosystem II reaction center W (AHRD V3.3 *** AT2G30570.1)
Solyc04g064670.3	218.372	167.633	0.381486	2.26535e-34	9.20235e-33	Photosystem II reaction center PsbP family protein (AHRD V3.3 *** A0A0F7GXL4_9ROSI)
Solyc02g093190.3	44.7583	28.9539	0.627864	2.46129e-34	9.97849e-33	Histone-lysine N-methyltransferase MEDEA (AHRD V3.3 *-* MEDEA_ARATH)
Solyc11g006300.2	76.7134	51.8313	0.564763	2.47558e-34	1.00165e-32	3-oxo-5-alpha-steroid 4-dehydrogenase family protein (AHRD V3.3 *** AT5G16010.1)
Solyc02g071030.2	5150.2	6319.97	-0.295337	3.32951e-34	1.34451e-32	Chlorophyll a-b binding protein, chloroplastic (AHRD V3.3 *** Q41422_SOLTU)
Solyc04g071900.3	18.7332	32.4978	-0.796958	3.56374e-34	1.43625e-32	Peroxidase (AHRD V3.3 *** K4BTH7_SOLLC)
Solyc04g071620.3	32.15	58.1274	-0.856529	3.63323e-34	1.46137e-32	Abscicic acid stress ripening 4
Solyc10g084430.2	51.5731	33.8103	0.60914	3.74867e-34	1.50484e-32	RING/U-box superfamily protein (AHRD V3.3 *** AT5G02750.1)
Solyc03g032130.3	471.611	379.134	0.314937	4.0781e-34	1.63388e-32	High mobility group protein (AHRD V3.3 *-* O49948_SOLTU)
Solyc02g072240.3	15.8309	32.7122	-1.05129	4.76793e-34	1.90652e-32	cellulose synthase family protein (AHRD V3.3 *** AT4G18780.1)
Solyc09g097780.2	207.285	263.785	-0.348076	5.18626e-34	2.06974e-32	Glycine-rich protein (AHRD V3.3 *-* GRP1_TOBAC)
Solyc02g082060.2	85.4526	117.089	-0.452907	5.28137e-34	2.10359e-32	LOW QUALITY:PPPDE putative thiol peptidase family protein (AHRD V3.3 *** AT4G25680.1)
Solyc08g076650.3	108.93	79.9364	0.446773	5.74427e-34	2.28352e-32	Trehalose-6-phosphate synthase, putative (AHRD V3.3 *** Q2A970_BRAOL)
Solyc06g050900.3	37.1235	22.8382	0.702832	8.59533e-34	3.41026e-32	Major facilitator superfamily protein (AHRD V3.3 *** AT2G40460.1)
Solyc05g056050.3	787.593	971.761	-0.303213	9.6831e-34	3.83439e-32	Chlorophyll a-b binding protein, chloroplastic (AHRD V3.3 *** K4C2T0_SOLLC)
Solyc03g113250.3	17.7234	8.81679	1.00555	9.85576e-34	3.89522e-32	nitrate transporter 1:2 (AHRD V3.3 *** AT1G69850.1)
Solyc00g277510.2	3.44965	10.9201	-1.66046	9.98433e-34	3.93841e-32	Photosystem II protein D1 (AHRD V3.3 *-* PSBA_SOLNI)
Solyc08g062960.3	3.52485	9.68629	-1.45931	1.05308e-33	4.14598e-32	SolycHsfA2
Solyc04g078420.1	134.136	175.069	-0.383854	1.15503e-33	4.5386e-32	R2R3MYB transcription factor 70
Solyc09g061730.2	11.0613	4.35617	1.3448	1.25508e-33	4.92228e-32	Late embryogenesis abundant protein 1 (AHRD V3.3 --* LEA1_ORYSI)
Solyc07g005840.2	16.7447	30.7719	-0.882822	1.43663e-33	5.6235e-32	Cellulose synthase (AHRD V3.3 *** M1ARZ5_SOLTU)
Solyc08g068870.3	144.197	109.725	0.393978	1.72634e-33	6.7446e-32	aspartate protease family protein
Solyc03g118410.3	40.2448	25.1952	0.674662	2.68387e-33	1.04656e-31	Acyl carrier protein (AHRD V3.3 *** Q672Q9_SOLLC)
Solyc10g011660.3	75.4595	53.1691	0.504681	2.81121e-33	1.09412e-31	Auxin-responsive GH3 family protein (AHRD V3.3 *** AT2G46370.4)
Solyc10g083970.1	71.5166	100.301	-0.487821	3.55478e-33	1.38089e-31	S-adenosylmethionine synthase (AHRD V3.3 *** A0A0V0IPC3_SOLCH)
Solyc02g085285.1	9.03283	17.7266	-0.974364	4.31043e-33	1.67125e-31	Protein with RING/U-box and TRAF-like domain (AHRD V3.3 --* AT1G66660.1)
Solyc06g068500.3	28.4647	44.1966	-0.635167	4.54042e-33	1.75709e-31	Chaperone DnaJ domain protein (AHRD V3.3 *** B7FGF7_MEDTR)
Solyc05g025890.2	75.1877	53.1521	0.499562	4.59134e-33	1.77344e-31	Acyl-CoA N-acyltransferases (NAT) superfamily protein (AHRD V3.3 *** AT2G06025.6)
Solyc08g068690.1	78.4779	56.0255	0.4868	5.39093e-33	2.07836e-31	Tyramine n-hydroxycinnamoyl transferase (AHRD V3.3 *** Q5D8C0_CAPAN)
Solyc01g067740.3	182.469	233.126	-0.353072	6.89518e-33	2.65328e-31	Superoxide dismutase [Cu-Zn] 1
Solyc12g005660.2	38.2389	24.3186	0.652416	8.49399e-33	3.26236e-31	Zinc finger, B-box (AHRD V3.3 *-* A0A103Y7X2_CYNCS)
Solyc05g053070.3	128.967	170.952	-0.407114	9.44255e-33	3.61988e-31	Dehydrin family protein, expressed (AHRD V3.3 *-* Q40711_ORYSJ)
Solyc11g008630.2	179.324	137.576	0.382443	9.8071e-33	3.75259e-31	HXXXD-type acyl-transferase family protein (AHRD V3.3 *** AT1G65450.1)
Solyc05g005180.3	44.3208	64.0999	-0.532644	1.37147e-32	5.238e-31	enoyl-CoA hydratase/isomerase D (AHRD V3.3 *** AT1G60550.1)
Solyc08g067260.3	161.733	123.814	0.38504	1.43114e-32	5.4557e-31	3-ketoacyl-CoA synthase (AHRD V3.3 *** A0A0V0IHH6_SOLCH)
Solyc10g083520.2	82.3381	58.6058	0.489987	2.0687e-32	7.87145e-31	RAB6-interacting golgin (DUF662) (AHRD V3.3 *** AT2G27740.1)
Solyc01g067440.3	0.607343	3.80322	-2.63886	2.24271e-32	8.51771e-31	Glutaredoxin family protein (AHRD V3.3 *** AT3G21460.1)
Solyc01g104400.3	3.91805	10.187	-1.37564	3.06624e-32	1.16238e-30	Basic blue protein (AHRD V3.3 *** A0A151R520_CAJCA)
Solyc03g045070.1	232.278	180.491	0.363842	3.07825e-32	1.16478e-30	ammonium transporter AF118858
Solyc05g055440.1	89.3595	64.7556	0.465503	3.34508e-32	1.2634e-30	Histone H2B (AHRD V3.3 *** K4C2M0_SOLLC)
Solyc07g056570.1	59.648	40.9124	0.544294	3.61283e-32	1.36201e-30	notabilis
Solyc11g066670.1	109.211	80.899	0.433748	3.69617e-32	1.39086e-30	Glycosyltransferase (AHRD V3.3 *** K4D9S4_SOLLC)
Solyc07g042630.3	192.292	247.715	-0.365788	4.21763e-32	1.58417e-30	Terpene cyclase/mutase family member (AHRD V3.3 *** V9LYF2_9SOLA)
Solyc08g044260.3	29.2342	44.7417	-0.61449	4.9886e-32	1.87031e-30	Fatty acid hydroxylase superfamily (AHRD V3.3 *** AT1G02205.2)
Solyc06g076780.3	28.499	43.223	-0.601423	5.56372e-32	2.08212e-30	Glycosyl hydrolase family protein (AHRD V3.3 *** AT3G47000.1)
Solyc07g006500.3	5.95763	13.0545	-1.1321	5.80915e-32	2.16999e-30	trehalose-6-phosphate synthase 1
Solyc05g012110.3	102.166	135.015	-0.401593	6.30395e-32	2.35052e-30	6-phosphogluconolactonase, putative (AHRD V3.3 *** B9REC3_RICCO)
Solyc03g083970.3	27.5162	43.1696	-0.647877	6.81449e-32	2.53626e-30	BAG family molecular chaperone regulator 7 (AHRD V3.3 *** A0A0B0NKP0_GOSAR)
Solyc06g035920.3	13.1485	23.3303	-0.82649	8.26616e-32	3.07095e-30	Remorin (AHRD V3.3 *** REMO_SOLTU)
Solyc06g073110.3	61.9572	85.1964	-0.459435	8.46082e-32	3.13757e-30	DUF936 family protein (AHRD V3.3 *** G7JEV5_MEDTR)
Solyc09g011470.3	18.5869	31.7657	-0.768801	9.65883e-32	3.57534e-30	Plant/T7H20-70 protein (AHRD V3.3 *** G7L5L0_MEDTR)
Solyc03g117590.3	145.235	187.477	-0.367674	1.12175e-31	4.1448e-30	Heat shock protein binding protein (AHRD V3.3 *** E2DDU6_SOLLC)
Solyc04g082030.1	70.5409	50.0914	0.494098	1.22702e-31	4.52556e-30	ornithine decarboxylase
Solyc05g047460.3	30.3038	45.7044	-0.591366	1.28608e-31	4.73487e-30	Auxin Response Factor 7B
Solyc05g050970.3	27.9143	42.6475	-0.610729	1.31061e-31	4.8165e-30	Transketolase (AHRD V3.3 *** AT2G45290.2)
Solyc09g018510.3	58.1125	39.7633	0.5486	1.38162e-31	5.06835e-30	Phytol kinase (AHRD V3.3 *** F1BPW2_SOLPN)
Solyc08g075790.3	21.9475	12.3275	0.831461	1.54443e-31	5.65543e-30	Vacuolar sorting-associated protein 62 (AHRD V3.3 *** A0A0B0MX79_GOSAR)
Solyc01g067680.3	21.8862	34.8572	-0.670045	1.67808e-31	6.13387e-30	Tubby-like F-box protein (AHRD V3.3 *** M1APZ0_SOLTU)
Solyc04g049350.3	132.414	99.5297	0.411594	1.78515e-31	6.51358e-30	chorismate synthase 1 precursor
Solyc09g092130.3	54.6104	37.2299	0.552185	1.7893e-31	6.51708e-30	Sucrose-phosphate synthase (AHRD V3.3 *** A0A0U1ZVB4_LYCBA)
Solyc05g016120.2	15.0222	42.1257	-1.49349	2.21412e-31	8.05002e-30	Photosystem II protein D1 (AHRD V3.3 *-* PSBA_BARVE)
Solyc07g065380.4	61.2463	42.5944	0.523633	3.18314e-31	1.15526e-29	putative zinc transporter
Solyc01g086970.3	108.644	145.295	-0.419177	3.74188e-31	1.35563e-29	A20/AN1 zinc finger protein SAP4
Solyc12g094615.1	3.435	9.61596	-1.47483	4.90045e-31	1.77223e-29	Ring/U-Box superfamily protein (AHRD V3.3 --* AT2G27950.3)
Solyc05g007880.3	151.287	116.19	0.381001	5.7958e-31	2.09233e-29	Dof zinc finger protein (AHRD V3.3 *** W9S8B0_9ROSA)
Solyc06g076400.3	131.579	169.809	-0.368039	6.34389e-31	2.28615e-29	Protein phosphatase 2C (AHRD V3.3 *** A0A103XPQ7_CYNCS)
Solyc04g055170.3	38.2521	56.0828	-0.550239	6.48033e-31	2.33121e-29	annexin p35
Solyc04g016220.3	180.275	140.076	0.363577	7.09153e-31	2.54659e-29	Glycosyltransferase (AHRD V3.3 *** M1CLQ4_SOLTU)
Solyc05g009420.1	13.1866	6.09583	1.1113	7.25287e-31	2.59996e-29	Transmembrane protein, putative (AHRD V3.3 *** G7K1J5_MEDTR)
Solyc03g123410.1	50.6489	34.4492	0.556117	7.29727e-31	2.6113e-29	Germin-like protein (AHRD V3.3 *** Q0PWM4_CAPCH)
Solyc03g080190.3	22.4172	35.4639	-0.663486	7.83934e-31	2.80037e-29	2-oxoglutarate Fe(II) dependent oxygenase superfamily protein
Solyc01g056850.3	15.0482	25.731	-0.771575	9.12058e-31	3.25237e-29	CTP synthase (AHRD V3.3 *** W8SVJ8_TOBAC)
Solyc09g098330.3	54.623	76.2682	-0.481249	9.79908e-31	3.48823e-29	Transducin/WD40 repeat-like superfamily protein (AHRD V3.3 *** AT5G56190.3)
Solyc05g014510.3	152.203	115.825	0.39405	9.95818e-31	3.5387e-29	Ankyrin repeat-containing protein, putative (AHRD V3.3 *** B9RMN1_RICCO)
Solyc12g009220.2	1.3759	5.42049	-1.96616	1.31367e-30	4.66009e-29	jasmonate ZIM-domain protein 1
Solyc08g075880.3	5.78468	12.6463	-1.13074	1.3692e-30	4.84869e-29	Heavy metal transport/detoxification superfamily protein (AHRD V3.3 *** AT2G18196.1)
Solyc05g005000.3	40.127	58.0381	-0.534017	1.65047e-30	5.83462e-29	alpha/beta-Hydrolases superfamily protein (AHRD V3.3 *** AT1G10740.4)
Solyc02g082180.3	36.5786	23.4312	0.642585	1.68548e-30	5.94807e-29	DNA helicase (AHRD V3.3 *** K4BA88_SOLLC)
Solyc04g054190.3	605.357	492.085	0.298697	1.84088e-30	6.4853e-29	ABC1 protein (AHRD V3.3 *** D2XP29_MAIZE)
Solyc11g042630.2	36.4137	23.3868	0.638553	1.95094e-30	6.86121e-29	DUF506 family protein (AHRD V3.3 *** G7K973_MEDTR)
Solyc09g011860.3	5.44925	12.3425	-1.18087	2.21567e-30	7.77882e-29	O-fucosyltransferase family protein (AHRD V3.3 *** AT3G54100.1)
Solyc07g054810.1	15.3622	7.6219	1.01118	3.06304e-30	1.07353e-28	LOW QUALITY:glutamate-1-semialdehyde 2,1-aminomutase 2 (AHRD V3.3 --* AT3G48730.1)
Solyc03g114150.3	146.518	187.046	-0.35221	3.28546e-30	1.14952e-28	aldehyde dehydrogenase family 2 member B7a
Solyc11g067280.2	56.4832	38.6046	0.549489	3.85947e-30	1.34804e-28	MYB-CC type transfactor
Solyc05g025600.1	484.183	594.549	-0.29611	4.08744e-30	1.42523e-28	LOW QUALITY:Photosystem II subunit X (AHRD V3.3 *** A0A061GJE6_THECC)
Solyc01g100040.3	145.933	186.983	-0.357883	4.46082e-30	1.55278e-28	Protein phosphatase 2C family protein (AHRD V3.3 *** AT5G27930.2)
Solyc05g008390.3	9.67723	18.1294	-0.907116	4.49692e-30	1.56268e-28	RING/FYVE/PHD zinc finger superfamily protein (AHRD V3.3 *** A0A061EGA0_THECC)
Solyc02g082920.3	264.115	205.669	0.361327	5.44635e-30	1.88939e-28	acidic extracellular 26 kD chitinase
Solyc07g049560.3	22.0174	12.3378	0.834419	7.76183e-30	2.68809e-28	Tyrosine specific protein phosphatase family protein (AHRD V3.3 *** Q32W70_CAPAN)
Solyc04g078840.3	58.1976	79.5467	-0.451196	8.65381e-30	2.99193e-28	AREB
Solyc05g009230.2	2.27694	7.14798	-1.64633	9.32171e-30	3.21741e-28	Myb domain protein (AHRD V3.3 *** K7PMP7_HEVBR)
Solyc06g008590.3	32.0844	48.3779	-0.589498	9.71084e-30	3.34606e-28	auxin-regulated IAA17
Solyc10g017580.3	43.2848	28.7372	0.59185	9.93923e-30	3.41899e-28	Digalactosyldiacylglycerol synthase (AHRD V3.3 *** A2Q3N6_MEDTR)
Solyc06g054320.1	7.63684	15.2389	-0.994823	1.02888e-29	3.53329e-28	Dirigent protein (AHRD V3.3 *** K4C6B8_SOLLC)
Solyc02g077420.3	2.33434	7.61831	-1.70679	1.10359e-29	3.78349e-28	Phospholipase A1 (AHRD V3.3 *** A5YW95_CAPAN)
Solyc11g071740.2	0.515185	3.89039	-2.89932	1.11879e-29	3.82918e-28	Calmodulin-like protein (AHRD V1 ***- Q0VJ70_DATME)
Solyc11g010430.2	14.7874	7.07436	1.06618	1.24514e-29	4.25452e-28	Dihydrofolate reductase-like protein (AHRD V3.3 *** G7JXR7_MEDTR)
Solyc01g091320.3	200.173	156.68	0.353831	1.47143e-29	5.01096e-28	sterol C4-methyl oxidase 1-2 (AHRD V3.3 *** AT4G22756.1)
Solyc06g060110.3	137.75	106.367	0.372898	1.4705e-29	5.01096e-28	amino acid transporter 2
Solyc06g071810.1	36.6559	52.9743	-0.530255	1.67963e-29	5.71047e-28	Leucine-rich repeat receptor-like kinase (AHRD V3.3 *** K4C8Q3_SOLLC)
Solyc05g053240.3	117.144	88.5248	0.404566	1.72701e-29	5.86178e-28	Squamosa promoter binding protein12b
Solyc04g079210.3	163.796	126.672	0.370331	1.7454e-29	5.9046e-28	Patatin (AHRD V3.3 *** A0A0V0I1U4_SOLCH)
Solyc09g082730.4	104.236	78.0688	0.417033	1.74418e-29	5.9046e-28	Aldo_keto reductase family protein IPR001395 Aldo_keto reductase
Solyc09g075020.3	753.315	611.257	0.30206	1.75001e-29	5.9104e-28	Multidrug resistance protein ABC transporter family protein (AHRD V3.3 *** G7IF78_MEDTR)
Solyc07g065980.3	150.042	190.569	-0.345184	1.82205e-29	6.14356e-28	alkaline alpha-galactosidase seed imbibition protein
Solyc02g092530.3	132.466	101.781	0.379731	2.01541e-29	6.78434e-28	Acetamidase/Formamidase family protein (AHRD V3.3 *** AT4G37560.1)
Solyc03g080080.3	113.274	85.5804	0.40429	2.28277e-29	7.67168e-28	Calcium-binding endonuclease/exonuclease/phosphatase family (AHRD V3.3 *** AT5G54130.2)
Solyc01g057770.3	12.6148	26.6602	-1.07904	2.7168e-29	9.11535e-28	Boron transporter (AHRD V3.3 *** B6V758_VITVI)
Solyc10g018300.2	1936.47	1618.93	0.258418	3.12471e-29	1.04668e-27	Transketolase (AHRD V3.3 *** AT3G60750.1)
Solyc05g050130.3	85.1608	61.404	0.472438	3.15816e-29	1.05615e-27	Acidic endochitinase (AHRD V3.3 *** CHIA_TOBAC)
Solyc12g100270.2	10.401	4.27661	1.27984	3.16848e-29	1.05787e-27	Fatty acid hydroxylase superfamily (AHRD V3.3 *** AT1G02205.2)
Solyc03g097230.1	9.07349	3.43273	1.40394	3.18728e-29	1.06241e-27	AIG2-like (avirulence induced gene) family protein (AHRD V3.3 *** AT3G02910.1)
Solyc01g081570.3	119.587	91.252	0.390313	3.3094e-29	1.10132e-27	carboxyl-terminal peptidase (DUF239) (AHRD V3.3 *** AT2G44210.1)
Solyc09g063130.3	1065.56	1306	-0.293759	3.48236e-29	1.15699e-27	Photosystem I reaction center subunit IV (AHRD V3.3 *** A0A0K9P6J8_ZOSMR)
Solyc08g067530.1	2.96535	8.1081	-1.45302	3.51381e-29	1.16555e-27	Non-specific lipid-transfer protein (AHRD V3.3 *** K4CLX9_SOLLC)
Solyc06g065690.3	52.4396	73.672	-0.489961	3.84753e-29	1.27417e-27	Serine/threonine protein phosphatase 2A regulatory subunit B (AHRD V3.3 *** B9GTV0_POPTR)
Solyc01g105890.3	1.39201	5.23237	-1.9031	4.04652e-29	1.3379e-27	Monoterpene synthase 1
Solyc06g075580.3	42.402	28.1368	0.592153	4.94284e-29	1.63162e-27	Kinesin-like protein (AHRD V3.3 *** A0A0V0IXV7_SOLCH)
Solyc08g067610.3	16.8791	8.77459	0.943479	5.09615e-29	1.67951e-27	Pleiotropic drug resistance ABC transporter (AHRD V3.3 *** W0TUG3_ACAMN)
Solyc03g007890.3	3.06864	8.57446	-1.47651	5.95196e-29	1.9584e-27	class 2 small heat shock protein Le-HSP17.6
Solyc02g087850.1	33.2633	48.3696	-0.540722	7.20826e-29	2.36795e-27	Glutaredoxin family protein, putative (AHRD V3.3 *** A0A061EEI9_THECC)
Solyc05g007180.3	30.0075	44.7104	-0.573995	7.86922e-29	2.58093e-27	jasmonic acid 1
Solyc10g008270.3	1.73097	6.07555	-1.81595	8.38384e-29	2.74531e-27	bHLH transcription factor 094
Solyc11g011340.2	32.3498	20.4858	0.658236	8.80676e-29	2.87918e-27	cultivar Rio Grande ELI3
Solyc01g094700.3	294.505	236.311	0.317901	1.02294e-28	3.33892e-27	Glycerol-3-phosphate acyltransferase (AHRD V3.3 *** G7LBQ7_MEDTR)
Solyc04g011670.3	33.9789	49.2037	-0.533857	1.03191e-28	3.35958e-27	bZIP transcription factor family protein (AHRD V3.3 *** AT5G65210.7)
Solyc06g064610.1	44.233	29.5271	0.584466	1.03255e-28	3.35958e-27	LOW QUALITY:Glucan endo-1,3-beta-glucosidase (AHRD V3.3 -** A0A0B0PK92_GOSAR)
Solyc07g042400.2	22.3701	12.8122	0.804643	1.24267e-28	4.0368e-27	LOW QUALITY:transmembrane protein (AHRD V3.3 --* AT5G20790.2)
Solyc03g123560.3	187.406	147.456	0.345863	1.36424e-28	4.42469e-27	DnaJ domain-containing protein (AHRD V3.3 *** A0A118K3E9_CYNCS)
Solyc05g006660.3	101.811	76.453	0.413735	1.58513e-28	5.13297e-27	CW14 protein (DUF1336) (AHRD V3.3 *** AT1G59650.1)
Solyc08g007830.1	0.0279459	1.67469	-5.59759	1.64502e-28	5.31845e-27	C-repeat binding factor (AHRD V3.3 *** E7D090_PRUPE)
Solyc11g008800.2	50.2145	69.5713	-0.469569	1.7381e-28	5.61053e-27	Type II inositol 5-phosphatase, putative (AHRD V3.3 *** B9RM01_RICCO)
Solyc12g056650.2	107.565	140.205	-0.382394	1.80446e-28	5.81554e-27	GIGANTEA (AHRD V3.3 *** F2Z6M2_IPONI)
Solyc02g086460.3	758.902	926.961	-0.288532	1.91055e-28	6.14775e-27	A-kinase anchor-like protein (AHRD V3.3 --* AT5G40450.2)
Solyc02g084360.3	166.961	211.947	-0.343621	2.29364e-28	7.36886e-27	V-type proton ATPase proteolipid subunit (AHRD V3.3 *-* A0A0D3DHQ4_BRAOL)
Solyc12g099000.2	117.881	86.4853	0.448277	2.37456e-28	7.61687e-27	S-adenosylmethionine synthase (AHRD V3.3 *** M1A0F3_SOLTU)
Solyc08g075520.3	64.3528	86.9513	-0.434177	2.62217e-28	8.39792e-27	UPF0162 protein XF_1494 (AHRD V3.3 *-* A0A1D1XBY2_9ARAE)
Solyc05g055740.3	33.4512	21.062	0.666293	2.73931e-28	8.75937e-27	Tyrosine phosphatase family protein (AHRD V3.3 *** A0A061EYJ9_THECC)
Solyc06g060640.1	114.224	147.916	-0.372797	2.85169e-28	9.10445e-27	Bifunctional inhibitor/lipid-transfer protein/seed storage 2S albumin superfamily protein (AHRD V3.3 *** A0A061DW53_THECC)
Solyc09g072710.3	53.6915	37.484	0.518609	2.91944e-28	9.30624e-27	Phospholipid:diacylglycerol acyltransferase (AHRD V3.3 *** A0A151T5V3_CAJCA)
Solyc05g007480.1	30.4847	45.2416	-0.568568	3.01649e-28	9.6006e-27	LOW QUALITY:Phytochrome kinase substrate protein, putative (AHRD V3.3 *** G7KDX6_MEDTR)
Solyc03g026270.3	0.101042	2.0751	-4.29489	3.28648e-28	1.04436e-26	CBF
Solyc02g083290.3	49.0383	67.7727	-0.467387	3.65444e-28	1.15949e-26	Kinase family protein (AHRD V3.3 *** B9N912_POPTR)
Solyc07g055740.1	48.4467	32.8106	0.560636	4.08103e-28	1.29283e-26	strictosidine synthase
Solyc08g005650.3	3.60847	9.18705	-1.34301	4.57597e-28	1.44738e-26	Cytochrome P450-1 (AHRD V3.3 *** K4CI56_SOLLC)
Solyc08g081160.3	56.971	39.9725	0.51019	4.5922e-28	1.45027e-26	Phosphatidylinositol N-acetyglucosaminlytransferase subunit P-like protein (AHRD V3.3 *** A0A072TN99_MEDTR)
Solyc10g086580.2	21808.8	18401.9	0.245045	4.7924e-28	1.51116e-26	Ribulose bisphosphate carboxylase/oxygenase activase (AHRD V3.3 *** V9IMY5_NICAT)
Solyc01g067460.2	4.36934	10.2273	-1.22147	6.76549e-28	2.13004e-26	Glutaredoxin family protein (AHRD V3.3 *** D7MAE7_ARALL)
Solyc07g066180.2	15.6987	25.7329	-0.711137	6.98646e-28	2.19622e-26	Tir-nbs resistance protein (AHRD V3.3 *** A0A061F4L1_THECC)
Solyc04g071120.3	6.14662	12.7662	-1.05584	7.45734e-28	2.34064e-26	Protein kinase, putative (AHRD V3.3 *** B9T446_RICCO)
Solyc04g007730.3	35.2562	22.7486	0.630974	7.98021e-28	2.50091e-26	fold protein (AHRD V3.3 *** AT1G23110.7)
Solyc04g025040.1	627.506	759.171	-0.274776	9.30581e-28	2.91188e-26	Pre-mRNA splicing Prp18-interacting factor (AHRD V3.3 --* AT3G45950.1)
Solyc10g080500.2	160.295	123.437	0.376238	9.87483e-28	3.0852e-26	actin
Solyc10g081170.2	268.96	330.724	-0.298348	1.00516e-27	3.13563e-26	Calmodulin 2
Solyc02g079200.1	30.1712	18.6686	0.69335	1.16719e-27	3.63554e-26	LOW QUALITY:Armadillo/beta-catenin repeat family protein (AHRD V3.3 *** B9H214_POPTR)
Solyc02g084430.3	30.0654	19.0742	0.656272	1.22241e-27	3.80176e-26	B-box type zinc finger family protein (AHRD V3.3 *-* A0A061E6F9_THECC)
Solyc04g081340.3	25.8596	39.1431	-0.596332	1.32426e-27	4.11225e-26	HVA22-like protein (AHRD V3.3 *** M0ZWH6_SOLTU)
Solyc12g096420.2	120.806	92.4852	0.385717	1.66191e-27	5.15293e-26	RING/U-box superfamily protein (AHRD V3.3 *** AT5G10650.2)
Solyc01g098610.3	70.2236	50.9676	0.462431	1.68131e-27	5.20517e-26	glutathione synthetase 2
Solyc06g050130.3	7.97603	15.5572	-0.963055	1.8165e-27	5.6152e-26	Alpha-galactosidase (AHRD V3.3 *** K4C5G0_SOLLC)
Solyc12g038970.2	41.0049	27.558	0.574053	2.13454e-27	6.58837e-26	EMB1873 protein (AHRD V3.3 *** A0A097PRP8_SOLLC)
Solyc06g059870.1	29.5322	44.0318	-0.577384	2.26673e-27	6.98585e-26	subunit of exocyst complex 8 (AHRD V3.3 --* AT3G10380.2)
Solyc04g071085.1	26.2686	15.5768	0.75273	2.37725e-27	7.31541e-26	Hydroxyproline-rich glycoprotein (AHRD V3.3 *** Q8H9E0_SOLTU)
Solyc04g015850.2	63.5326	45.2394	0.490709	2.41598e-27	7.42341e-26	LOW QUALITY:transmembrane protein (AHRD V3.3 *** AT3G57400.1)
Solyc10g080370.1	8.89614	16.9608	-0.931135	2.58518e-27	7.93138e-26	LOW QUALITY:Transmembrane protein, putative (AHRD V3.3 -** G7IZE0_MEDTR)
Solyc07g056420.4	578.727	479.037	0.27261	2.96285e-27	9.07643e-26	glutathione S-transferase AY082341
Solyc07g063120.3	312.291	253.159	0.302637	3.33924e-27	1.02142e-25	Ubiquitin ligase protein cop1, putative (AHRD V3.3 *** B9T5N2_RICCO)
Solyc06g083230.3	63.3009	44.9807	0.493358	3.39852e-27	1.038e-25	GTP cyclohydrolase 1
Solyc12g042950.2	37.1694	24.3451	0.609107	3.46749e-27	1.05748e-25	Plastidic ATP/ADP-transporter (AHRD V3.3 *** TLC1_SOLTU)
Solyc06g068460.3	79.7994	105.376	-0.401314	3.54441e-27	1.07933e-25	WRKY transcription factor 40
Solyc03g093360.3	5.3664	11.9174	-1.15201	3.79316e-27	1.15336e-25	PLAT domain-containing protein 1 (AHRD V3.3 *** PLAT1_ARATH)
Solyc10g008260.2	0.126685	2.07016	-3.9326	4.31463e-27	1.30997e-25	bHLH transcription factor 093
Solyc03g006550.3	3.33514	8.50147	-1.35047	4.8899e-27	1.48242e-25	Terpene synthase (AHRD V3.3 *** A0A076GH23_POPTR)
Solyc04g050440.3	37.1027	24.525	0.59649	5.48927e-27	1.66166e-25	ammonium transporter
Solyc07g066170.3	22.2218	33.9463	-0.61114	5.51768e-27	1.66779e-25	WPP domain-interacting protein
Solyc05g052030.1	192.223	152.966	0.329705	5.66848e-27	1.71084e-25	ethylene response factor 4
Solyc01g099020.3	190.531	146.874	0.374775	5.76762e-27	1.7382e-25	GDSL lipase-like caffeoyltransferase
Solyc11g069450.1	30.5038	44.5015	-0.543764	6.0543e-27	1.82191e-25	LOW QUALITY:Senescence regulator (AHRD V3.3 *** A0A103XHC6_CYNCS)
Solyc06g076790.1	298.398	239.35	0.317998	7.52644e-27	2.26158e-25	LOW QUALITY:Thylakoid soluble phosphoprotein (AHRD V3.3 *** Q8GT36_SPIOL)
Solyc07g045160.3	149.031	116.882	0.350441	8.11105e-27	2.43367e-25	ATP-dependent 6-phosphofructokinase (AHRD V3.3 *** M5W6F1_PRUPE)
Solyc04g080920.2	7.52455	2.78956	1.42843	9.66847e-27	2.89671e-25	Purple acid phosphatase (AHRD V3.3 *-* K4BVH1_SOLLC)
Solyc05g012230.3	101.79	77.6382	0.391025	1.14474e-26	3.42468e-25	Protein POLAR LOCALIZATION DURING ASYMMETRIC DIVISION AND REDISTRIBUTION (AHRD V3.3 --* A0A199UMI0_ANACO)
Solyc12g037930.2	16.5811	8.85536	0.905409	1.22219e-26	3.65103e-25	zinc finger (Ran-binding) family protein (AHRD V3.3 --* AT5G17790.1)
Solyc01g108630.3	72.7067	95.6823	-0.396076	1.45272e-26	4.33334e-25	nii1 nitrite reductase
Solyc09g082580.3	37.9502	53.5242	-0.496432	1.50852e-26	4.49323e-25	auxin canalization protein (DUF828) (AHRD V3.3 *** AT3G22810.1)
Solyc02g069260.3	108.514	138.507	-0.352134	1.56009e-26	4.64008e-25	Argonaute2a
Solyc01g098080.3	33.1308	21.5658	0.619155	1.68822e-26	5.01387e-25	BY-2 kinesin-like protein 5 (AHRD V3.3 *** Q9AVP5_TOBAC)
Solyc09g097830.3	85.9416	111.523	-0.375793	1.70112e-26	5.04484e-25	Tetratricopeptide repeat (TPR)-like superfamily protein (AHRD V3.3 *** AT3G04240.1)
Solyc01g098700.3	15.0286	7.89455	0.928228	1.95678e-26	5.79461e-25	Branched-chain-amino-acid aminotransferase-like protein (AHRD V3.3 *** G7I8Q0_MEDTR)
Solyc02g087210.3	1.58472	5.58022	-1.81036	2.05982e-26	6.09093e-25	Zinc finger AN1 domain-containing stress-associated protein 12 (AHRD V3.3 *** A0A151RAZ5_CAJCA)
Solyc07g062650.3	259.922	208.798	0.315574	2.12152e-26	6.2643e-25	Malate dehydrogenase (AHRD V3.3 *** K4CGU8_SOLLC)
Solyc09g092330.2	151.054	118.894	0.345537	2.282e-26	6.72844e-25	UDP-glucuronate 4-epimerase 4 (AHRD V3.3 *** GAE4_ARATH)
Solyc06g082535.1	32.9781	21.5622	0.612992	2.37372e-26	6.98878e-25	cinnamate-4-hydroxylase (AHRD V3.3 *** AT2G30490.1)
Solyc08g078760.1	46.3077	64.2559	-0.473723	2.69909e-26	7.93533e-25	Plant/MNJ7-17 protein, putative (AHRD V3.3 *** G7JIX8_MEDTR)
Solyc09g015080.3	100.437	76.4547	0.393743	3.04386e-26	8.93609e-25	Sec14p-like phosphatidylinositol transfer family protein (AHRD V3.3 *** AT1G72160.1)
Solyc05g056070.3	1537.44	1846.12	-0.264154	3.21373e-26	9.42125e-25	photosystem 1 protein
Solyc01g099840.3	387.69	470.303	-0.278715	3.42435e-26	1.00127e-24	Dormancy/auxin associated protein (AHRD V3.3 *** G7I8R1_MEDTR)
Solyc06g036260.3	266.997	215.885	0.306834	3.42529e-26	1.00127e-24	beta-carotene hydroxylase-1
Solyc11g056680.1	48.7114	71.3247	-0.548653	3.53758e-26	1.03262e-24	Leucine-rich repeat receptor-like protein kinase family (AHRD V3.3 *** A0A0K9PVU5_ZOSMR)
Solyc03g116270.3	6.46049	13.0598	-1.01454	3.57896e-26	1.04321e-24	2-oxoglutarate and Fe(II)-dependent oxygenase superfamily protein, putative (AHRD V3.3 *** A0A061FWB6_THECC)
Solyc07g056000.2	1.89607	6.15152	-1.70076	3.82794e-26	1.11419e-24	xyloglycan endo-transglycosylase
Solyc03g019650.3	16.8463	27.3595	-0.702212	3.97009e-26	1.15392e-24	Major facilitator superfamily protein (AHRD V3.3 *** AT5G14120.1)
Solyc09g089730.3	549.858	456.207	0.269459	4.45377e-26	1.29267e-24	2-oxoglutarate (2OG) and Fe(II)-dependent oxygenase superfamily protein (AHRD V3.3 *** AT1G06620.1)
Solyc01g005870.2	16.6428	27.1305	-0.710051	4.50193e-26	1.30479e-24	Leucine-rich repeat receptor-like protein kinase family protein (AHRD V3.3 *** AT3G24240.1)
Solyc05g054860.1	27.0196	39.8704	-0.562179	4.62011e-26	1.33715e-24	Kinase, putative (AHRD V3.3 *** B9SGH1_RICCO)
Solyc01g105720.2	50.5387	69.3509	-0.455408	4.87898e-26	1.41007e-24	LOW QUALITY:Peptide upstream ORF protein (AHRD V3.3 *** G7J561_MEDTR)
Solyc05g013810.3	45.0376	62.635	-0.477127	5.21744e-26	1.50576e-24	Glycosyl hydrolase family 5 protein (AHRD V3.3 *** D7KPG3_ARALL)
Solyc05g010180.3	58.7299	42.0512	0.481265	5.38356e-26	1.55151e-24	Carotenoid isomerase (AHRD V3.3 *** A0A077EPD5_TOBAC)
Solyc05g009610.1	18.3082	10.2927	0.829147	6.12444e-26	1.76254e-24	Alpha/beta-Hydrolases superfamily protein (AHRD V3.3 *** A0A061EB00_THECC)
Solyc05g010080.3	4.78208	11.1017	-1.2118	6.45975e-26	1.85643e-24	Chaperone DnaJ-domain superfamily protein (AHRD V3.3 --* AT1G62970.1)
Solyc12g099600.2	9.32674	17.0635	-0.874061	6.54699e-26	1.87886e-24	Protein phosphatase 2C family protein (AHRD V3.3 *** AT3G16560.4)
Solyc07g017600.3	42.0439	58.89	-0.486303	6.6452e-26	1.90437e-24	Pectinesterase (AHRD V3.3 *** K4CCH4_SOLLC)
Solyc02g065240.3	23.1498	13.7572	0.74947	7.09336e-26	2.02995e-24	Methyl esterase (AHRD V3.3 *** A0A072UEL6_MEDTR)
Solyc05g054340.3	37.651	25.1619	0.581081	7.71229e-26	2.20399e-24	NBS-LRR resistance protein-like protein (AHRD V3.3 *** A1Y9R1_SOLLC)
Solyc05g055310.3	136.209	105.955	0.363245	9.14042e-26	2.60847e-24	Heavy metal transport/detoxification superfamily protein (AHRD V3.3 *-* AT5G27690.1)
Solyc05g007120.3	131.561	101.441	0.374667	9.20208e-26	2.6224e-24	Leucine-rich repeat protein kinase family protein, putative (AHRD V3.3 *** A0A061EAR8_THECC)
Solyc06g081980.1	799.154	664.73	0.265721	1.00838e-25	2.86967e-24	Pyridoxal biosynthesis protein PDX1-like protein (AHRD V3.3 *** T2DNB9_PHAVU)
Solyc12g006470.2	1175.33	987.253	0.251567	1.0339e-25	2.93819e-24	viroid RNA-binding protein
Solyc11g072110.2	124.736	95.891	0.378633	1.23531e-25	3.50569e-24	2-oxoglutarate (2OG) and Fe(II)-dependent oxygenase superfamily protein (AHRD V3.3 *** AT1G55290.1)
Solyc02g067860.3	51.1427	35.9295	0.509472	1.29981e-25	3.68365e-24	aldose 1-epimerase family protein (AHRD V3.3 *** AT5G14500.2)
Solyc12g042110.2	19.9798	31.0765	-0.636228	1.30176e-25	3.68406e-24	Replication protein A 70 kDa DNA-binding subunit (AHRD V3.3 --* B4FWF2_MAIZE)
Solyc04g074740.3	1.51048	6.16849	-2.01524	1.30377e-25	3.68464e-24	Blue copper protein, putative (AHRD V3.3 *** B9RJR1_RICCO)
Solyc08g082370.1	11.2368	5.04095	1.15845	1.3897e-25	3.92206e-24	LOW QUALITY:calpain-type cysteine protease family (AHRD V3.3 --* AT1G55350.6)
Solyc09g008485.1	105.811	81.2044	0.38123	1.43876e-25	4.05493e-24	Phosphatidylinositol-4-phosphate 5-kinase, putative (AHRD V3.3 *** B9S0D1_RICCO)
Solyc03g025390.3	46.3228	32.205	0.523588	1.64646e-25	4.6339e-24	NAD(P)-binding Rossmann-fold superfamily protein (AHRD V3.3 *** AT4G23420.2)
Solyc06g073290.1	222.341	179.543	0.308279	1.65981e-25	4.66506e-24	Tetrapyrrole-binding family protein (AHRD V3.3 *** B9HH58_POPTR)
Solyc04g014400.3	320.29	259.148	0.305514	1.67394e-25	4.6983e-24	LRR receptor-like kinase (AHRD V3.3 *-* A0A072U1S2_MEDTR)
Solyc02g082700.3	227.507	183.209	0.312138	1.75136e-25	4.90886e-24	High mobility group protein (AHRD V3.3 *** O49948_SOLTU)
Solyc12g088370.2	35.0723	23.3648	0.586181	1.94399e-25	5.44132e-24	Interferon-related developmental regulator family protein (AHRD V3.3 *** B9IBS1_POPTR)
Solyc06g062950.1	189.952	235.693	-0.311709	2.03319e-25	5.68319e-24	Subtilisin-like protease (AHRD V3.3 *** W9SXT6_9ROSA)
Solyc07g006145.1	59.0166	41.8455	0.495613	2.0476e-25	5.71567e-24	Cytochrome P450 (AHRD V3.3 *** A9ZT56_COPJA)
Solyc01g006290.3	270.024	218.155	0.308034	2.18017e-25	6.07741e-24	Peroxidase (AHRD V3.3 *** K4ASJ5_SOLLC)
Solyc04g077980.1	16.3933	26.3087	-0.683583	2.39999e-25	6.68107e-24	C2H2-type zinc finger protein
Solyc06g005910.3	32.8549	46.7922	-0.51095	2.44726e-25	6.80338e-24	Tubulin beta chain (AHRD V3.3 *** M1BVE7_SOLTU)
Solyc06g067980.3	4.26535	9.66673	-1.17577	2.59575e-25	7.20639e-24	Late embryogenesis abundant protein (AHRD V3.3 --* Q2QKE8_CATRO)
Solyc06g068490.3	25.2614	37.4762	-0.569232	2.6337e-25	7.30183e-24	Magnesium transporter MRS2-like protein (AHRD V3.3 *** G7ZYX9_MEDTR)
Solyc03g123710.3	3.93341	9.28028	-1.23044	2.71161e-25	7.49746e-24	purple acid phosphatase 17 (AHRD V3.3 --* AT3G17790.1)
Solyc08g081530.3	16.928	26.8436	-0.666633	2.71057e-25	7.49746e-24	monodehydroascorbate reductase
Solyc01g110520.3	148.596	117.585	0.337747	2.74152e-25	7.56992e-24	Amidophosphoribosyltransferase, putative (AHRD V3.3 *** B9RG60_RICCO)
Solyc08g081390.3	54.5254	38.9618	0.484472	2.80345e-25	7.73049e-24	Phosphoglycerate mutase family protein (AHRD V3.3 *** A0A061G5H4_THECC)
Solyc02g092590.3	10.3355	18.5984	-0.843733	2.81565e-25	7.75366e-24	T-box transcription factor, putative (DUF863) (AHRD V3.3 *-* AT1G69360.1)
Solyc08g081400.3	63.2844	45.344	0.48263	3.25748e-25	8.9583e-24	Homeobox protein BEL1 like (AHRD V3.3 *-* A0A0B2QVN2_GLYSO)
Solyc01g110130.3	65.8127	48.0222	0.454512	4.02218e-25	1.10464e-23	DNA helicase (AHRD V3.3 *** K4B3M6_SOLLC)
Solyc02g066930.3	10.8521	18.7314	-0.788207	4.51699e-25	1.23887e-23	RNA-binding protein (AHRD V3.3 *** Q941H9_TOBAC)
Solyc02g091140.3	75.0019	55.6931	0.428584	4.66176e-25	1.27686e-23	S-adenosyl-L-methionine:carboxyl methyltransferase family protein (AHRD V3.3 *** B9HJH9_POPTR)
Solyc11g072190.2	271.293	219.787	0.304028	4.6784e-25	1.2797e-23	Elongation factor 1-beta', putative (AHRD V3.3 *** Q6L4C2_SOLDE)
Solyc10g076550.1	66.6128	48.7115	0.450879	5.15221e-25	1.40742e-23	Protein kinase family protein (AHRD V3.3 *-* AT3G25490.1)
Solyc02g080635.1	4.29081	10.3954	-1.27602	5.3303e-25	1.45412e-23	LOW QUALITY:Photosystem II CP43 reaction center protein (AHRD V3.3 *-* PSBC_JASNU)
Solyc01g109500.3	16.0948	8.47907	0.92104	5.80089e-25	1.58039e-23	Dehydration-responsive protein RD22, putative (AHRD V3.3 *** B9RBD8_RICCO)
Solyc02g079500.4	15.9482	27.7204	-0.793594	6.13167e-25	1.66829e-23	Peroxidase (AHRD V1 **** Q50LG4_TOBAC)%3B contains Interpro domain(s) IPR019793 Peroxidases heam-ligand binding site IPR019794 Peroxidase%2C active site IPR002016 Haem peroxidase%2C plant/fungal/bacterial
Solyc03g079930.3	50.9934	36.156	0.495915	6.33136e-25	1.72033e-23	Mitochondrial glycoprotein (AHRD V3.3 *** A0A103YDB4_CYNCS)
Solyc09g014520.3	2300.99	2745.16	-0.254709	6.55814e-25	1.77958e-23	Chlorophyll a-b binding protein, chloroplastic (AHRD V3.3 *** K4CRS9_SOLLC)
Solyc01g087690.2	31.4866	20.6284	0.609233	7.58985e-25	2.05681e-23	Sigma factor (AHRD V3.3 *** A0A0G2STQ4_9ROSI)
Solyc01g010000.3	65.8884	48.5834	0.439698	8.03866e-25	2.17555e-23	ACT domain containing protein, putative, expressed (AHRD V3.3 *** Q75IY1_ORYSJ)
Solyc06g074390.3	11.9956	5.68233	1.07527	9.78733e-25	2.6453e-23	Fatty acyl-CoA reductase (AHRD V3.3 *** K4C9F7_SOLLC)
Solyc11g066820.2	247.754	193.898	0.353167	1.09318e-24	2.95072e-23	Cellulose synthase-like protein (AHRD V3.3 *** L0ATP8_POPTO)
Solyc08g074490.3	19.5397	11.3813	0.779286	1.2898e-24	3.47684e-23	Glycosyltransferase (AHRD V3.3 --* M5XW04_PRUPE)
Solyc03g032020.3	15.2703	24.5962	-0.685299	1.39497e-24	3.75538e-23	3-hydroxy-3-methylglutaryl coenzyme A reductase (AHRD V3.3 *** K4BFH3_SOLLC)
Solyc08g060970.3	39.4686	26.7203	0.563205	1.42757e-24	3.83809e-23	polygalacturonase AF118567
Solyc09g010930.3	133.09	166.954	-0.326398	1.77488e-24	4.76558e-23	NAD(P)-binding rossmann-fold protein (AHRD V3.3 *** I3TAJ6_MEDTR)
Solyc03g079880.3	0.728828	3.58974	-2.2803	1.81526e-24	4.86761e-23	Protease inhibitor/seed storage/lipid transfer family protein (AHRD V3.3 *** B9HHI8_POPTR)
Solyc01g109090.2	37.476	25.0728	0.579032	1.83884e-24	4.92438e-23	LOW QUALITY:mRNA, clone: RTFL01-34-C05 (AHRD V3.3 -** E4MXL5_EUTHA)
Solyc06g073960.3	71.6435	93.275	-0.380796	1.93494e-24	5.17495e-23	Serine/threonine-protein phosphatase (AHRD V3.3 *** K4C9B4_SOLLC)
Solyc02g083310.3	18.4099	28.7507	-0.641816	1.96093e-24	5.2376e-23	Wound-responsive family protein, putative (AHRD V3.3 *** A0A061DF47_THECC)
Solyc10g005340.3	20.0719	11.8713	0.757117	2.17553e-24	5.80321e-23	ROP-interactive CRIB motif protein (AHRD V3.3 *-* A0A072U2K9_MEDTR)
Solyc05g007670.3	35.0122	23.2748	0.588066	2.25192e-24	5.99915e-23	RING/FYVE/PHD zinc finger superfamily protein (AHRD V3.3 *** AT2G02960.6)
Solyc07g042830.3	61.8701	45.1331	0.455108	2.85675e-24	7.60052e-23	Starch synthase, chloroplastic/amyloplastic (AHRD V3.3 *** B2ZGM9_SOLLC)
Solyc08g083115.1	11.9917	20.3114	-0.758687	2.97624e-24	7.90813e-23	Cystathionine gamma-synthase, putative (AHRD V3.3 *** B9RYU1_RICCO)
Solyc03g115550.3	23.138	34.8193	-0.588645	3.0523e-24	8.0997e-23	Phytochrome C (AHRD V3.3 --* Q8LRY1_9ROSI)
Solyc12g056790.2	56.2497	75.0993	-0.415969	3.07715e-24	8.15504e-23	NAC Transcription Factor
Solyc03g078490.3	48.0115	33.6676	0.511986	3.14274e-24	8.31808e-23	Glycosyltransferase (AHRD V3.3 *** K4BHS7_SOLLC)
Solyc03g123390.3	39.1861	26.9404	0.541501	3.48025e-24	9.19947e-23	Alpha/beta-Hydrolases superfamily protein, putative (AHRD V3.3 *** A0A061GDN4_THECC)
Solyc05g007950.3	3.62688	0.772885	2.22154	3.79354e-24	1.00147e-22	LERNALE L.esculentum ribonuclease le
Solyc08g068880.1	82.7346	62.7912	0.398141	3.95599e-24	1.043e-22	enhanced disease resistance-like protein (DUF1336) (AHRD V3.3 *** AT5G10750.1)
Solyc03g122190.3	25.0431	36.98	-0.560654	4.00709e-24	1.05511e-22	Jasmonate zim-domain protein (AHRD V3.3 *** G7IIQ4_MEDTR)
Solyc07g053020.2	27.9801	40.2956	-0.526652	4.10527e-24	1.07958e-22	NBS-LRR type disease resistance protein (AHRD V3.3 *** Q19PJ0_POPTR)
Solyc09g089990.3	1.26171	4.88298	-1.92794	4.46799e-24	1.17345e-22	Germin-like protein 1 (AHRD V3.3 *** B9NCV4_POPTR)
Solyc01g096050.3	40.349	56.431	-0.484721	4.53579e-24	1.18973e-22	bHLH transcription factor_SGN-U238928
Solyc02g089640.3	14.7444	24.481	-0.727103	4.56163e-24	1.19497e-22	cellulose-synthase-like
Solyc09g031970.3	323.293	265.362	0.28477	4.63017e-24	1.21137e-22	Alpha-1,4 glucan phosphorylase (AHRD V3.3 *** K4CSQ2_SOLLC)
Solyc00g008570.2	5.88453	12.2275	-1.05237	4.66735e-24	1.21954e-22	SPA1-related 2 (AHRD V3.3 --* AT4G11110.1)
Solyc09g011580.2	76.9543	100.625	-0.387987	5.03231e-24	1.31322e-22	Glutathione S-transferase-like protein (AHRD V3.3 *** F8UX80_SOLHA)
Solyc08g068480.1	3.53514	8.40482	-1.24952	5.07612e-24	1.32296e-22	Indole-3-acetic acid-amido synthetase GH3.5 (AHRD V3.3 *-* A0A061E4T5_THECC)
Solyc02g089610.2	605.382	506.053	0.258715	5.45459e-24	1.41979e-22	S-adenosylmethionine decarboxylase 2
Solyc01g059870.4	160.27	127.254	0.333217	6.32867e-24	1.64521e-22	phytochrome B1
Solyc09g009390.3	207.902	168.725	0.301166	6.51083e-24	1.69042e-22	Monodehydroascorbate reductase (AHRD V3.3 *** MDAR_SOLLC)
Solyc01g102960.3	0.566031	3.05267	-2.4226	7.10088e-24	1.84127e-22	Heat-shock protein, putative (AHRD V3.3 *** B9S5K5_RICCO)
Solyc03g117690.3	71.5201	53.3099	0.423756	7.15822e-24	1.85379e-22	Eukaryotic aspartyl protease family protein (AHRD V3.3 *** A0A061GAK7_THECC)
Solyc06g074800.1	16.1233	9.03801	0.835245	7.24029e-24	1.87267e-22	LOW QUALITY:Zinc finger family protein (AHRD V3.3 *** B9HQP7_POPTR)
Solyc12g010900.1	21.0379	31.8061	-0.595573	7.27486e-24	1.87923e-22	F-box protein (AHRD V3.3 *** T1RVG4_STRHE)
Solyc04g008570.3	95.5131	73.3336	0.380996	7.73206e-24	1.99481e-22	Pentatricopeptide repeat superfamily protein, putative (AHRD V3.3 *** A0A061GUB4_THECC)
Solyc01g096340.3	69.7455	92.6386	-0.40835	7.94186e-24	2.04636e-22	Small auxin up-regulated RNA2
Solyc04g077920.3	177.986	143.183	0.314139	8.39005e-24	2.15912e-22	Interferon-related developmental regulator family protein (AHRD V3.3 *** B9IBS1_POPTR)
Solyc11g020230.1	5.93413	11.8949	-0.999522	9.18014e-24	2.35947e-22	Cytokinin-regulated kinase 1 (AHRD V3.3 *** Q9FUK3_TOBAC)
Solyc10g085680.2	68.6165	50.9567	0.428671	9.38798e-24	2.40986e-22	Protein kinase superfamily protein (AHRD V3.3 *** AT5G01920.2)
Solyc10g050890.2	16.2959	25.6551	-0.655988	1.03863e-23	2.66278e-22	nitrite reductase 2
Solyc04g079730.1	0.481425	2.90635	-2.59641	1.15401e-23	2.95486e-22	allene oxide synthase
Solyc04g040180.3	20.7373	12.5989	0.718722	1.16326e-23	2.97483e-22	S-adenosylmethionine-dependent methyltransferase, putative (AHRD V3.3 *** B9SZS6_RICCO)
Solyc06g008760.1	151.211	186.854	-0.305253	1.25133e-23	3.19605e-22	Glutaredoxin (AHRD V3.3 *** B3F8F2_SOLTU)
Solyc01g103100.3	78.045	58.3765	0.417837	1.36374e-23	3.47883e-22	NAD(P)-binding Rossmann-fold superfamily protein (AHRD V3.3 *** AT1G10310.1)
Solyc10g012070.3	143.607	114.013	0.332908	1.38968e-23	3.54056e-22	Protein BPS1, chloroplastic (AHRD V3.3 *** A0A0B2RBR1_GLYSO)
Solyc05g049990.3	77.5095	58.4461	0.406124	1.42423e-23	3.62408e-22	Heavy metal transport/detoxification superfamily protein (AHRD V3.3 *** A0A072TW71_MEDTR)
Solyc04g076303.1	19.6261	29.9147	-0.610196	1.49443e-23	3.79798e-22	Mechanosensitive ion channel-like protein (AHRD V3.3 *** G7J535_MEDTR)
Solyc01g099810.3	34.7159	48.8686	-0.491379	1.50728e-23	3.82587e-22	RNA-binding (RRM/RBD/RNP motifs) family protein (AHRD V3.3 *** AT1G02840.1)
Solyc07g008570.3	9.56677	4.33094	1.14041	1.54191e-23	3.90892e-22	Purple acid phosphatase (AHRD V3.3 *** K4CBX4_SOLLC)
Solyc09g074610.3	143.1	113.335	0.3367	1.59817e-23	4.04653e-22	Chaperone DnaJ-domain superfamily protein (AHRD V3.3 *** A0A061EBG7_THECC)
Solyc12g008840.2	22.3947	33.253	-0.571447	1.77771e-23	4.49553e-22	beta-galactosidase 4
Solyc01g095980.3	28.6557	18.6759	0.617317	1.95534e-23	4.93861e-22	Acid phosphatase/vanadium-dependent haloperoxidase-related protein (AHRD V3.3 *** AT3G61770.1)
Solyc03g119060.3	126.301	159.238	-0.334227	2.04751e-23	5.16503e-22	divaricata
Solyc06g068230.3	638.97	532.664	0.262691	2.05253e-23	5.17131e-22	Tetratricopeptide repeat (TPR)-like superfamily protein (AHRD V3.3 *** AT1G15290.1)
Solyc01g111200.3	84.4207	109.109	-0.371263	2.32288e-23	5.84525e-22	Translation initiation factor (AHRD V3.3 *** E5GC13_CUCME)
Solyc12g088190.2	15.9843	25.0224	-0.64623	2.34488e-23	5.89336e-22	Amino acid permease (AHRD V3.3 *** A0A0K9P9F3_ZOSMR)
Solyc08g067630.3	13.3602	6.75495	0.984546	2.52142e-23	6.32925e-22	histone deacetylase-like protein (AHRD V3.3 *** AT2G25625.2)
Solyc10g006230.3	4137.93	4841.8	-0.226639	2.79747e-23	7.01359e-22	Chlorophyll a-b binding protein, chloroplastic (AHRD V3.3 *** A0A0V0HM25_SOLCH)
Solyc05g055330.3	51.1409	68.5548	-0.422238	2.80371e-23	7.02062e-22	Drug resistance transporter-like ABC domain protein (AHRD V3.3 *** A0A072VZG4_MEDTR)
Solyc05g008200.3	104.568	81.3939	0.361884	2.92233e-23	7.30869e-22	1-phosphatidylinositol-3-phosphate 5-kinase (AHRD V3.3 *** W9S0D4_9ROSA)
Solyc02g087060.3	54.1633	39.3845	0.460382	3.08108e-23	7.6963e-22	WAT1-related protein (AHRD V3.3 *** K4BBL2_SOLLC)
Solyc01g106910.3	67.7231	88.5942	-0.387558	3.76068e-23	9.38243e-22	At4g33800-like protein (AHRD V3.3 *** A0A068F5X7_BRANA)
Solyc09g075830.3	161.991	199.981	-0.303572	4.06512e-23	1.01296e-21	Protein TIME FOR COFFEE-like protein (AHRD V3.3 *** A0A0B0MVU7_GOSAR)
Solyc04g078910.3	19.0394	29.7503	-0.642433	4.07896e-23	1.01517e-21	Thioredoxin, putative (AHRD V3.3 *** B9R7C2_RICCO)
Solyc02g062950.3	36.3695	50.6616	-0.478159	4.47671e-23	1.11281e-21	G-box binding
Solyc12g039030.1	3.33688	8.60252	-1.37633	5.08071e-23	1.26141e-21	LOW QUALITY:Photosystem II protein D1 (AHRD V3.3 *-* PSBA_CUSOB)
Solyc05g005460.3	42.0248	29.378	0.515473	5.35364e-23	1.32756e-21	Cysteine/Histidine-rich C1 domain family protein (AHRD V3.3 --* AT2G44370.1)
Solyc01g104050.3	15.8603	25.1425	-0.665975	5.36917e-23	1.3298e-21	Kinase family protein (AHRD V3.3 *** B9H3C5_POPTR)
Solyc05g015800.3	16.861	9.35694	0.846167	5.4626e-23	1.3513e-21	Alcohol acyl transferase (AHRD V3.3 *** Q6QLX4_SOLLC)
Solyc06g082470.3	18.2151	27.9262	-0.615375	6.3644e-23	1.57248e-21	MAP kinase kinase kinase 42
Solyc09g072990.3	307.566	254.517	0.273103	6.72792e-23	1.66028e-21	mRNA, clone: RTFL01-07-P23 (AHRD V3.3 *** E4MWC7_EUTHA)
Solyc08g081950.3	114.558	144.928	-0.338358	7.39955e-23	1.82382e-21	Ubiquitin-conjugating enzyme E2 (AHRD V3.3 *** A0A0K9P4K6_ZOSMR)
Solyc06g054010.3	50.6337	67.9192	-0.424695	7.54976e-23	1.8586e-21	inositol-1,4,5-triphosphate-5-phosphatase 3
Solyc07g005090.3	10.2205	4.79717	1.08993	9.29507e-23	2.28551e-21	Chitinase, putative (AHRD V3.3 *** B9SC02_RICCO)
Solyc00g050130.1	6.17868	12.1878	-0.974885	9.4506e-23	2.32096e-21	Glycosyltransferase (AHRD V3.3 *** K4C6W0_SOLLC)
Solyc03g033500.3	22.7101	33.9199	-0.579891	1.0027e-22	2.45957e-21	Zinc knuckle family protein (AHRD V3.3 *-* A0A061FDW4_THECC)
Solyc03g083730.1	1.26122	4.36833	-1.78328	1.00974e-22	2.47386e-21	Plant invertase/pectin methylesterase inhibitor superfamily protein (AHRD V3.3 *** AT5G62360.1)
Solyc08g079170.3	133.215	166.432	-0.320459	1.02802e-22	2.51564e-21	Heat shock protein STI (AHRD V3.3 *** W9R4M6_9ROSA)
Solyc06g035700.1	0.0289859	1.33349	-5.27071	1.04159e-22	2.5458e-21	Dehydration responsive element binding transcription factor (AHRD V3.3 *** W6FIY4_9ROSA)
Solyc10g078930.2	42.029	57.4583	-0.451223	1.06514e-22	2.60025e-21	Activator of 90 kDa heat shock ATPase (AHRD V3.3 *** A0A0B0MWI3_GOSAR)
Solyc01g094210.2	97.5152	74.6553	0.384495	1.07958e-22	2.63235e-21	NAD(P)-binding Rossmann-fold superfamily protein (AHRD V3.3 *** AT3G61220.1)
Solyc01g110370.3	70.011	51.9464	0.429453	1.08684e-22	2.64689e-21	Zinc finger, B-box (AHRD V3.3 *** A0A118K2C5_CYNCS)
Solyc05g050750.1	17.8819	10.5346	0.762756	1.12911e-22	2.74655e-21	Calcium-binding protein (AHRD V3.3 *** Q9SCA1_LOTJA)
Solyc09g075445.1	16.3876	25.467	-0.636679	1.25596e-22	3.05148e-21	zinc finger (C3HC4-type RING finger) family protein (AHRD V3.3 --* AT1G57800.2)
Solyc01g060140.3	108.21	135.201	-0.32137	1.40835e-22	3.41767e-21	calmodulin-binding transcription activator (AHRD V3.3 *** AT3G16940.3)
Solyc05g012600.3	101.4	78.2878	0.372132	1.43802e-22	3.48553e-21	Ypt/Rab-GAP domain of gyp1p superfamily protein (AHRD V3.3 --* AT3G59570.3)
Solyc01g096320.3	109.822	138.364	-0.333007	1.46716e-22	3.55195e-21	Homeobox-leucine zipper protein (AHRD V3.3 *** M4W1Z7_TOBAC)
Solyc04g077020.3	494.199	607.736	-0.298574	1.50294e-22	3.63426e-21	Tubulin alpha chain (AHRD V3.3 *** TBA_PRUDU)
Solyc03g119530.3	1.70856	5.43215	-1.66965	1.85823e-22	4.48808e-21	LOB domain protein 40 (AHRD V3.3 *** K7VSW9_SOLTU)
Solyc11g062120.2	62.3705	46.4772	0.424411	2.02799e-22	4.89233e-21	Copper-transporting atpase p-type, putative (AHRD V3.3 *** B9RIA4_RICCO)
Solyc02g068170.1	0.730636	3.26884	-2.14615	2.0506e-22	4.94103e-21	LOW QUALITY:CAP-gly domain linker (AHRD V3.3 --* AT3G55060.3)
Solyc12g096670.2	105.548	132.301	-0.326043	2.13444e-22	5.13698e-21	Ankyrin repeat family protein (AHRD V3.3 *** AT2G31820.1)
Solyc01g080900.3	2.15317	5.90646	-1.45043	2.17166e-22	5.22042e-21	Cytochrome P450 (AHRD V3.3 *** A0A124SDJ5_CYNCS)
Solyc04g014600.3	2.21548	6.37386	-1.51383	2.1865e-22	5.2499e-21	Adenine nucleotide alpha hydrolases-like superfamily protein (AHRD V3.3 *** AT3G03270.2)
Solyc05g007140.3	47.673	64.0871	-0.42599	2.52535e-22	6.05639e-21	Protein kinase (AHRD V3.3 *** Q2HTW4_MEDTR)
Solyc01g006890.3	15.6143	8.82466	0.822185	2.53242e-22	6.06624e-21	EEIG1/EHBP1 N-terminal domain-containing protein (AHRD V3.3 *** A0A103XH66_CYNCS)
Solyc10g005030.3	157.349	126.716	0.31199	2.59658e-22	6.21263e-21	Pseudo-response regulator 9 (AHRD V3.3 *** D0PPG9_CASSA)
Solyc07g056020.3	660.668	550.297	0.26385	2.90699e-22	6.94719e-21	Translation initiation factor IF-2 (AHRD V3.3 *** W9QCR7_9ROSA)
Solyc02g082550.3	12.2296	20.0224	-0.712419	3.21774e-22	7.68084e-21	Kinase family protein (AHRD V3.3 *** B9H679_POPTR)
Solyc01g091270.3	12.0507	20.0032	-0.734144	3.33237e-22	7.94519e-21	Myeloid leukemia factor 1 (AHRD V3.3 *** A0A0B0Q047_GOSAR)
Solyc03g121180.3	418.551	349.536	0.259717	3.42531e-22	8.15726e-21	GDSL esterase/lipase family (AHRD V3.3 *** A0A151U1D5_CAJCA)
Solyc03g062720.3	68.9562	51.6556	0.416447	3.63494e-22	8.64642e-21	Photosynthetic NDH subcomplex B 2 (AHRD V3.3 *** A0A0F7GZL7_9ROSI)
Solyc08g066770.3	30.6623	20.5597	0.576902	3.68469e-22	8.75456e-21	Ankyrin repeat family protein, putative (AHRD V3.3 *** A0A061GJP2_THECC)
Solyc02g084420.3	23.7945	15.1278	0.653399	3.96953e-22	9.42036e-21	B-box zinc finger family protein (AHRD V3.3 *** AT2G21320.1)
Solyc03g112210.1	19.9333	30.2824	-0.600097	4.01938e-22	9.52762e-21	LOW QUALITY:Phloem specific protein (AHRD V3.3 -** G7J4R7_MEDTR)
Solyc03g114310.3	13.4216	7.25676	0.885294	4.69828e-22	1.1124e-20	MAP kinase kinase kinase 28
Solyc07g019460.3	893.97	760.424	0.2334	5.06521e-22	1.19789e-20	NADPH--cytochrome P450 reductase (AHRD V3.3 *** K4CCQ8_SOLLC)
Solyc04g080960.3	1039.57	1222.68	-0.234093	5.16853e-22	1.22091e-20	pre-pro-cysteine proteinase
Solyc08g080100.3	26.8016	17.5212	0.61293	5.28164e-22	1.24619e-20	MADS box transcription factor (AHRD V3.3 *** C3PTE7_POPTO)
Solyc03g098240.3	2.16649	5.8956	-1.43916	5.83599e-22	1.3754e-20	glutamate decarboxylase
Solyc05g008770.3	76.0187	57.9787	0.391158	6.05136e-22	1.42451e-20	Bidirectional amino acid transporter 1 (AHRD V3.3 *-* A0A061E5W5_THECC)
Solyc08g068410.2	2.85629	0.533647	2.41415	6.71264e-22	1.57836e-20	flowering time control protein-related / FCA gamma-like protein (AHRD V3.3 --* AT2G47310.1)
Solyc12g098370.2	21.1605	13.1815	0.681839	7.00919e-22	1.64619e-20	Myb family transcription factor APL (AHRD V3.3 *** A0A0B0NIP7_GOSAR)
Solyc06g071100.3	993.047	842.525	0.237418	7.42066e-22	1.74083e-20	Plasma membrane ATPase (AHRD V3.3 *** M1D6E0_SOLTU)
Solyc05g051280.3	32.4961	22.1538	0.552808	7.9857e-22	1.87124e-20	Lipase class 3 family protein / putative calmodulin-binding heat-shock protein (AHRD V3.3 *** F4K8L2_ARATH)
Solyc12g008830.2	16.074	9.28947	0.79011	8.51233e-22	1.99235e-20	GATA-like transcription factor (AHRD V3.3 *** I3VFF1_TOBAC)
Solyc08g065310.3	77.4725	98.9118	-0.35314	8.68574e-22	2.03062e-20	cell wall invertase 2 (AHRD V3.3 --* AT3G52600.3)
Solyc03g120260.3	21.9276	13.6821	0.681402	8.9414e-22	2.088e-20	Coatomer beta subunit, putative (AHRD V3.3 *-* B9SQC0_RICCO)
Solyc07g006630.3	186.531	150.83	0.306819	9.62599e-22	2.24529e-20	CONSTANS-like protein (AHRD V3.3 *** B2MW87_SOLLC)
Solyc04g015830.3	143.319	176.347	-0.299435	1.07989e-21	2.51601e-20	villin 2 (AHRD V3.3 *** AT2G41740.2)
Solyc01g073770.2	34.7005	23.9371	0.535266	1.08325e-21	2.52097e-20	LOW QUALITY:PRLI-interacting factor A (AHRD V3.3 *-* Q9FUB4_ARATH)
Solyc12g006810.2	139.99	111.724	0.324688	1.10276e-21	2.56345e-20	SOUL heme-binding family protein (AHRD V3.3 *** AT5G20140.1)
Solyc04g074730.1	13.9788	22.2093	-0.665405	1.31505e-21	3.05345e-20	Arabinogalactan-protein (AHRD V3.3 *** Q40380_NICAL)
Solyc05g052550.1	32.4114	45.0669	-0.474657	1.3913e-21	3.22683e-20	CCCH-type zinc-finger protein (AHRD V3.3 *-* A0A0X8ZWW6_PETHY)
Solyc01g087170.3	107.167	133.537	-0.317629	1.47957e-21	3.42767e-20	Zinc finger transcription factor 11
Solyc08g008280.3	5.92919	11.8864	-1.0029	1.50704e-21	3.48735e-20	WRKY transcription factor 53
Solyc05g050380.3	59.1042	77.1426	-0.385126	1.58777e-21	3.67001e-20	Cyclic nucleotide-gated channel (AHRD V3.3 *** A0A0K9PRG4_ZOSMR)
Solyc03g119610.1	38.8555	25.523	0.605538	1.74521e-21	4.02937e-20	LOW QUALITY:ATP synthase subunit alpha, chloroplastic (AHRD V3.3 --* ATPA_SOLTU)
Solyc09g014790.3	82.2078	104.41	-0.345112	1.78277e-21	4.11143e-20	Pentatricopeptide repeat (PPR) superfamily protein (AHRD V3.3 --* AT4G38150.3)
Solyc06g053455.1	72.8395	93.4492	-0.360318	1.80457e-21	4.15701e-20	Protein IQ-DOMAIN 14-like protein (AHRD V3.3 *** A0A0B0PMG6_GOSAR)
Solyc11g013010.2	44.6697	32.0777	0.477164	1.81718e-21	4.18135e-20	Phosphatidylinositol-4-phosphate 5-kinase family protein (AHRD V3.3 *** B9H7C8_POPTR)
Solyc12g042480.2	14.4026	7.70444	0.906087	1.86112e-21	4.27765e-20	Cytochrome P450 family protein (AHRD V3.3 *** B9HFW5_POPTR)
Solyc04g040190.1	264.229	219.088	0.270394	1.87512e-21	4.30499e-20	lycopene beta-cyclase
Solyc09g098380.2	5.32411	1.49747	1.8313	1.93867e-21	4.44589e-20	Transmembrane amino acid transporter family protein (AHRD V3.3 *-* G7JBE3_MEDTR)
Solyc12g042600.2	84.1095	64.2591	0.389454	2.01964e-21	4.62637e-20	Glycosyltransferase (AHRD V3.3 *** K4DF51_SOLLC)
Solyc02g086880.3	76.4759	100.65	-0.395543	2.05263e-21	4.69668e-20	formate dehydrogenase
Solyc09g083440.3	19.4538	11.452	0.76691	2.12173e-21	4.84936e-20	PIN-I protein (AHRD V3.3 *** Q4FE22_SOLTU)
Solyc10g008280.3	53.6783	70.4083	-0.391243	2.18853e-21	4.99645e-20	Protein kinase superfamily protein (AHRD V3.3 *** AT1G53050.2)
Solyc07g052290.1	118.742	94.1071	0.334807	2.2287e-21	5.08247e-20	Membrane metalloprotease ARASP, chloroplastic (AHRD V3.3 *** ARASP_ARATH)
Solyc02g093360.3	35.8402	49.2398	-0.458271	2.53625e-21	5.77541e-20	Stpk1 protein kinase (AHRD V3.3 *** Q41493_SOLTU)
Solyc06g068680.3	7.15469	14.5723	-1.01363	2.53821e-21	5.77541e-20	Respiratory burst oxidase homolog (AHRD V3.3 *** Q84KK7_NICBE)
Solyc12g096500.2	508.419	427.436	0.250119	2.584e-21	5.87307e-20	CONSTANS-like protein (AHRD V3.3 *** Q0MQL9_SOLTU)
Solyc07g061930.1	10.2598	17.3909	-0.760275	2.73184e-21	6.20218e-20	response regulator 14 (AHRD V3.3 --* AT2G01760.2)
Solyc11g008250.2	554.669	467.152	0.247541	2.9504e-21	6.69096e-20	P-loop containing nucleoside triphosphate hydrolases superfamily protein (AHRD V3.3 *-* AT3G10420.2)
Solyc10g006770.3	36.9129	50.92	-0.461574	2.95734e-21	6.69926e-20	FACT complex subunit SPT16 (AHRD V3.3 *** W9RSN6_9ROSA)
Solyc11g066660.2	216.6	261.183	-0.270061	3.12959e-21	7.0816e-20	Magnesium transporter MRS2-like protein (AHRD V3.3 *** A0A072VBF4_MEDTR)
Solyc02g069450.3	411.174	488.275	-0.247912	3.18596e-21	7.20118e-20	Photosystem I reaction center subunit III (AHRD V3.3 *** I3SN70_MEDTR)
Solyc01g065530.3	6.74673	12.5384	-0.894421	3.24131e-21	7.3182e-20	Protein COBRA, putative (AHRD V3.3 *** B9RZK6_RICCO)
Solyc12g088830.2	13.3006	7.17543	0.88969	3.47732e-21	7.8424e-20	Protein WEAK CHLOROPLAST MOVEMENT UNDER BLUE LIGHT 1 (AHRD V3.3 *** WEB1_ARATH)
Solyc05g054740.3	72.4491	55.2999	0.389111	3.48659e-21	7.85463e-20	Sulfate transporter (AHRD V3.3 *** A0A0R5RJV0_HEVBR)
Solyc05g015610.3	81.7947	103.917	-0.345263	4.18093e-21	9.40847e-20	Histidine kinase CHK3 (AHRD V3.3 *** A0A0A1WDG8_NICAT)
Solyc09g011010.3	186.973	151.423	0.304434	4.35403e-21	9.78724e-20	Photosystem II 22 kDa protein, chloroplastic (AHRD V3.3 --* PSBS_SPIOL)
Solyc05g011920.3	40.1065	54.2263	-0.434813	4.70857e-21	1.05725e-19	ACT domain-containing protein (AHRD V3.3 *** A0A118JXJ7_CYNCS)
Solyc02g082680.3	37.9064	51.5912	-0.445561	4.80488e-21	1.0777e-19	RB1-inducible coiled-coil protein 1, putative isoform 2 (AHRD V3.3 *** A0A061DL48_THECC)
Solyc07g065900.3	783.856	917.739	-0.227526	5.12505e-21	1.14825e-19	fructose-bisphosphate aldolase, cytoplasmic isozyme 1
Solyc04g081300.3	55.2936	73.0152	-0.402675	5.29512e-21	1.18505e-19	Endoglucanase (AHRD V3.3 *** K4BVK9_SOLLC)
Solyc06g035960.3	16.051	9.3165	0.784203	5.37943e-21	1.2017e-19	4-coumarate:CoA ligase-like protein (AHRD V3.3 *** A0A0A1ETC4_ALBBR)
Solyc09g098110.3	7.6801	13.7283	-0.83918	5.38128e-21	1.2017e-19	bHLH transcription factor 092
Solyc03g119250.3	8.78127	15.5262	-0.825036	5.61169e-21	1.25179e-19	Calmodulin binding protein-like, putative (AHRD V3.3 *** A0A061G202_THECC)
Solyc04g051500.3	68.0759	51.727	0.396268	5.72961e-21	1.2767e-19	Transporter-related family protein (AHRD V3.3 *** A9PB03_POPTR)
Solyc07g017220.3	139.08	111.951	0.313544	5.73627e-21	1.27679e-19	senescence-associated family protein, putative (DUF581) (AHRD V3.3 *** AT5G20700.1)
Solyc07g005100.3	29.3428	19.2343	0.612878	6.13538e-21	1.36414e-19	Chitinase/lysozyme (AHRD V3.3 *** Q43591_TOBAC)
Solyc03g006640.3	22.9365	14.7888	0.632862	6.39376e-21	1.42004e-19	F-box family protein (AHRD V3.3 *** B9H220_POPTR)
Solyc04g054760.3	28.3	18.9123	0.580342	7.09211e-21	1.57343e-19	senescence-associated family protein (DUF581) (AHRD V3.3 *** AT1G22160.1)
Solyc12g094640.2	1892.48	1629.21	0.216152	7.09986e-21	1.57344e-19	Glyceraldehyde-3-phosphate dehydrogenase (AHRD V3.3 *** K4DH36_SOLLC)
Solyc02g090980.1	4.98902	10.1939	-1.03458	7.1174e-21	1.57562e-19	MAP kinase kinase kinase 22
Solyc01g086920.3	80.3126	61.9705	0.374211	7.2764e-21	1.60872e-19	Leucine-rich repeat receptor-like protein kinase family (AHRD V3.3 *** A0A0K9PVU5_ZOSMR)
Solyc05g051240.1	42.9304	57.5881	-0.422726	7.28264e-21	1.60872e-19	LOW QUALITY:Eukaryotic aspartyl protease family protein (AHRD V3.3 *** AT1G66180.1)
Solyc05g009930.3	958.752	819.154	0.226985	7.69116e-21	1.69712e-19	Hydroxyproline-rich glycoprotein family protein (AHRD V3.3 *** AT3G25690.6)
Solyc07g032385.1	208.556	171.549	0.281742	7.71569e-21	1.7007e-19	Pentatricopeptide repeat-containing-like protein (AHRD V3.3 *** A0A0B0N0N5_GOSAR)
Solyc08g080690.3	50.2186	66.2626	-0.39918	8.17318e-21	1.7996e-19	Methyl-CpG-binding domain protein (AHRD V3.3 *-* A0A072U5A2_MEDTR)
Solyc04g078900.3	54.8647	72.4031	-0.399372	8.18341e-21	1.79991e-19	ABA 8'-hydroxylase
Solyc02g088230.3	44.138	60.1748	-0.447714	8.37312e-21	1.83966e-19	Phosphate transporter PHO1-like protein (AHRD V3.3 *** A0A0B0MVV1_GOSAR)
Solyc07g014590.3	33.9861	23.175	0.550902	8.402e-21	1.84402e-19	Isoamylase (AHRD V3.3 *** Q1AJM7_IPOBA)
Solyc01g096880.3	21.1793	37.1141	-0.803858	8.52679e-21	1.8694e-19	Major facilitator superfamily protein (AHRD V3.3 *** AT2G26690.1)
Solyc01g110340.3	30.8308	20.7493	0.570613	9.06996e-21	1.98635e-19	Endoglucanase (AHRD V3.3 *** M0ZU30_SOLTU)
Solyc06g066600.3	7.01139	12.9858	-0.891137	9.08603e-21	1.98774e-19	plastidic glucose translocator 2
Solyc01g088250.3	19.6117	29.1736	-0.57447	9.66425e-21	2.11197e-19	SUN domain protein3
Solyc10g086150.2	106.959	84.6251	0.337254	1.03156e-20	2.2519e-19	RNA-binding (RRM/RBD/RNP motifs) family protein (AHRD V3.3 *** AT2G37220.1)
Solyc05g006980.3	15.8882	24.6472	-0.634132	1.03953e-20	2.26452e-19	Homeobox leucine zipper family protein (AHRD V3.3 *** G7K9R5_MEDTR)
Solyc07g053180.3	281.996	234.952	0.263274	1.03955e-20	2.26452e-19	Leucine-rich repeat family protein (AHRD V3.3 *** D7M2Q7_ARALL)
Solyc03g111100.1	28.2994	39.8735	-0.495597	1.098e-20	2.38928e-19	LOW QUALITY:AtIII18x5-like protein (AHRD V3.3 *** AT3G48510.1)
Solyc07g007560.3	105.355	82.9115	0.344763	1.1031e-20	2.39783e-19	phosphate transporter 4-5 (AHRD V3.3 *** AT5G20380.2)
Solyc03g116700.3	36.3442	25.448	0.515575	1.12898e-20	2.45148e-19	Blue copper protein (AHRD V3.3 *-* A0A151SLU0_CAJCA)
Solyc04g079520.3	2.80375	6.91305	-1.29137	1.18255e-20	2.56508e-19	Major facilitator superfamily protein (AHRD V3.3 *** A0A061FB74_THECC)
Solyc02g082850.3	30.4306	20.697	0.556817	1.19631e-20	2.59218e-19	Serine acetyltransferase (AHRD V3.3 *** G7K010_MEDTR)
Solyc08g061130.3	13.3993	7.46229	0.844051	1.23698e-20	2.67747e-19	BZIP transcription factor (AHRD V3.3 *** L0MZN5_MALDO)
Solyc08g005490.3	90.8022	113.902	-0.326607	1.26778e-20	2.74123e-19	S-adenosyl-L-methionine-dependent methyltransferases superfamily protein (AHRD V3.3 *** AT1G31850.4)
Solyc03g031620.3	11.0363	5.67417	0.960199	1.32921e-20	2.87102e-19	5'-adenylylsulfate reductase (AHRD V3.3 *** A0A072V4H5_MEDTR)
Solyc01g006150.3	32.8051	22.6906	0.531849	1.35469e-20	2.92294e-19	Metal tolerance protein (AHRD V3.3 *** D7RJ71_CARPA)
Solyc02g069030.3	9.97077	16.9887	-0.765902	1.35797e-20	2.92694e-19	PHLOEM protein 2-like protein (AHRD V3.3 *** M1JV45_GOSHI)
Solyc07g049350.3	24.2394	34.6207	-0.514755	1.3886e-20	2.98981e-19	G1/S-specific cyclin-E protein (AHRD V3.3 *** AT2G32970.4)
Solyc09g083050.3	53.4718	39.7455	0.427873	1.49296e-20	3.21111e-19	3-ketoacyl-CoA synthase (AHRD V3.3 *** M1A6B6_SOLTU)
Solyc01g009430.3	378.231	317.065	0.254532	1.59842e-20	3.43433e-19	BnaA07g13420D protein (AHRD V3.3 *** A0A078ETL1_BRANA)
Solyc09g083400.3	12.6267	20.1465	-0.67566	1.66274e-20	3.56878e-19	TPX2 (targeting protein for Xklp2) protein family (AHRD V3.3 *** AT3G23090.4)
Solyc08g081220.1	69.3516	52.7099	0.39525	1.9532e-20	4.18779e-19	Cytochrome P450 (AHRD V3.3 *** A0A103XJH9_CYNCS)
Solyc04g077270.3	25.0912	36.1203	-0.528355	2.03488e-20	4.35836e-19	Serine/threonine-protein kinase (AHRD V3.3 *** M1A1I5_SOLTU)
Solyc08g077430.3	75.2169	95.2699	-0.340968	2.26185e-20	4.83942e-19	Glycine-rich protein (AHRD V3.3 *** D7MQL9_ARALL)
Solyc07g006280.3	143.214	176.275	-0.300267	2.31181e-20	4.94112e-19	Tetraspanin family protein (AHRD V3.3 *** A0A072V357_MEDTR)
Solyc09g091550.3	9.64836	18.0607	-0.89706	2.42372e-20	5.1749e-19	S-adenosyl-L-methionine: salicylic acid carboxyl methyltransferase (AHRD V3.3 *** D2Y3T9_SOLLC)
Solyc02g089615.1	120.47	95.9765	0.328371	2.78336e-20	5.93657e-19	S-adenosylmethionine decarboxylase uORF (AHRD V3.3 *-* Q6RUQ6_DAUCA)
Solyc04g009050.3	359.124	426.185	-0.247072	2.80251e-20	5.97118e-19	Dentin sialophosphoprotein-related, putative isoform 5 (AHRD V3.3 *** A0A061E2G0_THECC)
Solyc09g055950.1	1.77579	5.13422	-1.52682	3.02142e-20	6.4309e-19	Photosystem II D2 protein (AHRD V3.3 *-* PSBD_MANES)
Solyc01g104580.3	16.3435	9.71012	0.751352	3.59201e-20	7.63742e-19	Late embryogenesis abundant (LEA) hydroxyproline-rich glycoprotein family (AHRD V3.3 *** AT2G01080.1)
Solyc09g061250.3	18.3707	11.1355	0.721807	3.68982e-20	7.83723e-19	Phototropic-responsive NPH3 family protein (AHRD V3.3 *** A0A061DNC1_THECC)
Solyc10g006500.3	2.87202	6.78135	-1.23515	3.71543e-20	7.88343e-19	Hexosyltransferase (AHRD V3.3 *** K4CXI1_SOLLC)
Solyc09g008780.3	478.279	565.461	-0.241518	3.72316e-20	7.89163e-19	Sulfite exporter TauE/SafE family protein (AHRD V3.3 *** AT2G36630.1)
Solyc07g021340.3	4.8745	10.0147	-1.03127	3.7777e-20	7.99893e-19	Transmembrane protein, putative (AHRD V3.3 *** A0A072UUM3_MEDTR)
Solyc01g098430.3	109.735	87.001	0.334483	3.80861e-20	8.05605e-19	Breast carcinoma-amplified sequence 3 (AHRD V3.3 *** W9SH94_9ROSA)
Solyc12g017240.2	2.61662	6.41192	-1.28875	3.90456e-20	8.25045e-19	xyloglucan endo-transglycosylase B1
Solyc01g103430.3	69.6145	89.0573	-0.356228	4.04283e-20	8.53379e-19	Protein kinase (AHRD V3.3 *** Q1SL21_MEDTR)
Solyc06g051400.3	313.193	262.314	0.25603	4.11218e-20	8.67123e-19	Omega-3 fatty acid desaturase (AHRD V3.3 *** Q7X7I9_SOLLC)
Solyc07g043310.3	81.2666	63.2282	0.361469	4.23563e-20	8.92234e-19	Gamma aminobutyrate transaminase isoform 1
Solyc11g010170.2	17.6598	26.5051	-0.584482	4.2549e-20	8.95368e-19	LanC-like protein 2 (AHRD V3.3 *** A0A0B0NZR1_GOSAR)
Solyc05g053120.1	20.8106	13.1983	0.657366	4.28075e-20	8.99883e-19	Glycosyltransferase (AHRD V3.3 *** A0A0A1WC49_NICAT)
Solyc06g048820.1	167.404	136.157	0.298698	4.73277e-20	9.93882e-19	Wound-induced protein 1 (AHRD V3.3 *** WUN1_SOLTU)
Solyc11g010610.2	66.8189	50.8766	0.39285	4.86664e-20	1.02095e-18	Mechanosensitive ion channel-like protein (AHRD V3.3 *** G7JWE5_MEDTR)
Solyc05g008090.3	38.8337	52.7246	-0.439459	5.15469e-20	1.08026e-18	TPX2 (targeting protein for Xklp2) protein family (AHRD V3.3 *-* AT1G70950.1)
Solyc10g080940.2	136.019	169.677	-0.317858	5.80864e-20	1.21607e-18	Tubulin beta chain (AHRD V3.3 *** TBB_HORVU)
Solyc01g010750.3	140.807	172.613	-0.293317	5.93683e-20	1.24163e-18	Hop-interacting protein THI113 (AHRD V3.3 *** G8Z279_SOLLC)
Solyc01g108240.3	0.0425751	1.25529	-4.68832	5.97339e-20	1.24672e-18	Ethylene Response Factor D.3
Solyc07g052950.3	77.2102	59.3643	0.380497	5.96883e-20	1.24672e-18	Zinc finger A20 and AN1 domain-containing stress-associated protein 10 (AHRD V3.3 --* SAP10_ORYSJ)
Solyc10g083940.1	19.1816	11.6115	0.723902	6.04337e-20	1.26004e-18	Nodulin-like / Major Facilitator Superfamily protein (AHRD V3.3 *** A0A0K9NWX1_ZOSMR)
Solyc02g083480.3	0.443896	2.42841	-2.43039	6.308e-20	1.31388e-18	Peroxidase (AHRD V3.3 *** K4BAL6_SOLLC)
Solyc08g005350.3	53.0845	69.2477	-0.382893	6.71877e-20	1.39801e-18	F-box family protein (AHRD V3.3 *** B9GFH4_POPTR)
Solyc01g067290.2	86.32	67.7452	0.349832	7.03096e-20	1.46148e-18	Isoflavone reductase-related family protein (AHRD V3.3 *** B9HMP3_POPTR)
Solyc04g005380.3	16.315	24.8394	-0.60877	7.0892e-20	1.47209e-18	Ninja-family protein AFP1-like protein (AHRD V3.3 *** V5KZR9_SOLNI)
Solyc11g069250.2	5.74427	11.1432	-0.954789	7.26862e-20	1.50782e-18	Fasciclin-like arabinogalactan protein (AHRD V3.3 *** G7L2R9_MEDTR)
Solyc05g056520.3	81.6774	63.558	0.361048	7.75442e-20	1.60696e-18	S-adenosyl-L-methionine-dependent methyltransferases superfamily protein (AHRD V3.3 *** AT2G32170.1)
Solyc10g080840.1	96.5062	76.4622	0.33605	8.50105e-20	1.7599e-18	Cytochrome P450 (AHRD V3.3 *** A2PZD4_IPONI)
Solyc01g080010.2	2.73126	6.52996	-1.25419	8.74415e-20	1.80839e-18	xyloglucan endoglucanase inhibitor
Solyc05g007420.1	9.12117	15.4431	-0.758614	1.05005e-19	2.16944e-18	TCP transcription factor 23
Solyc04g082290.3	15.6888	23.7525	-0.599213	1.06735e-19	2.20295e-18	At1g76250 (AHRD V3.3 *-* Q8GX25_ARATH)
Solyc06g063070.3	120.515	148.088	-0.296723	1.076e-19	2.21855e-18	Ethylene Response Factor A.3
Solyc12g044190.2	23.9453	34.1395	-0.510707	1.13648e-19	2.3409e-18	Disease resistance protein (CC-NBS-LRR class) family protein (AHRD V3.3 *** A0A072U106_MEDTR)
Solyc06g084020.3	157.861	128.894	0.292846	1.19121e-19	2.45115e-18	histone H1
Solyc10g074980.2	232.741	279.122	-0.262507	1.20144e-19	2.46972e-18	Vacuolar sorting receptor family protein (AHRD V3.3 *** B9HDJ2_POPTR)
Solyc09g098180.3	10.6458	17.8024	-0.737014	1.25284e-19	2.5728e-18	Pirin (AHRD V3.3 *** A0A191UMQ8_SOLDE)
Solyc04g079230.3	62.0178	47.2433	0.392395	1.37186e-19	2.81156e-18	Patatin (AHRD V3.3 *-* G7I4H1_MEDTR)
Solyc08g077880.3	339.66	283.848	0.259207	1.37144e-19	2.81156e-18	High molecular mass early light-inducible HV58, chloroplastic (AHRD V3.3 *** A0A0B0NUU8_GOSAR)
Solyc07g052610.3	63.2287	47.846	0.401822	1.37942e-19	2.82421e-18	cyclinU1_1
Solyc11g040120.2	80.33	62.439	0.362655	1.4258e-19	2.91625e-18	DNA helicase (AHRD V3.3 *** M0ZQ54_SOLTU)
Solyc10g007770.3	138.806	170.221	-0.294443	1.43757e-19	2.93738e-18	RNA-binding protein, putative (AHRD V3.3 *** B9T754_RICCO)
Solyc07g017510.3	231.61	281.949	-0.283958	1.50145e-19	3.06484e-18	1-phosphatidylinositol-3-phosphate 5-kinase (AHRD V3.3 *** W9RVS2_9ROSA)
Solyc02g083570.3	111.231	89.0758	0.319888	1.52101e-19	3.10167e-18	Ubiquitin-conjugating enzyme E2 (AHRD V3.3 *** G7JMD8_MEDTR)
Solyc03g058970.3	75.0047	94.6093	-0.335112	1.6834e-19	3.42939e-18	Alkaline alpha-galactosidase seed imbibition protein (AHRD V3.3 *** Q8H6N3_SOLLC)
Solyc02g067790.3	14.0523	7.94466	0.822933	1.79903e-19	3.66132e-18	High affinity nitrate transporter (AHRD V3.3 *** A0A0G2UMZ8_9ROSA)
Solyc03g098060.2	10.6203	17.5874	-0.72985	1.81798e-19	3.69621e-18	ZF-HD homeobox protein (AHRD V3.3 *** A0A061FW93_THECC)
Solyc11g006000.2	50.2567	66.3895	-0.402446	2.05574e-19	4.17544e-18	MAP kinase kinase kinase 80
Solyc03g044330.1	220.688	263.509	-0.256097	2.10355e-19	4.26831e-18	Acetolactate synthase (AHRD V3.3 *** A0A0V0IYE7_SOLCH)
Solyc12g010980.2	4.10025	8.66256	-1.07562	2.1502e-19	4.35864e-18	HXXXD-type acyl-transferase family protein (AHRD V3.3 *** AT3G26040.1)
Solyc09g057580.3	44.4693	58.6286	-0.398346	2.18414e-19	4.42305e-18	UV-B-induced protein, chloroplastic (AHRD V3.3 *** A0A199VW76_ANACO)
Solyc06g072430.2	16.9311	25.37	-0.58341	2.21055e-19	4.47209e-18	BAG family molecular chaperone regulator 5 (AHRD V3.3 *-* W9QTU5_9ROSA)
Solyc03g025710.3	214.121	177.804	0.267975	2.30636e-19	4.66131e-18	Acyl-CoA N-acyltransferases-like protein (AHRD V3.3 *** Q9C7G6_ARATH)
Solyc11g008620.2	477.264	404.153	0.239696	2.34046e-19	4.72555e-18	Phosphoglycolate phosphatase (AHRD V3.3 *** A0A0V0I1W8_SOLCH)
Solyc10g085230.2	5.01346	1.69981	1.55573	2.3434e-19	4.72682e-18	ripening-related mRNA 1b
Solyc05g013680.3	20.8851	13.3825	0.643152	2.35921e-19	4.75401e-18	GDSL esterase/lipase (AHRD V3.3 *** W9RN10_9ROSA)
Solyc09g075760.3	117.507	144.702	-0.299994	2.74641e-19	5.52881e-18	cyclinT1_3
Solyc01g088090.3	86.6154	68.0114	0.348313	2.79582e-19	5.62273e-18	Alpha/beta hydrolase, putative (AHRD V3.3 *** B9RIY7_RICCO)
Solyc12g088670.2	953.858	1109.26	-0.217673	2.86875e-19	5.76374e-18	cysteine protease CYP1
Solyc02g093850.3	4.37187	9.06599	-1.04588	2.9909e-19	6.00324e-18	Ankyrin repeat-containing protein, putative (AHRD V3.3 *** B9RBN5_RICCO)
Solyc12g099900.1	24.3775	15.9569	0.612736	3.02219e-19	6.06011e-18	SCL3 (scarecrow-like 3)
Solyc06g068650.3	99.7561	79.6525	0.324694	3.25499e-19	6.52051e-18	4-coumarate--CoA ligase
Solyc01g091630.3	136.859	167.016	-0.286832	3.26749e-19	6.53914e-18	cutin deficient 2
Solyc01g110440.4	596.687	505.787	0.238432	3.53601e-19	7.06959e-18	arginine decarboxylase
Solyc01g067660.3	521.369	442.392	0.237081	3.56494e-19	7.12047e-18	1,4-alpha-glucan-maltohydrolase
Solyc09g005200.3	7.89132	13.7054	-0.798345	3.60743e-19	7.1983e-18	ubiquitin carboxyl-terminal hydrolase (AHRD V3.3 *** AT1G65295.1)
Solyc01g079870.3	116.937	143.652	-0.295983	3.64598e-19	7.26812e-18	CONSTANS interacting protein 2b
Solyc08g078950.3	146.603	119.892	0.29049	4.0546e-19	8.07481e-18	NIT1
Solyc07g066620.3	55.0188	41.4395	0.408224	4.07716e-19	8.11183e-18	metalloprotease VIRESCENT3-like
Solyc01g066870.3	46.7313	34.509	0.437807	4.11315e-19	8.17548e-18	Protein phosphatase 2C family protein (AHRD V3.3 *** AT3G16560.4)
Solyc04g082120.3	257.704	214.763	0.2629	4.22366e-19	8.38699e-18	Prolyl oligopeptidase family protein (AHRD V3.3 *** AT1G76140.1)
Solyc07g065930.3	52.1315	67.5101	-0.373241	4.32322e-19	8.57635e-18	BTB/POZ domain-containing protein (AHRD V3.3 *** A0A097PQ10_SOLLC)
Solyc03g005450.3	31.0385	43.3654	-0.481233	4.52356e-19	8.96507e-18	Cellulose synthase-like protein (AHRD V3.3 *** L0AUE4_POPTO)
Solyc04g040160.3	335.109	282.851	0.244412	4.59302e-19	9.09392e-18	Pheophorbide A oxygenase, putative (AHRD V3.3 *** B9T573_RICCO)
Solyc07g053720.3	94.2334	74.7574	0.334527	4.82846e-19	9.55082e-18	S-alkyl-thiohydroximate lyase-like
Solyc12g010840.2	139.487	170.103	-0.286202	5.09492e-19	1.00681e-17	Ketol-acid reductoisomerase (AHRD V3.3 *** M1ADA6_SOLTU)
Solyc02g089540.3	200.317	164.798	0.280693	5.17556e-19	1.02176e-17	CONSTANS 1
Solyc01g091770.3	45.6903	33.6481	0.440846	5.42087e-19	1.06916e-17	RING/U-box superfamily protein (AHRD V3.3 *** A0A061DVK5_THECC)
Solyc08g067500.1	0.370528	2.68028	-2.78843	5.7971e-19	1.14226e-17	Non-specific lipid-transfer protein (AHRD V3.3 *** K4CLX6_SOLLC)
Solyc07g007220.3	20.5083	13.1002	0.645143	6.5085e-19	1.2812e-17	Protein phosphatase 2c, putative (AHRD V3.3 *** B9T2N5_RICCO)
Solyc09g092640.3	18.8102	11.62	0.696022	6.88763e-19	1.35452e-17	Cytochrome P450, putative (AHRD V3.3 *** B9R857_RICCO)
Solyc02g084800.3	0.330082	2.28013	-2.73155	7.35819e-19	1.44567e-17	Peroxidase (AHRD V3.3 *** A0A0D9X2X2_9ORYZ)
Solyc03g119960.3	16.8017	10.313	0.703796	7.61148e-19	1.494e-17	Phototropic-responsive NPH3 family protein (AHRD V3.3 *** A0A061GB09_THECC)
Solyc03g118620.3	52.3712	67.844	-0.373497	7.70747e-19	1.51139e-17	Outer arm dynein light chain 1 (AHRD V3.3 *** G7LE75_MEDTR)
Solyc06g082650.3	119.502	95.9376	0.317727	7.78681e-19	1.52548e-17	60S ribosomal protein L10 (AHRD V3.3 *** RL10_SOLME)
Solyc06g071500.3	36.236	25.8973	0.484938	7.8084e-19	1.52825e-17	Boron transporter, putative (AHRD V3.3 *** B9RB14_RICCO)
Solyc08g067310.1	32.9945	23.2331	0.505278	8.0683e-19	1.5776e-17	Non-specific serine/threonine protein kinase (AHRD V3.3 *** K4CLV7_SOLLC)
Solyc12g099290.2	27.0571	18.4058	0.55496	8.18246e-19	1.5984e-17	Aldehyde dehydrogenase (AHRD V3.3 *** M1A0H0_SOLTU)
Solyc06g006080.3	79.6766	101.002	-0.342869	8.7314e-19	1.704e-17	thiamine biosynthesis protein ThiC
Solyc01g058720.3	42.1698	30.0015	0.492166	8.91803e-19	1.73748e-17	Calcium-binding EF-hand (AHRD V3.3 *** A0A103XT58_CYNCS)
Solyc11g066250.2	164.076	134.685	0.284501	8.91994e-19	1.73748e-17	Carboxypeptidase (AHRD V3.3 *** K4D9N3_SOLLC)
Solyc09g083090.3	79.8737	62.6342	0.351072	9.06936e-19	1.7649e-17	Non-specific serine/threonine protein kinase (AHRD V3.3 *** K4CVT6_SOLLC)
Solyc09g011720.3	55.0892	41.1066	0.420796	9.11832e-19	1.77274e-17	DUF3527 domain protein (AHRD V3.3 *-* A0A072UIS7_MEDTR)
Solyc09g097870.3	14.3705	21.9984	-0.615235	9.2435e-19	1.79536e-17	bHLH transcription factor 062
Solyc03g120850.3	181.696	149.896	0.277037	9.74716e-19	1.89139e-17	Chaperonin-60 beta subunit (AHRD V3.3 *** P93570_SOLTU)
Solyc04g081230.3	26.1375	36.3502	-0.476107	1.01169e-18	1.96128e-17	TLD-domain containing nucleolar protein (AHRD V3.3 *** AT5G39590.1)
Solyc01g103350.3	37.181	26.5184	0.486896	1.02342e-18	1.98214e-17	Protein kinase superfamily protein (AHRD V3.3 *** AT1G09600.1)
Solyc05g007510.3	62.4003	79.9238	-0.357305	1.02517e-18	1.98365e-17	RNA-directed RNA polymerase
Solyc05g054170.3	9.48148	15.75	-0.729304	1.04804e-18	2.02597e-17	GRAS family transcription factor (AHRD V3.3 *** G7JLR5_MEDTR)
Solyc04g005090.3	74.9118	58.1294	0.36587	1.07395e-18	2.0741e-17	cofactor assembly of complex C (AHRD V3.3 *** AT1G59840.2)
Solyc09g011030.3	41.2289	54.6861	-0.408153	1.07759e-18	2.07917e-17	Hsp70-binding protein 1 (AHRD V3.3 *** W9RWP5_9ROSA)
Solyc11g068880.2	6.36826	2.70066	1.23641	1.12411e-18	2.16689e-17	Eukaryotic aspartyl protease family protein, putative (AHRD V3.3 *-* A0A061GZN2_THECC)
Solyc07g005895.1	39.2003	28.2634	0.471086	1.15645e-18	2.22713e-17	galactosyltransferase family protein (AHRD V3.3 *-* AT1G30260.1)
Solyc01g111110.3	39.75	28.6395	0.473591	1.28666e-18	2.47556e-17	Oxidoreductase/transition metal ion-binding protein (AHRD V3.3 -** A2Q3C9_MEDTR)
Solyc05g012510.3	66.7522	51.1006	0.38478	1.3785e-18	2.64976e-17	Alpha-1,4 glucan phosphorylase (AHRD V3.3 *** K4BXX3_SOLLC)
Solyc06g082590.1	27.2766	38.5832	-0.500267	1.42187e-18	2.73055e-17	DNA-binding protein Pti6
Solyc04g007880.3	50.4114	65.5762	-0.378355	1.48231e-18	2.84395e-17	Receptor-like kinase (AHRD V3.3 *** G7IA07_MEDTR)
Solyc07g006680.1	57.9801	43.8876	0.402334	1.58187e-18	3.03212e-17	LOW QUALITY:HXXXD-type acyl-transferase family protein (AHRD V3.3 *** AT3G26040.1)
Solyc01g079660.2	0.115671	1.42164	-3.55953	1.6065e-18	3.07644e-17	LOW QUALITY:cotton fiber protein (AHRD V3.3 *** AT5G38700.1)
Solyc06g069385.1	125.312	101.978	0.297405	1.61955e-18	3.09853e-17	Dof zinc finger protein (AHRD V3.3 *** W9RP28_9ROSA)
Solyc02g072540.3	308.755	260.694	0.244357	1.63787e-18	3.13064e-17	Non-specific serine/threonine protein kinase (AHRD V3.3 *** A0A0V0IFU0_SOLCH)
Solyc11g067080.2	30.6837	21.4012	0.520401	1.69592e-18	3.23857e-17	Protein kinase like protein (AHRD V3.3 *** Q0WN21_ARATH)
Solyc09g008970.1	0.923514	3.29866	-1.82952	1.7076e-18	3.25784e-17	LOW QUALITY:AT3g10020/T22K18_16 (AHRD V3.3 *** Q9SR67_ARATH)
Solyc12g009190.2	6.71084	2.9459	1.18794	1.75926e-18	3.35327e-17	Receptor-like kinase, putative (AHRD V3.3 *** A0A072TMR8_MEDTR)
Solyc06g065440.1	30.7836	21.4442	0.522939	1.77625e-18	3.38249e-17	Protein SENSITIVE TO PROTON RHIZOTOXICITY 1 (AHRD V3.3 *** STOP1_ARATH)
Solyc08g082180.3	88.8015	70.3008	0.337386	1.78365e-18	3.39342e-17	Abscisic acid receptor PYL9-like protein (AHRD V3.3 *** V5L1G0_SOLNI)
Solyc04g009200.3	107.989	86.628	0.318205	1.96332e-18	3.73177e-17	glutamate 1-semialdehyde 2,1-aminomutase
Solyc01g102340.3	4.61094	9.19983	-0.998975	1.96566e-18	3.73274e-17	R2R3MYB transcription factor 61
Solyc10g080530.2	24.0049	15.8558	0.59781	2.02186e-18	3.8359e-17	Growth-regulating factor (AHRD V3.3 --* A0A072U430_MEDTR)
Solyc05g006550.3	27.2004	37.7294	-0.470467	2.07841e-18	3.93954e-17	Microtubule-associated protein TORTIFOLIA1, putative (AHRD V3.3 *** B9S2H6_RICCO)
Solyc08g005450.2	81.8839	102.112	-0.318706	2.28246e-18	4.32229e-17	CAX interacting protein 4 (AHRD V3.3 *** U5GND6_POPTR)
Solyc00g273110.2	67.4574	51.6916	0.382549	2.43075e-18	4.59884e-17	DNA ligase 4 (AHRD V3.3 --* H6URY6_NICBE)
Solyc10g079830.2	18.6643	11.828	0.658514	2.48937e-18	4.70539e-17	7,8-dihydroneopterin aldolase (AHRD V3.3 *** A0A068UQN4_COFCA)
Solyc04g005050.1	5.52175	10.4037	-0.912008	2.55239e-18	4.82005e-17	matrix metalloproteinase
Solyc10g076830.2	1.34496	4.4799	-1.75525	2.62355e-18	4.94986e-17	Laccase (AHRD V3.3 *** P93366_TOBAC)
Solyc12g044940.2	33.3986	23.6208	0.499145	2.7729e-18	5.22681e-17	NAD(P)-binding Rossmann-fold superfamily protein (AHRD V3.3 *** AT3G55310.1)
Solyc06g008510.3	9.4561	4.72489	0.996357	3.13995e-18	5.91323e-17	CDT1-like protein a, chloroplastic (AHRD V3.3 *** A0A0B0P9Z8_GOSAR)
Solyc03g118840.3	139.709	114.463	0.287283	3.25849e-18	6.13083e-17	RING/U-box superfamily protein (AHRD V3.3 *** AT1G73760.1)
Solyc01g103920.3	1.16154	3.74715	-1.69306	3.26993e-18	6.14668e-17	Ferredoxin (AHRD V3.3 *** A0A0K0PY61_NICBE)
Solyc05g055160.3	795.176	927.286	-0.221664	3.35898e-18	6.30827e-17	DnaJ-like protein (AHRD V3.3 *** Q38HT9_SOLTU)
Solyc01g108030.3	15.856	23.7693	-0.582919	3.39261e-18	6.36558e-17	3-methylcrotonyl-CoA carboxylase (AHRD V3.3 *** AT4G34030.1)
Solyc05g009700.3	15.4644	9.27776	0.739979	3.57897e-18	6.7091e-17	Amino acid transporter, putative (AHRD V3.3 *** B9ST31_RICCO)
Solyc08g016170.3	39.4192	28.6525	0.459156	3.63865e-18	6.81472e-17	3-oxoacyl-[acyl-carrier-protein] synthase (AHRD V3.3 *** A0A0V0IG10_SOLCH)
Solyc08g076050.3	20.5511	13.163	0.641239	3.71261e-18	6.94686e-17	Serine/Threonine kinase family protein (AHRD V3.3 *** G7L990_MEDTR)
Solyc11g007590.2	42.5223	30.7004	0.468085	3.76676e-18	7.04174e-17	OTU domain-containing protein (AHRD V3.3 *** A0A0B2NUV7_GLYSO)
Solyc06g064570.3	104.403	84.2362	0.309578	3.80357e-18	7.10406e-17	SNARE associated Golgi protein family (AHRD V3.3 *** AT1G22850.1)
Solyc07g018360.3	387.064	325.035	0.251794	3.84667e-18	7.17799e-17	Elongation factor Ts (AHRD V3.3 *** K4CCP7_SOLLC)
Solyc07g007660.1	39.188	27.7373	0.497774	3.86364e-18	7.20308e-17	LOW QUALITY:Mitochondrial group I intron splicing factor CCM1 (AHRD V3.3 *** A0A1D1ZJQ2_9ARAE)
Solyc07g006560.3	5.88035	2.43134	1.27248	4.02684e-18	7.5005e-17	Hypersensitive response assisting protein (AHRD V3.3 *** Q9SWC6_CAPAN)
Solyc10g086060.2	47.1385	61.2053	-0.376853	4.14412e-18	7.71191e-17	SUN-like protein 30
Solyc09g075450.3	28.8614	39.88	-0.466109	4.75168e-18	8.8345e-17	Fumarate hydratase (AHRD V3.3 *** G7IEJ2_MEDTR)
Solyc11g012590.2	9.52698	15.7815	-0.72403	4.91445e-18	9.12881e-17	CASP-like protein (AHRD V3.3 *** M1B0Y6_SOLTU)
Solyc01g104710.3	102.474	126.273	-0.30099	5.0584e-18	9.38768e-17	thionin-like protein (AHRD V3.3 -** AT1G25275.2)
Solyc10g008520.3	331.28	398.683	-0.267225	5.12391e-18	9.50063e-17	Auxin-responsive GH3 family protein (AHRD V3.3 *** AT4G03400.2)
Solyc10g081120.2	55.7894	71.3358	-0.3549	5.13718e-18	9.5166e-17	alpha-L-arabinofuranosidase
Solyc01g106000.3	59.2238	75.379	-0.348112	5.88748e-18	1.08966e-16	nicotinamidase 1 (AHRD V3.3 *** AT2G22570.1)
Solyc08g079240.3	148.727	122.202	0.28305	6.87431e-18	1.27116e-16	(Dimethylallyl)adenosine tRNA methylthiotransferase MiaB (AHRD V3.3 *** A0A0B0NEC9_GOSAR)
Solyc08g006350.3	41.515	30.0285	0.465647	6.95508e-18	1.28493e-16	Glycosyltransferase (AHRD V3.3 *** K4CIC3_SOLLC)
Solyc01g111040.3	112.568	136.845	-0.28145	7.19172e-18	1.32745e-16	Calcium-binding EF hand family protein (AHRD V3.3 *** B9HRC2_POPTR)
Solyc05g007240.1	35.3126	25.3321	0.48051	7.35478e-18	1.35632e-16	P-loop nucleoside triphosphate hydrolases superfamily protein with CH (Calponin Homology) domain-containing protein (AHRD V3.3 --* AT1G09170.8)
Solyc03g032010.3	52.2399	67.2196	-0.363372	7.49393e-18	1.38073e-16	3-hydroxy-3-methylglutaryl-coenzyme A reductase 3 (AHRD V3.3 *** HMDH3_SOLTU)
Solyc02g080070.3	39.1329	51.7296	-0.402831	7.60746e-18	1.40039e-16	Cysteine-rich receptor-kinase-like protein (AHRD V3.3 *** G7KDB1_MEDTR)
Solyc02g071110.3	28.6512	19.7075	0.538013	7.65402e-18	1.40769e-16	Purine permease (AHRD V3.3 *** A0A072UW47_MEDTR)
Solyc02g065400.3	2711.97	3120.21	-0.202422	7.8115e-18	1.43407e-16	33kDa precursor protein of oxygen-evolving complex
Solyc08g077780.3	201.899	241.968	-0.261999	7.80942e-18	1.43407e-16	Protein kinase (AHRD V3.3 *** Q39868_SOYBN)
Solyc02g080220.3	32.2629	43.7189	-0.437228	7.82517e-18	1.43529e-16	Pectinesterase (AHRD V3.3 *** K4B9P3_SOLLC)
Solyc06g083790.3	80.2773	63.3135	0.343091	8.04798e-18	1.47484e-16	succinyl CoA ligase beta subunit
Solyc02g079570.3	20.5603	29.3643	-0.514707	8.17467e-18	1.49671e-16	Serine/threonine-protein kinase (AHRD V3.3 *** A0A0V0IWF8_SOLCH)
Solyc11g042820.2	2.6187	6.09801	-1.21564	8.26649e-18	1.51217e-16	Major facilitator superfamily protein (AHRD V3.3 *** AT1G59740.1)
Solyc01g006720.3	180.547	150.535	0.262425	8.99391e-18	1.64376e-16	ABC transporter family protein (AHRD V3.3 *** B9IIG9_POPTR)
Solyc02g091430.3	44.5796	32.5727	0.451461	9.65604e-18	1.7632e-16	U-box domain-containing protein (AHRD V3.3 *** A0A0K9PMJ3_ZOSMR)
Solyc07g065080.4	81.0586	63.0953	0.361646	9.68607e-18	1.7671e-16	Fimbrin-like potential actin filament bundling protein (AHRD V1 *--* Q5AC06_CANAL)
Solyc03g025430.1	15.1268	23.1863	-0.612638	1.00662e-17	1.83482e-16	LOW QUALITY:transmembrane protein (AHRD V3.3 *** AT5G52420.1)
Solyc08g080200.3	146.845	121.109	0.277644	1.10488e-17	2.01212e-16	SPX domain-containing family protein (AHRD V3.3 *** B9GW54_POPTR)
Solyc12g015860.2	55.5494	42.2199	0.396307	1.12189e-17	2.04127e-16	farnesyl pyrophosphate synthase
Solyc10g078240.2	29.9785	20.8003	0.528305	1.13556e-17	2.06432e-16	Cytochrome P450 (AHRD V3.3 *** A0A103VZI8_CYNCS)
Solyc08g080000.3	33.8951	24.0666	0.494553	1.17409e-17	2.13246e-16	Transmembrane protein, putative (AHRD V3.3 *-* A0A072U537_MEDTR)
Solyc01g100350.3	192.498	229.854	-0.255396	1.19896e-17	2.17571e-16	GTP-binding protein (AHRD V3.3 *** W9R3Y5_9ROSA)
Solyc08g007970.3	117.434	95.7708	0.29401	1.23816e-17	2.24484e-16	Myosin heavy chain-related protein, putative (AHRD V3.3 *** A0A061GCE0_THECC)
Solyc03g006130.3	12.526	19.3214	-0.626262	1.24e-17	2.24618e-16	Receptor protein kinase, putative (AHRD V3.3 *** B9T7R3_RICCO)
Solyc12g096320.2	9.81245	15.8775	-0.693327	1.25374e-17	2.26907e-16	Gamma-glutamylcyclotransferase (AHRD V3.3 *** K4DHA5_SOLLC)
Solyc04g076540.3	54.7437	69.8664	-0.351984	1.27139e-17	2.29896e-16	Golgi-body localization protein domain isoform 4 (AHRD V3.3 *** A0A061FEK5_THECC)
Solyc07g054210.3	216.679	257.791	-0.251319	1.30214e-17	2.35249e-16	light dependent NADH:protochlorophyllide oxidoreductase 2
Solyc03g119200.3	7.69521	13.5689	-0.815029	1.31245e-17	2.36903e-16	L-Ala-D/L-Glu epimerase (AHRD V3.3 *** A0A061FV22_THECC)
Solyc01g014320.3	27.1815	18.3414	0.564997	1.31868e-17	2.37815e-16	S-adenosyl-L-methionine-dependent methyltransferases superfamily protein, putative (AHRD V3.3 *** A0A061E9R4_THECC)
Solyc10g008410.1	70.3692	52.6134	0.421068	1.37233e-17	2.47274e-16	RING/U-box superfamily protein (AHRD V3.3 *-* AT1G19310.1)
Solyc03g064010.3	10.171	5.41412	0.910941	1.42747e-17	2.56983e-16	Leucine-rich repeat protein kinase family protein (AHRD V3.3 *** A0A061EWF2_THECC)
Solyc05g008450.3	87.7649	108.279	-0.302435	1.50999e-17	2.71598e-16	FAD/NAD(P)-binding oxidoreductase (AHRD V3.3 *** AT1G15140.1)
Solyc01g110360.3	5044.42	4401.21	0.196922	1.52374e-17	2.73831e-16	Fructose-bisphosphate aldolase (AHRD V3.3 *** K4B3P9_SOLLC)
Solyc02g069800.1	14.3894	21.6931	-0.591701	1.53949e-17	2.76418e-16	LOW QUALITY:Abhydrolase superfamily protein
Solyc04g076010.3	117.034	94.8361	0.303229	1.9314e-17	3.46482e-16	RING/FYVE/PHD zinc finger superfamily protein (AHRD V3.3 --* AT1G43770.3)
Solyc04g077500.3	595.17	513.774	0.212182	1.97041e-17	3.5317e-16	transmembrane protein (AHRD V3.3 *** AT1G44920.1)
Solyc06g007670.3	157.27	130.396	0.27057	1.99459e-17	3.57191e-16	60S ribosomal protein L5 (AHRD V3.3 *** RL5_CUCSA)
Solyc06g068980.3	50.6279	37.8945	0.417261	2.23581e-17	4.00038e-16	MAP kinase kinase kinase 39
Solyc08g007210.3	14.5957	8.78667	0.730333	2.24638e-17	4.01577e-16	Transferase, putative (AHRD V3.3 *** B9T0L5_RICCO)
Solyc08g016750.3	96.9376	77.7404	0.318493	2.29649e-17	4.10176e-16	Pyruvate dehydrogenase E1 component subunit beta (AHRD V3.3 *** A0A0B0NLW1_GOSAR)
Solyc07g007280.3	32.2113	22.9415	0.489422	2.34359e-17	4.18223e-16	chlororespiratory reduction 6 (AHRD V3.3 *** AT2G47910.2)
Solyc02g068380.3	122.17	98.5632	0.309002	2.67755e-17	4.77403e-16	allantoate amidohydrolase (AHRD V3.3 *** AT4G20070.1)
Solyc11g066830.2	77.8306	96.5105	-0.310394	2.79616e-17	4.98117e-16	Zinc finger transcription factor 68
Solyc08g023440.3	9.2781	15.4363	-0.729351	2.90771e-17	5.17538e-16	Early-responsive to dehydration stress family protein (AHRD V3.3 *** B9GJG0_POPTR)
Solyc01g091840.3	13.9232	8.33083	0.740785	3.22746e-17	5.73949e-16	UDP-galactose transporter (AHRD V3.3 *** M4QC22_PRUPE)
Solyc03g114860.3	13.4696	7.92209	0.765385	3.27522e-17	5.81936e-16	UDP-arabinose mutase-like protein
Solyc01g010135.1	20.825	29.5099	-0.501313	3.46456e-17	6.15043e-16	basic helix-loop-helix (bHLH) DNA-binding superfamily protein (AHRD V3.3 *** AT1G68920.3)
Solyc11g044260.2	53.6889	41.0662	0.386761	3.49249e-17	6.19462e-16	K(+) efflux antiporter (AHRD V3.3 *-* A0A0K9NYY6_ZOSMR)
Solyc07g006220.2	63.6879	80.8296	-0.342885	3.52735e-17	6.25103e-16	UDP-glucuronate 4-epimerase 4 (AHRD V3.3 *** GAE4_ARATH)
Solyc02g064720.3	15.602	23.2699	-0.576519	3.60118e-17	6.37633e-16	phototropic-responsive NPH3 family protein
Solyc03g044820.3	25.8136	17.8359	0.532751	3.78033e-17	6.68775e-16	Methyl jasmonate esterase (AHRD V3.3 *** Q56SE1_SOLTU)
Solyc01g010200.3	68.3571	51.9647	0.39531	3.9377e-17	6.96012e-16	Retrovirus-related Pol polyprotein from transposon TNT 1-94 (AHRD V3.3 *-* A0A151RZV3_CAJCA)
Solyc09g008860.3	3.58967	7.66086	-1.08452	3.97321e-17	7.01682e-16	Ovary receptor kinase 14 (AHRD V3.3 *** S4WME3_SOLCH)
Solyc02g089900.1	10.0911	16.1276	-0.675846	3.983e-17	7.02804e-16	Kinase family protein (AHRD V3.3 *** B9HEM3_POPTR)
Solyc01g110060.3	9.78551	5.18492	0.915705	4.03412e-17	7.1121e-16	Purple acid phosphatase (AHRD V3.3 *** A0A0V0IAA9_SOLCH)
Solyc04g007630.2	0.360059	2.00581	-2.46052	4.14688e-17	7.30458e-16	Heavy metal transport/detoxification superfamily protein (AHRD V3.3 *** AT1G71050.1)
Solyc02g078950.3	24.7001	16.9176	0.545764	4.38201e-17	7.71212e-16	Beta-galactosidase (AHRD V3.3 *** M1C1C4_SOLTU)
Solyc02g087340.3	198.592	166.659	0.25309	4.71852e-17	8.2972e-16	Hop-interacting protein THI043 (AHRD V3.3 *** G8Z270_SOLLC)
Solyc04g005480.1	3.81137	7.89646	-1.05548	5.18476e-17	9.10921e-16	LOW QUALITY:Nodulin-related protein 1, putative (AHRD V3.3 *** A0A061EHK7_THECC)
Solyc03g119690.2	164.485	197.044	-0.260842	5.4241e-17	9.52154e-16	Eukaryotic aspartyl protease family protein (AHRD V3.3 *** AT3G18490.1)
Solyc02g024060.2	38.6363	28.1667	0.45527	5.6152e-17	9.84854e-16	Leucine-rich repeat receptor-like protein kinase (AHRD V3.3 *-* Q8GY50_ARATH)
Solyc11g017470.2	70.733	88.7765	-0.329151	5.73319e-17	1.00469e-15	NAC domain-containing protein, putative (AHRD V3.3 *** B9S2X2_RICCO)
Solyc02g080500.3	49.9586	38.0374	0.39311	6.0022e-17	1.05092e-15	GPI-anchored protein (AHRD V3.3 *** AT2G30700.2)
Solyc12g005340.2	22.5467	31.9169	-0.501962	6.22244e-17	1.08855e-15	GRAS family transcription factor (AHRD V3.3 *** D4QD66_DIACA)
Solyc06g066650.3	17.9299	11.4785	0.645099	6.28253e-17	1.09813e-15	rop guanine nucleotide exchange factor-like protein (AHRD V3.3 *** AT1G52240.1)
Solyc11g017430.2	47.9012	36.1344	0.407741	6.77201e-17	1.18267e-15	Mitochondrial transcription termination factor family protein (AHRD V3.3 *** AT4G09620.3)
Solyc10g085100.2	92.1724	73.977	0.316837	7.05505e-17	1.23105e-15	sulfoquinovosyldiacylglycerol 2 (AHRD V3.3 *** AT5G01220.1)
Solyc08g005050.3	48.8822	62.8926	-0.36275	7.19041e-17	1.2536e-15	transcription factor MYC1
Solyc07g053140.3	104.942	84.8312	0.306382	7.66307e-17	1.33486e-15	Zinc finger, B-box (AHRD V3.3 *** A0A103Y7X2_CYNCS)
Solyc01g103540.3	669.984	776.004	-0.211806	8.52479e-17	1.48371e-15	evolutionarily conserved C-terminal region 2 (AHRD V3.3 *-* AT3G13460.4)
Solyc06g082980.3	184.538	154.455	0.257015	9.7372e-17	1.69328e-15	Sterol-8,7-isomerase (AHRD V3.3 *** Q2TU57_MAIZE)
Solyc11g065940.2	65.0596	50.7807	0.356662	9.76459e-17	1.6966e-15	ENTH/VHS family protein (AHRD V3.3 *** A0A061GXX0_THECC)
Solyc04g080230.3	43.8863	32.8805	0.41692	9.98739e-17	1.73383e-15	Sugar transporter, putative (AHRD V3.3 *-* B9S6G4_RICCO)
Solyc02g086890.3	112.713	91.5976	0.300133	1.02027e-16	1.76971e-15	Calcium homeostasis regulator CHoR1 (AHRD V3.3 *** Q5QTN8_SOLTU)
Solyc08g076370.3	11.3393	6.42463	0.820151	1.02175e-16	1.77077e-15	Homeobox-leucine zipper family protein (AHRD V3.3 *** B9GZI9_POPTR)
Solyc10g081510.2	695.958	599.004	0.216422	1.05971e-16	1.835e-15	ethylene-responsive methionine synthase
Solyc08g078670.2	421.784	490.56	-0.218388	1.09342e-16	1.89177e-15	LOW QUALITY:Eukaryotic aspartyl protease family protein (AHRD V3.3 *** A0A061G3B8_THECC)
Solyc01g095410.3	143.198	170.986	-0.256051	1.11654e-16	1.93014e-15	Eukaryotic translation initiation factor 1A (AHRD V3.3 *** A0A0B0NM01_GOSAR)
Solyc02g078750.3	44.0653	32.9109	0.420559	1.15144e-16	1.98711e-15	G-type lectin S-receptor-like Serine/Threonine-kinase (AHRD V3.3 *** AT4G03230.4)
Solyc05g050240.3	8.31358	4.12862	1.00737	1.15118e-16	1.98711e-15	Plastid division protein PDV1 (AHRD V3.3 *-* A0A199W2F8_ANACO)
Solyc03g095860.3	36.2561	26.3942	0.456635	1.15332e-16	1.98868e-15	Ankyrin repeat-containing protein (AHRD V3.3 *** A0A103YIY1_CYNCS)
Solyc04g053080.3	81.5438	101.945	-0.320922	1.163e-16	2.00367e-15	OTU-like cysteine protease family protein (AHRD V3.3 *** B9I9W0_POPTR)
Solyc10g005320.3	0.472164	2.25505	-2.22839	1.17834e-16	2.02839e-15	Tryptophan synthase (AHRD V3.3 *** K4CX65_SOLLC)
Solyc03g112160.3	38.9232	28.6608	0.440427	1.21682e-16	2.09287e-15	Protein DEHYDRATION-INDUCED 19 (AHRD V3.3 *** A0A0K9PGN7_ZOSMR)
Solyc04g063380.3	58.257	73.7403	-0.339682	1.2235e-16	2.10259e-15	F-box family protein (AHRD V3.3 *** B9H7L8_POPTR)
Solyc11g056650.2	6.49055	11.4426	-0.822386	1.28472e-16	2.20593e-15	bHLH transcription factor 096
Solyc09g075950.1	3.19909	6.93553	-1.10923	1.3725e-16	2.35468e-15	Heat shock protein 70 (AHRD V3.3 *** B9HJX1_POPTR)
Solyc12g042830.2	0.188272	1.52431	-2.98343	1.38152e-16	2.36818e-15	Small heat-shock protein, putative (AHRD V3.3 *** B9RV59_RICCO)
Solyc10g074580.2	185.526	155.384	0.256201	1.45456e-16	2.49129e-15	Glycerol kinase (AHRD V3.3 *** A0A0B0MP83_GOSAR)
Solyc08g077300.3	24.88	34.388	-0.464555	1.4658e-16	2.50843e-15	UMP-CMP kinase (AHRD V3.3 *** K4CN90_SOLLC)
Solyc11g066870.2	86.1794	68.9104	0.322201	1.47396e-16	2.52028e-15	MORN (Membrane Occupation and Recognition Nexus) repeat-containing protein (AHRD V3.3 *** AT5G22640.1)
Solyc05g007890.3	8.27259	13.6523	-0.723129	1.52831e-16	2.61103e-15	Myb family transcription factor APL (AHRD V3.3 *** W9SPH9_9ROSA)
Solyc05g005740.3	18.7902	26.8766	-0.51471	1.53056e-16	2.61269e-15	Potassium transporter (AHRD V3.3 *** M0ZY66_SOLTU)
Solyc04g081490.3	357.935	301.994	0.244419	1.59261e-16	2.71635e-15	beta-tubulin
Solyc01g079600.3	3.70435	7.51282	-1.01858	1.63353e-16	2.78381e-15	Lipase (AHRD V3.3 *** A0A151RYE9_CAJCA)
Solyc02g063010.3	78.2478	61.9055	0.338811	1.71228e-16	2.91558e-15	BRASSINAZOLE-RESISTANT 1 protein, putative (AHRD V3.3 *** B9SGI1_RICCO)
Solyc07g007760.3	22.3478	39.0036	-0.803707	1.77714e-16	3.02351e-15	defensin-like protein
Solyc09g005260.3	295.794	251.545	0.233502	1.7907e-16	3.04404e-15	Vacuolar cation/proton exchanger 3 (AHRD V3.3 *** A0A0B2SDY1_GLYSO)
Solyc04g007710.3	123.2	101.403	0.281195	1.82481e-16	3.09944e-15	mitogen-activated protein kinase 14
Solyc05g012210.3	29.3519	39.5232	-0.428292	1.8414e-16	3.12503e-15	Ninja-family protein AFP1-like protein (AHRD V3.3 *** V5KZR9_SOLNI)
Solyc03g112230.3	148.239	176.925	-0.254769	1.90307e-16	3.22701e-15	Ubiquitin-associated/TS-N domain protein, putative (AHRD V3.3 *** A0A072V0X9_MEDTR)
Solyc11g062410.2	128.157	105.729	0.277684	1.91246e-16	3.24024e-15	Non-specific serine/threonine protein kinase (AHRD V3.3 *** A0A0V0IHL6_SOLCH)
Solyc01g010700.3	24.0485	33.1477	-0.461923	1.96814e-16	3.33181e-15	SNF1-related kinase regulatory subunit gamma 1 (AHRD V3.3 *** G7KB20_MEDTR)
Solyc03g005770.3	2235.29	2554.45	-0.192757	1.99337e-16	3.37174e-15	chlorophyll a/b-binding protein
Solyc01g010050.3	87.6937	107.278	-0.290774	2.03271e-16	3.43544e-15	S-adenosylmethionine decarboxylase proenzyme (AHRD V3.3 *** K4ATK0_SOLLC)
Solyc04g079760.3	13.8232	20.8449	-0.593835	2.25968e-16	3.81586e-15	Structural constituent of ribosome, putative (AHRD V3.3 *** A0A061EZC6_THECC)
Solyc03g006620.3	30.7082	21.9041	0.487101	2.32065e-16	3.91559e-15	Cotton fiber expressed protein (AHRD V3.3 *** A0A0D2VH61_GOSRA)
Solyc04g079860.1	9.30721	15.0151	-0.688052	2.4741e-16	4.17106e-15	Hexosyltransferase (AHRD V3.3 *** K4BV65_SOLLC)
Solyc03g007770.3	18.4888	26.4599	-0.518293	2.54561e-16	4.28808e-15	S-type anion channel (AHRD V3.3 *** A0A098GMQ9_9ROSI)
Solyc06g071280.3	33.866	44.8444	-0.404453	2.61803e-16	4.40644e-15	protein EDS1
Solyc04g008040.3	12.928	19.5012	-0.592	2.94392e-16	4.95087e-15	Microtubule-associated protein 70-2 (AHRD V3.3 *** MP702_ARATH)
Solyc10g083460.1	62.1765	47.9681	0.375963	3.05699e-16	5.13679e-15	Zinc finger A20 and AN1 domain-containing stress-associated protein (AHRD V3.3 *** V5PZR5_9CARY)
Solyc02g024070.3	11.496	18.0144	-0.644481	3.06199e-16	5.13928e-15	Homeobox leucine-zipper protein (AHRD V3.3 *** Q8H963_ZINVI)
Solyc03g078630.3	20.7168	13.8804	0.577471	3.06349e-16	5.13928e-15	Polyubiquitin (AHRD V3.3 *-* UBI2P_PETCR)
Solyc06g084045.1	178.72	214.035	-0.259474	3.22584e-16	5.40718e-15	photosystem II reaction center W (AHRD V3.3 *** AT2G30570.1)
Solyc01g108500.3	282.172	238.47	0.24325	3.45925e-16	5.78892e-15	RNA-binding protein (AHRD V3.3 *** A0A0K9NR72_ZOSMR)
Solyc06g075360.3	3.99533	7.99272	-1.00234	3.45911e-16	5.78892e-15	Tetraspanin (AHRD V3.3 *** A0A103XGG0_CYNCS)
Solyc08g079420.3	36.9428	27.1671	0.443936	3.58173e-16	5.98899e-15	Cytochrome P450 (AHRD V3.3 *-* A0A118JTP4_CYNCS)
Solyc03g097120.3	33.6101	44.7243	-0.411543	3.66465e-16	6.12263e-15	SolycHsfA1b
Solyc01g105560.3	69.4877	86.1559	-0.310111	3.67382e-16	6.13294e-15	GTP cyclohydrolase II/3,4-dihydroxy-2-butanone 4-phosphate synthase
Solyc11g012640.1	33.3741	24.2977	0.457172	3.68995e-16	6.15483e-15	LOW QUALITY:Peroxiredoxin Q, chloroplastic (AHRD V3.3 *-* M8CFS7_AEGTA)
Solyc04g082380.3	8.86087	4.62455	0.940041	4.04366e-16	6.73933e-15	BnaA03g07530D protein (AHRD V3.3 *** A0A078DI26_BRANA)
Solyc11g010560.2	426.599	366.891	0.217481	4.05133e-16	6.7466e-15	Kinesin-like protein KCA1 (AHRD V3.3 *** A0A199VSQ9_ANACO)
Solyc04g080790.3	77.025	60.1773	0.354722	4.09109e-16	6.80727e-15	BEL1-like homeodomain protein 3, putative (AHRD V3.3 *** A0A061FD76_THECC)
Solyc02g061745.1	18.5169	12.1516	0.607918	4.09612e-16	6.81009e-15	Protein DETOXIFICATION (AHRD V3.3 *** K4B666_SOLLC)
Solyc01g008780.3	202.529	238.098	-0.233414	4.39359e-16	7.29871e-15	Phospholipase A2 family protein (AHRD V3.3 *** AT4G29070.2)
Solyc02g085870.3	283.254	240.088	0.238344	4.45985e-16	7.40277e-15	beta-ketoacyl-coenzyme A synthase
Solyc08g068390.3	51.5165	39.6157	0.379394	4.61282e-16	7.65047e-15	Fatty acid beta-oxidation multifunctional protein (AHRD V3.3 *** A0A077DAS1_9ERIC)
Solyc07g062950.3	27.3264	19.3433	0.498386	4.79944e-16	7.95353e-15	Serine/Threonine-kinase WNK (WNK)-like protein (AHRD V3.3 *** A0A072VKL1_MEDTR)
Solyc03g019680.3	96.6888	78.5532	0.29917	4.98429e-16	8.25316e-15	CBS domain-containing protein (AHRD V3.3 *** W9QLL8_9ROSA)
Solyc03g093790.3	3.09323	6.57035	-1.08768	5.00858e-16	8.28666e-15	cyclinU4_2
Solyc01g094660.3	65.1231	50.9242	0.353965	5.02469e-16	8.30659e-15	Kinase family protein (AHRD V3.3 *** D7LDA2_ARALL)
Solyc04g015450.3	291.283	249.245	0.224752	5.29946e-16	8.75374e-15	extensin X55684
Solyc03g096840.3	75.1032	59.6434	0.332904	5.5044e-16	9.08492e-15	LOW QUALITY:Hydrogen peroxide-induced 1 (AHRD V3.3 *** B8Y3H9_TOBAC)
Solyc10g085880.1	12.6583	7.43071	0.771339	5.99182e-16	9.88142e-15	Glycosyltransferase (AHRD V3.3 *** K4DF51_SOLLC)
Solyc12g087890.2	62.7261	79.1645	-0.335387	6.15472e-16	1.01419e-14	Transcription factor protein (AHRD V3.3 *** A0A0B0PPY8_GOSAR)
Solyc01g090790.3	202.496	238.343	-0.235044	6.39861e-16	1.05268e-14	bHLH transcription factor
Solyc11g008540.2	96.1091	117.922	-0.294457	6.39622e-16	1.05268e-14	Dicer-like 2b
Solyc12g036793.1	11.8445	6.75021	0.813504	6.42724e-16	1.05654e-14	Leucine-rich repeat receptor-like protein kinase family protein (AHRD V3.3 *-* AT4G08850.1)
Solyc11g013780.1	1.43441	4.09749	-1.50344	6.55625e-16	1.07688e-14	LOW QUALITY:Photosystem II protein D1 (AHRD V3.3 *-* PSBA_POPDE)
Solyc04g078460.3	14.9449	9.12388	0.711703	6.59441e-16	1.08228e-14	L-asparaginase (AHRD V3.3 *** Q84L89_SOYBN)
Solyc10g079820.2	490.317	567.394	-0.210381	6.62306e-16	1.08611e-14	Dehydration-induced protein ERD15 (AHRD V3.3 *** Q9LKW3_SOLLC)
Solyc02g089700.3	3.60754	7.44718	-1.04135	6.90185e-16	1.13092e-14	Trichome birefringence-like protein (AHRD V3.3 *** A0A072TUJ8_MEDTR)
Solyc02g087400.1	76.7049	94.4568	-0.30088	6.98381e-16	1.14343e-14	Ankyrin repeat-containing protein (AHRD V3.3 *** A0A103XGS2_CYNCS)
Solyc01g096370.3	56.5475	43.8971	0.366127	7.26206e-16	1.18804e-14	Basic helix loop helix (BHLH) family transcription factor (AHRD V3.3 *** A0A072TYH1_MEDTR)
Solyc05g007220.3	18.0668	11.7483	0.621072	7.95537e-16	1.30042e-14	Kelch repeat-containing F-box family protein, putative (AHRD V3.3 *** Q6L3I4_SOLDE)
Solyc07g044900.1	7.75698	3.89363	0.994842	8.67311e-16	1.41661e-14	LOW QUALITY:AP2/B3-like transcriptional factor family protein (AHRD V3.3 --* AT5G06250.5)
Solyc12g099650.2	475.803	570.021	-0.260123	8.82372e-16	1.44006e-14	Photosystem II 5 kDa protein (AHRD V3.3 *** K7WNW4_SOLTU)
Solyc06g068770.3	10.1203	16.4029	-0.696921	8.96032e-16	1.46118e-14	DB279
Solyc09g013080.3	124.877	102.792	0.280174	8.99522e-16	1.4657e-14	Alpha-carboxyltransferase subunit (AHRD V3.3 *** C9EI97_JATCU)
Solyc06g062600.3	26.3048	35.5682	-0.436012	9.33389e-16	1.51968e-14	Glucose-methanol-choline (GMC) oxidoreductase family protein (AHRD V3.3 *** AT1G72970.1)
Solyc02g083460.3	36.6709	47.9719	-0.386752	9.45797e-16	1.53865e-14	aspartyl protease family protein
Solyc01g091620.3	72.1049	57.2802	0.33154	1.00258e-15	1.62973e-14	Kinase family protein (AHRD V3.3 *** D7M6L5_ARALL)
Solyc01g105880.4	1.67026	4.33468	-1.37724	1.02268e-15	1.66108e-14	Monoterpenoid synthase 2
Solyc05g053410.3	44.2368	33.3706	0.406268	1.04905e-15	1.70255e-14	phytochrome B2
Solyc12g011440.2	41.5318	53.5612	-0.367054	1.05035e-15	1.70332e-14	60S ribosomal protein L18a-like protein (AHRD V3.3 *** A0A199VD98_ANACO)
Solyc02g069580.3	21.139	30.1629	-0.509178	1.06056e-15	1.71851e-14	UDP-glucose 4-epimerase, putative (AHRD V3.3 *** B9SV82_RICCO)
Solyc09g075900.3	3.44189	7.36297	-1.08725	1.09045e-15	1.76415e-14	Spermidine synthase (AHRD V3.3 *** F8WLB6_CITUN)
Solyc11g063500.1	4.47224	8.49496	-0.925178	1.08976e-15	1.76415e-14	LOW QUALITY:nitrite reductase 1 (AHRD V3.3 --* AT2G15620.1)
Solyc04g007890.3	60.4303	47.3062	0.353813	1.12586e-15	1.82e-14	HMG-Y-related protein A (AHRD V3.3 *** HMGYA_ARATH)
Solyc03g093350.3	38.3856	50.1592	-0.387688	1.16917e-15	1.8885e-14	splicing factor-like protein (AHRD V3.3 *** AT5G51300.3)
Solyc04g080550.3	12.748	19.3424	-0.603972	1.18182e-15	1.90744e-14	Isoflavone reductase-like protein (AHRD V3.3 *** ALL12_OLEEU)
Solyc08g014440.3	30.8546	22.1421	0.480325	1.20725e-15	1.94695e-14	BTB/POZ and TAZ domain protein (AHRD V3.3 *** G7K3T4_MEDTR)
Solyc07g044860.3	2297.89	2631.03	-0.195212	1.26415e-15	2.0371e-14	psbXphotosystem II 23 kDa protein
Solyc02g085420.3	212.515	250.684	-0.238019	1.27956e-15	2.0603e-14	RNA-binding (RRM/RBD/RNP motifs) family protein (AHRD V3.3 *** AT2G43370.1)
Solyc09g075180.3	146.227	121.821	0.263718	1.31569e-15	2.1168e-14	cryptochrome DASH family protein
Solyc12g044330.2	14.3682	30.0465	-1.04829	1.32535e-15	2.13068e-14	tonoplast intrinsic protein 2.1
Solyc05g053000.1	6.82603	11.7907	-0.783367	1.35798e-15	2.18141e-14	AT hook motif DNA-binding family protein (AHRD V3.3 *** A0A072V017_MEDTR)
Solyc03g098630.3	57.2473	72.0381	-0.331514	1.49505e-15	2.39972e-14	DUF789 family protein (AHRD V3.3 *-* G7KKC4_MEDTR)
Solyc08g006720.3	184.466	218.019	-0.241312	1.52272e-15	2.4422e-14	Glutathione peroxidase (AHRD V3.3 *** K4CIG0_SOLLC)
Solyc06g062780.3	49.4594	62.6715	-0.342174	1.53186e-15	2.45495e-14	Phospholipid-transporting ATPase (AHRD V3.3 *** A0A0V0IZF4_SOLCH)
Solyc08g075150.3	0.196661	1.50507	-2.86214	1.6058e-15	2.57142e-14	Coiled-coil domain-containing 73 (AHRD V3.3 *** A0A0B0NIE5_GOSAR)
Solyc11g066020.2	42.7022	54.8259	-0.360877	1.6101e-15	2.57628e-14	Ankyrin repeat family protein (AHRD V3.3 *** B9GJP4_POPTR)
Solyc10g055240.2	106.076	85.0579	0.319876	1.65879e-15	2.65212e-14	1-phosphatidylinositol phosphodiesterase-related family protein (AHRD V3.3 *** B9H168_POPTR)
Solyc06g069120.3	146.598	174.998	-0.255162	1.83891e-15	2.93781e-14	translocase subunit seca (AHRD V3.3 *** AT1G68490.1)
Solyc02g083835.1	115.169	94.711	0.282682	1.85531e-15	2.96168e-14	Chaperone DnaJ-like protein (AHRD V3.3 *** A0A1C6ZYA6_MEDSA)
Solyc01g089980.3	35.643	46.7844	-0.39093	2.21699e-15	3.53628e-14	ELMO/CED-12 domain-containing protein (AHRD V3.3 *** F4JAP3_ARATH)
Solyc08g062180.2	12.1478	18.4106	-0.600588	2.25136e-15	3.58831e-14	Protein BIG GRAIN 1 (AHRD V3.3 *-* A0A199VVQ2_ANACO)
Solyc01g100530.3	22.8569	31.9276	-0.482941	2.33505e-15	3.7188e-14	Protein EFR3 B (AHRD V3.3 *** A0A0B0PTG5_GOSAR)
Solyc01g111760.3	323.845	277.476	0.222733	2.34441e-15	3.73078e-14	ATP synthase subunit beta vacuolar, putative (AHRD V3.3 *-* B9R8F3_RICCO)
Solyc03g044600.2	2.58571	0.686272	1.90557	2.40053e-15	3.81713e-14	multidrug resistance-associated protein 6 (AHRD V3.3 --* AT3G21250.6)
Solyc10g080360.1	5.46613	9.93212	-0.862494	2.49335e-15	3.96163e-14	LOW QUALITY:Transmembrane protein, putative (AHRD V3.3 *** G7IZE0_MEDTR)
Solyc06g076220.3	5.47409	10.227	-0.897763	2.54206e-15	4.0359e-14	expansin18
Solyc03g111120.3	15.472	22.5042	-0.539965	2.592e-15	4.11199e-14	Malate synthase (AHRD V3.3 *** M1B824_SOLTU)
Solyc08g062340.3	1.54209	4.07378	-1.3977	2.69161e-15	4.2667e-14	Heat-shock protein, putative (AHRD V3.3 *** B9RQT7_RICCO)
Solyc05g005900.3	93.2716	75.5825	0.30383	2.71122e-15	4.29444e-14	Acyl-CoA N-acyltransferases (NAT) superfamily protein (AHRD V3.3 *** AT1G24040.3)
Solyc09g090510.3	24.8081	33.7013	-0.443611	2.86949e-15	4.54162e-14	Cyclopropane-fatty-acyl-phospholipid synthase (AHRD V3.3 *** AT3G23510.1)
Solyc02g067890.3	28.788	20.6025	0.483233	2.88252e-15	4.55871e-14	S-adenosyl-L-methionine-dependent methyltransferases superfamily protein (AHRD V3.3 *** AT5G14430.1)
Solyc10g085320.2	22.1268	30.4997	-0.464153	3.08119e-15	4.86914e-14	Trichome birefringence-like protein (AHRD V3.3 *** G7JKP3_MEDTR)
Solyc02g093290.3	182.755	154.151	0.246025	3.21512e-15	5.07686e-14	Nicotinate phosphoribosyltransferase family protein (AHRD V3.3 *** B9H6H6_POPTR)
Solyc02g077040.4	145.305	120.713	0.267749	3.23794e-15	5.10895e-14	phytophthora-inhibited protease 1
Solyc01g104720.3	63.2448	78.9297	-0.319832	3.25261e-15	5.12814e-14	thionin-like protein (AHRD V3.3 -** AT1G25275.1)
Solyc11g040040.2	8.06146	4.00516	1.0087	3.2852e-15	5.17551e-14	Phototropic-responsive NPH3 family protein (AHRD V3.3 *** AT3G19850.1)
Solyc11g012670.1	27.1224	19.3389	0.488157	3.44413e-15	5.42173e-14	Pentatricopeptide repeat-containing protein (AHRD V3.3 *** A0A118JXR5_CYNCS)
Solyc11g006180.2	40.1877	51.8406	-0.36855	3.6976e-15	5.81626e-14	ethylene receptor homolog (ETR5)
Solyc10g084760.2	62.4957	77.7413	-0.314468	3.7525e-15	5.89806e-14	E3 ubiquitin-protein ligase (AHRD V3.3 *** W9SG42_9ROSA)
Solyc09g065180.3	429.434	372.386	0.205467	3.89404e-15	6.11583e-14	binding protein precursor AF106660
Solyc05g054620.3	82.7895	66.9253	0.30691	3.92483e-15	6.15472e-14	ACT domain-containing protein (AHRD V3.3 *** AT2G39570.1)
Solyc10g005080.3	895.888	785.581	0.189556	3.92351e-15	6.15472e-14	Late elongated hypocotyl (AHRD V3.3 *** J9PV71_NICAT)
Solyc05g009070.3	80.5037	64.2217	0.325482	3.95651e-15	6.19964e-14	Protein phosphatase 2C family protein (AHRD V3.3 *** AT1G68410.4)
Solyc08g067370.1	77.7718	61.939	0.329639	3.98485e-15	6.23927e-14	Isoflavone reductase family protein (AHRD V3.3 *-* B9H4C4_POPTR)
Solyc11g006290.2	28.9939	14.1697	1.02998	4.10551e-15	6.42327e-14	3-oxo-5-alpha-steroid 4-dehydrogenase family protein (AHRD V3.3 *** AT5G16010.1)
Solyc07g052590.1	10.6904	5.83902	0.87215	4.169e-15	6.51761e-14	Pentatricopeptide repeat-containing family protein (AHRD V3.3 *** B9IQB5_POPTR)
Solyc11g010810.1	20.1619	13.6434	0.56325	4.18975e-15	6.54504e-14	UDP-glycosyltransferase (AHRD V3.3 *** A0A165XS50_DAUCA)
Solyc06g068520.3	11.12	17.2106	-0.6261	4.20514e-15	6.56407e-14	Hydroxyproline-rich systemin (AHRD V3.3 *** HSY1_SOLLC)
Solyc12g055990.2	22.1285	15.2566	0.537722	4.29672e-15	6.70189e-14	Abscisic acid receptor PYL9-like protein (AHRD V3.3 *** V5L1G0_SOLNI)
Solyc07g056350.3	105.573	86.2056	0.293144	4.31436e-15	6.72428e-14	mitogen-activated protein kinase 12
Solyc03g096080.3	57.786	72.3689	-0.324026	4.55608e-15	7.0956e-14	Protein yippee-like (AHRD V3.3 *** YIPL_SOLTU)
Solyc03g114320.3	27.5443	36.9131	-0.423588	4.76609e-15	7.41703e-14	Protein KINESIN LIGHT CHAIN-RELATED 3 (AHRD V3.3 *** KLCR3_ARATH)
Solyc01g089970.3	216.674	184.303	0.233654	4.95073e-15	7.69849e-14	Nucleoside diphosphate kinase (AHRD V3.3 *** NDK_CAPAN)
Solyc07g053130.3	88.8283	71.8809	0.304854	5.01102e-15	7.78632e-14	Serine/threonine-protein kinase (AHRD V3.3 *** K4CFL1_SOLLC)
Solyc01g094800.3	76.6957	94.7184	-0.303941	5.1888e-15	8.05644e-14	ATP-dependent helicase BRM (AHRD V3.3 *** W9QEL4_9ROSA)
Solyc02g083590.3	131.901	109.203	0.272946	5.45907e-15	8.46964e-14	Dehydroquinate synthase (AHRD V1 ***- Q8RU74_SOLLC)%3B contains Interpro domain(s) IPR016037 3-dehydroquinate synthase AroB%2C subgroup
Solyc01g098000.3	42.4879	32.3592	0.39309	5.61102e-15	8.69879e-14	Elongation factor 1-beta (AHRD V3.3 *** D7KES3_ARALL)
Solyc06g068450.2	106.674	127.951	-0.262449	5.67945e-15	8.79819e-14	Non-specific serine/threonine protein kinase (AHRD V3.3 *** K4C820_SOLLC)
Solyc01g014143.1	6.33093	10.9289	-0.786785	5.74438e-15	8.89203e-14	Leucine-rich repeat receptor-like protein kinase family protein (AHRD V3.3 *-* AT4G08850.1)
Solyc10g080660.2	81.3416	99.1908	-0.286991	5.93532e-15	9.18065e-14	Eukaryotic translation initiation factor 4E (AHRD V3.3 *** G7KPL2_MEDTR)
Solyc11g065670.1	81.2087	64.805	0.326729	6.12733e-15	9.47047e-14	60S ribosomal protein L12 (AHRD V3.3 *** Q6RJY1_CAPAN)
Solyc01g005680.3	4.22694	8.37895	-0.984797	6.39021e-15	9.86187e-14	Cytokinin riboside 5'-monophosphate phosphoribohydrolase (AHRD V3.3 *** K4ASD4_SOLLC)
Solyc04g050930.3	114.344	94.7959	0.270338	6.38672e-15	9.86187e-14	violaxanthin de-epoxidase
Solyc05g054580.3	252.585	215.719	0.227364	6.46217e-15	9.9654e-14	60S acidic ribosomal protein P0 (AHRD V3.3 *** K4C2D6_SOLLC)
Solyc01g088650.3	10.0767	15.6368	-0.635978	6.46993e-15	9.96985e-14	ALG6, ALG8 glycosyltransferase family (AHRD V3.3 *** AT2G44660.1)
Solyc11g012110.2	120.729	100.131	0.269779	6.56887e-15	1.01147e-13	60S ribosomal protein L6 (AHRD V3.3 *** RL6_MESCR)
Solyc11g006230.2	26.448	35.5605	-0.429214	6.67765e-15	1.02744e-13	GRF1-interacting factor-like protein (AHRD V3.3 *** G7I6V2_MEDTR)
Solyc02g094150.3	43.7217	33.3674	0.389599	6.83206e-15	1.05041e-13	DHBP synthase RibB-like alpha/beta domain-containing protein (AHRD V3.3 *** AT3G01920.1)
Solyc02g090100.1	125.989	105.053	0.262099	6.87055e-15	1.05553e-13	LOW QUALITY:Synechocystis YCF37 (AHRD V3.3 *** A0A061DHK7_THECC)
Solyc01g103450.3	562.057	489.277	0.20005	7.08605e-15	1.08782e-13	Heat shock protein 70 (AHRD V3.3 *** Q39641_CUCSA)
Solyc01g005590.2	22.9913	15.9418	0.530218	7.25621e-15	1.11311e-13	Arabinogalactan peptide 14 (AHRD V3.3 *** A0A151TQT2_CAJCA)
Solyc11g006070.2	32.3657	23.8359	0.442056	7.4043e-15	1.13497e-13	Peptidyl-prolyl cis-trans isomerase (AHRD V3.3 *** M1CSR8_SOLTU)
Solyc05g050770.3	36.6284	47.9715	-0.389629	7.49711e-15	1.14834e-13	Serine carboxypeptidase, putative (AHRD V3.3 *** B9R6Y4_RICCO)
Solyc05g008990.3	10.7306	5.96345	0.842177	7.69613e-15	1.17794e-13	Kinase family protein (AHRD V3.3 *** D7KAJ2_ARALL)
Solyc01g107470.3	19.0362	12.8204	0.571547	7.78024e-15	1.18992e-13	FAD-binding Berberine family protein (AHRD V3.3 --* AT1G30710.1)
Solyc12g094720.2	48.975	37.9828	0.367054	7.81022e-15	1.19361e-13	Photosystem II reaction center PsbP family protein (AHRD V3.3 *** AT1G76450.1)
Solyc01g006930.3	49.3813	37.7545	0.387843	8.39016e-15	1.28129e-13	Nuclear transcription factor Y subunit A-10, putative (AHRD V3.3 *** A0A061EVQ6_THECC)
Solyc12g008660.1	29.9665	40.2149	-0.421756	8.69819e-15	1.32733e-13	Zinc finger transcription factor 73
Solyc01g008010.3	70.185	55.8016	0.331567	8.797e-15	1.34141e-13	OBP32pep protein, putative (Domain of unknown function DUF220) (AHRD V3.3 *** AT1G23600.1)
Solyc03g031730.3	1.58286	4.08537	-1.3611	8.93259e-15	1.36107e-13	Beta-glucosidase, putative (AHRD V3.3 *** B9RXP7_RICCO)
Solyc01g106790.3	103.899	85.6164	0.27889	9.18689e-15	1.39878e-13	Tubulin alpha-6 chain, putative (AHRD V3.3 *** A0A072VQC5_MEDTR)
Solyc03g007990.2	68.8075	54.7074	0.330753	9.57237e-15	1.45638e-13	Conserved peptide upstream open reading frame 14 (AHRD V3.3 *** B3H629_ARATH)
Solyc02g063360.3	8.42581	13.8823	-0.713819	9.75682e-15	1.48334e-13	Calcium-dependent lipid-binding domain-containing protein (AHRD V3.3 *** F4K8L6_ARATH)
Solyc02g079950.3	1969.88	2229.31	-0.178441	1.04176e-14	1.58262e-13	photosystem II oxygen-evolving complex protein 3
Solyc08g076400.3	29.8923	21.1631	0.495864	1.09057e-14	1.65555e-13	Myb family transcription factor family protein (AHRD V3.3 *** U5GMY7_POPTR)
Solyc10g081900.2	122.065	100.49	0.281164	1.10445e-14	1.67537e-13	Digalactosyldiacylglycerol synthase 1 (AHRD V3.3 *** W8SVK3_TOBAC)
Solyc04g014770.1	1.82303	0.3266	2.47092	1.13542e-14	1.72107e-13	LOW QUALITY:transmembrane protein (AHRD V3.3 --* AT5G14330.1)
Solyc12g035130.2	716.266	818.352	-0.192304	1.14596e-14	1.73576e-13	RNA helicase DEAD36
Solyc06g074620.3	5.88163	10.3804	-0.814874	1.17376e-14	1.77655e-13	basic helix-loop-helix (bHLH) DNA-binding superfamily protein (AHRD V3.3 --* AT4G29930.2)
Solyc08g075120.3	28.6908	20.7323	0.46921	1.18251e-14	1.78847e-13	Rop guanine nucleotide exchange factor, putative (AHRD V3.3 *** B9S1Q7_RICCO)
Solyc07g063850.3	3.90803	7.67865	-0.967523	1.23516e-14	1.86672e-13	IAA-amido synthetase 3-9
Solyc09g059970.3	48.2501	37.3883	0.36774	1.35887e-14	2.05216e-13	Small ubiquitin-related modifier (AHRD V3.3 *** Q9SMD1_SOLLC)
Solyc01g092950.3	58.4366	45.8193	0.351604	1.37003e-14	2.06749e-13	MADS-box transcription factor (AHRD V3.3 *** A0A072TQ92_MEDTR)
Solyc01g097860.3	563.137	491.828	0.195287	1.42543e-14	2.14792e-13	Myelin-associated oligodendrocyte basic protein isoform 1 (AHRD V3.3 *** A0A061F284_THECC)
Solyc03g111330.3	21.985	30.1097	-0.452058	1.42478e-14	2.14792e-13	UPF0235 protein At5g63440 (AHRD V3.3 *** Y6344_ARATH)
Solyc06g083190.3	139.842	167.577	-0.261956	1.43621e-14	2.16257e-13	Peptidyl-prolyl cis-trans isomerase (AHRD V3.3 *** A0A0K9NXQ5_ZOSMR)
Solyc12g006850.2	33.0968	24.55	0.431182	1.44284e-14	2.17096e-13	LELKT1GEN L.esculentum potassium channel
Solyc04g058150.3	384.994	483.65	-0.327691	1.4477e-14	2.17667e-13	Metallothionein-like protein (AHRD V3.3 *** A8DUB1_SOLLC)
Solyc04g077590.3	62.5549	49.2278	0.344401	1.45924e-14	2.1924e-13	Protein PHLOEM PROTEIN 2-LIKE A10 (AHRD V3.3 *** P2A10_ARATH)
Solyc02g083120.2	11.5507	17.3474	-0.585926	1.46859e-14	2.20483e-13	DUF241 domain protein (AHRD V3.3 *** G7LA88_MEDTR)
Solyc09g011140.3	303.936	259.466	0.227523	1.48102e-14	2.22185e-13	NAD(P)-binding Rossmann-fold superfamily protein (AHRD V3.3 *** AT5G06060.1),Pfam:PF13561
Solyc02g089050.3	16.4358	23.4575	-0.511472	1.56556e-14	2.34696e-13	Longifolia protein (AHRD V3.3 *** A0A072UUU5_MEDTR)
Solyc07g063600.3	1127.87	1292.64	-0.196722	1.65746e-14	2.48291e-13	Chlorophyll a-b binding protein, chloroplastic (AHRD V3.3 *** M1BNX7_SOLTU)
Solyc02g080480.3	13.4906	19.7562	-0.549678	1.68962e-14	2.52924e-13	Protein DETOXIFICATION (AHRD V3.3 *** K4B9R9_SOLLC)
Solyc04g005550.2	15.0424	9.6781	0.63561	1.72054e-14	2.57363e-13	Disease resistance protein (NBS-LRR class) family (AHRD V3.3 *-* AT5G40060.1)
Solyc08g075860.3	153.167	128.669	0.252069	1.84991e-14	2.76512e-13	zinc finger B-box protein (AHRD V3.3 *** AT5G45410.5)
Solyc01g101240.3	770.274	876.256	-0.186072	1.89989e-14	2.83775e-13	aspartic protease precursor
Solyc03g007530.3	64.1021	50.7118	0.336747	1.92573e-14	2.87425e-13	ABC transporter family protein (AHRD V3.3 *** U5FPJ5_POPTR)
Solyc06g073310.3	151.359	127.219	0.251033	1.93371e-14	2.88404e-13	60S ribosomal protein l9 (AHRD V3.3 *** E5GBD5_CUCME)
Solyc02g069860.3	45.0786	34.7632	0.374482	1.97565e-14	2.94445e-13	Nuclear transcription factor Y subunit (AHRD V3.3 *-* A0A0K9P8V1_ZOSMR)
Solyc04g009420.3	27.0454	19.5403	0.469624	2.0667e-14	3.07791e-13	PsbP domain protein (AHRD V3.3 *** G7JC63_MEDTR)
Solyc05g052820.3	9.97297	15.4406	-0.631962	2.1025e-14	3.12895e-13	proline transporter 3
Solyc03g124110.2	0.160549	1.41502	-3.11597	2.15851e-14	3.20997e-13	CBF
Solyc07g053830.3	46.7486	36.1691	0.370365	2.23855e-14	3.32657e-13	ADP,ATP carrier protein, mitochondrial (AHRD V3.3 *** ADT1_SOLTU)
Solyc07g041830.3	39.1829	29.5177	0.407129	2.27735e-14	3.38176e-13	Damaged dna-binding 2, putative isoform 1 (AHRD V3.3 *** A0A061GM96_THECC)
Solyc09g092390.2	98.9338	120.11	-0.279318	2.28837e-14	3.39428e-13	Adenosylhomocysteinase (AHRD V3.3 *** SAHH_NICSY)
Solyc11g056250.1	4.19854	7.95922	-0.918878	2.2891e-14	3.39428e-13	LOW QUALITY:glutamine-dependent asparagine synthase 1 (AHRD V3.3 --* AT3G47340.3)
Solyc03g043640.3	9.52372	5.34056	0.836146	2.32338e-14	3.44262e-13	Heavy metal transport/detoxification superfamily protein (AHRD V3.3 *** AT5G17450.1)
Solyc12g100030.2	3.83483	7.40492	-0.949947	2.50136e-14	3.70364e-13	LOW QUALITY:Leucine-rich-repeat receptor-like protein (AHRD V3.3 *** A0A097BR55_GOSBA)
Solyc04g077120.3	46.5851	35.7633	0.381162	2.6061e-14	3.85593e-13	Inositol-tetrakisphosphate 1-kinase (AHRD V3.3 *** K4BUE9_SOLLC)
Solyc03g098460.3	61.7766	48.9571	0.335003	2.65091e-14	3.9194e-13	NAD(P)-binding Rossmann-fold superfamily protein (AHRD V3.3 *** AT4G27760.1)
Solyc01g100020.3	15.8903	10.3265	0.621005	2.69495e-14	3.98162e-13	Phospholipase D (AHRD V3.3 *** I1NJ37_SOYBN)
Solyc02g077860.1	0.704547	2.53409	-1.83448	2.71826e-14	4.01203e-13	LOW QUALITY:Ribulose bisphosphate carboxylase large chain (AHRD V3.3 *-* RBL_PERAE)
Solyc03g025970.3	13.1852	19.3235	-0.550397	2.71945e-14	4.01203e-13	Methyl-CpG-binding domain-containing 13-like protein (AHRD V3.3 *** A0A0B0PUU8_GOSAR)
Solyc04g064590.2	9.51879	14.8911	-0.647721	2.78349e-14	4.10354e-13	MAP kinase kinase kinase 33
Solyc05g051400.3	13.9437	20.3569	-0.544376	2.8005e-14	4.12564e-13	Mitochondrial carrier protein (AHRD V3.3 *** A0A0K9PSM6_ZOSMR)
Solyc12g005310.2	10.3589	22.286	-1.09175	2.87587e-14	4.23362e-13	Auxin-responsive GH3 family protein (AHRD V3.3 *** AT5G54510.1)
Solyc02g088630.3	16.9251	23.8753	-0.495136	2.93396e-14	4.31603e-13	Hexosyltransferase (AHRD V3.3 *** K4BC18_SOLLC)
Solyc10g077040.2	1531.67	1342.37	0.190258	3.19186e-14	4.69203e-13	putative magnesium-protoporphyrin monomethyl ester cyclase
Solyc03g032060.1	21.6963	15.1339	0.518588	3.20614e-14	4.70964e-13	RING/U-box superfamily protein (AHRD V3.3 *** AT1G20823.1)
Solyc01g095930.3	6.32596	10.738	-0.764364	3.28675e-14	4.82458e-13	O-acyltransferase WSD1-like protein (AHRD V3.3 *** A0A0B0P708_GOSAR)
Solyc01g101130.3	44.8566	34.1673	0.392426	3.39959e-14	4.98664e-13	myosin heavy chain, cardiac protein (AHRD V3.3 *** AT5G26770.2)
Solyc02g088610.3	48.7664	61.1279	-0.325873	3.54981e-14	5.20325e-13	LeHSP110/ClpB heat shock protein
Solyc11g005760.2	3.89308	7.67666	-0.976583	3.84432e-14	5.63089e-13	Hexosyltransferase (AHRD V3.3 *** K4D4I9_SOLLC)
Solyc01g005730.3	17.0398	24.0517	-0.495425	3.9688e-14	5.80906e-13	Leucine-rich repeat receptor-like protein kinase family protein (AHRD V3.3 *** AT4G08850.1)
Solyc04g014270.3	22.9665	16.2434	0.500098	4.0369e-14	5.9045e-13	ATP-dependent 6-phosphofructokinase (AHRD V3.3 *** K4BPT1_SOLLC)
Solyc04g077775.1	24.749	17.7108	0.482504	4.06518e-14	5.94161e-13	F-box protein (AHRD V3.3 *** W9R463_9ROSA)
Solyc07g055640.1	18.8705	26.3422	-0.483855	4.09344e-14	5.97865e-13	Serine/threonine-protein kinase (AHRD V3.3 *-* A0A0D4BTD1_SOLPN)
Solyc01g103590.3	1.56982	4.07033	-1.37151	4.36775e-14	6.37473e-13	Lactoylglutathione lyase / glyoxalase I family protein (AHRD V3.3 *** A0A061DWL3_THECC)
Solyc04g053130.3	375.401	324.372	0.210956	4.40822e-14	6.42921e-13	Stress enhanced protein 2 (AHRD V3.3 *** K7XKQ9_SOLTU)
Solyc06g066550.3	10.9855	16.6242	-0.596818	4.52916e-14	6.60088e-13	LETM1 and EF-hand domain-containing protein anon-60Da isoform 1 (AHRD V3.3 *** A0A061GCJ8_THECC)
Solyc09g007790.1	26.2077	18.8989	0.470688	4.65523e-14	6.77977e-13	LOW QUALITY:Senescence regulator (AHRD V3.3 *** G7IRS7_MEDTR)
Solyc04g074850.3	58.3215	46.0695	0.339348	4.66764e-14	6.79301e-13	ripening regulated protein DDTFR18
Solyc01g103650.3	24.6122	17.524	0.489676	4.81068e-14	6.9962e-13	Embryogenesis-associated EMB8 (AHRD V3.3 *** A0A0B0MZB5_GOSAR)
Solyc12g008700.2	61.1875	48.6529	0.331369	4.81678e-14	7.00009e-13	peroxisomal ABC transporter 1 (AHRD V3.3 --* AT4G39850.4)
Solyc04g008260.3	18.289	25.5425	-0.484092	4.93387e-14	7.16177e-13	PURPLE ACID PHOSPHATASE family protein (AHRD V3.3 *** U5G823_POPTR)
Solyc04g076870.3	238.35	276.339	-0.213555	4.93504e-14	7.16177e-13	Glutamyl-tRNA reductase (AHRD V3.3 *** A0A0V0IMC1_SOLCH)
Solyc08g061270.1	6.55697	3.25472	1.01132	5.63751e-14	8.1754e-13	DUF1677 family protein (DUF1677) (AHRD V3.3 *** AT1G72510.2)
Solyc02g065590.3	14.7858	9.0958	0.698459	5.71027e-14	8.27504e-13	Carboxylic ester hydrolase (AHRD V3.3 *** A0A087H6F2_ARAAL)
Solyc06g051460.3	51.2023	39.7096	0.368049	5.94552e-14	8.60983e-13	Double Clp-N motif-containing P-loop nucleoside triphosphate hydrolases superfamily protein, putative (AHRD V3.3 *** A0A061FKC4_THECC)
Solyc04g080700.3	34.367	44.3385	-0.367739	6.03555e-14	8.73402e-13	Bifunctional nuclease 1 (AHRD V3.3 *-* BBD1_ARATH)
Solyc02g082510.1	27.1886	36.0526	-0.407697	6.47701e-14	9.36622e-13	Amino acid transporter, putative (AHRD V3.3 *** B9S6V9_RICCO)
Solyc03g058190.3	439.732	383.909	0.195777	6.6827e-14	9.65683e-13	elongation factor family protein (AHRD V3.3 *** AT5G13650.2)
Solyc05g005920.3	59.1175	47.0819	0.328699	6.83186e-14	9.86539e-13	Major facilitator superfamily protein (AHRD V3.3 *** AT1G52190.1)
Solyc07g054080.2	87.0284	71.0929	0.291184	6.94372e-14	1.00199e-12	RING/U-box superfamily protein (AHRD V3.3 *-* AT1G19310.1)
Solyc02g082480.3	23.2135	16.418	0.500978	7.23253e-14	1.04292e-12	glutamate receptor-like 3.5
Solyc07g043395.1	962.33	848.8	0.181173	7.24173e-14	1.04351e-12	Cellulose synthase-like protein (AHRD V3.3 *-* A0A072TVD1_MEDTR)
Solyc03g121890.1	6.20783	10.4917	-0.756709	7.25615e-14	1.04486e-12	LOW QUALITY:Hydroxyproline-rich glycoprotein family protein, putative (AHRD V3.3 *** A0A061GCS5_THECC)
Solyc03g082550.3	8.32522	13.2672	-0.673524	7.4717e-14	1.07514e-12	Homeobox leucine zipper (AHRD V3.3 *-* J7FWS7_ROSRU)
Solyc01g107800.3	27.2767	19.8602	0.458638	7.56097e-14	1.08722e-12	glucuronoxylan 4-O-methyltransferase-like protein (DUF579) (AHRD V3.3 *** AT1G71690.1)
Solyc07g061790.3	269.155	231.301	0.218381	7.74859e-14	1.11341e-12	SOUL heme-binding family protein (AHRD V3.3 *** AT1G17100.1)
Solyc09g059040.3	70.0858	55.9834	0.324713	7.86799e-14	1.12977e-12	fructose 1,6-bisphosphate aldolase
Solyc10g084290.2	2.33991	5.15048	-1.13198	8.12483e-14	1.16583e-12	Interactor of constitutive active ROPs 3-like protein (AHRD V3.3 *** A0A0B0N2C1_GOSAR)
Solyc03g123520.3	166.24	140.61	0.24104	8.29041e-14	1.18876e-12	Polyphosphoinositide phosphatase (AHRD V1 ***- C1H752_PARBA)
Solyc06g075170.1	13.9354	20.3678	-0.545759	8.42098e-14	1.20663e-12	Senescence regulator (AHRD V3.3 *** A0A103XHC6_CYNCS)
Solyc09g090060.3	40.6592	31.1787	0.383768	8.42822e-14	1.20682e-12	Serine/threonine-protein phosphatase (AHRD V3.3 *** O81955_CATRO)
Solyc10g084320.2	2.0935	4.7952	-1.19509	8.57913e-14	1.22757e-12	Subtilisin-like protease (AHRD V3.3 *** O82777_SOLLC)
Solyc12g095960.2	422.7	486.719	-0.202933	9.00657e-14	1.28783e-12	Far upstream element-binding protein 2 (AHRD V3.3 *** W9R3G4_9ROSA)
Solyc03g119310.3	14.0276	8.84111	0.667272	9.19055e-14	1.31322e-12	Ribulose bisphosphate carboxylase large chain (AHRD V3.3 --* RBL_ANTLU)
Solyc02g076680.3	16.6972	11.1115	0.585531	9.29897e-14	1.32778e-12	DUF688 family protein (AHRD V3.3 *** G7ZXK0_MEDTR)
Solyc11g010380.2	343.824	298.652	0.203316	9.30867e-14	1.32824e-12	Protein DETOXIFICATION (AHRD V3.3 *** K4D5J9_SOLLC)
Solyc09g083120.3	24.6632	17.5799	0.48937	9.32887e-14	1.33019e-12	Acylamino-acid-releasing enzyme, putative (AHRD V3.3 *** B9RTG2_RICCO)
Solyc07g043050.1	35.4236	46.2596	-0.385775	9.45314e-14	1.34697e-12	Glycosyltransferase (AHRD V3.3 *** K4CEG5_SOLLC)
Solyc02g064730.3	215.892	251.566	-0.220462	9.49007e-14	1.35129e-12	cyclin-dependent kinase B1-2 (AHRD V3.3 --* AT2G38620.3)
Solyc01g103050.3	321.792	279.086	0.205436	9.83826e-14	1.3999e-12	Auxin Response Factor 1
Solyc01g109260.3	29.9755	22.1436	0.436757	9.98064e-14	1.41917e-12	Plastid division PDV2-like protein (AHRD V3.3 *** A0A0B0MUD2_GOSAR)
Solyc08g078010.3	124.432	104.318	0.25417	1.00433e-13	1.42708e-12	Ribosomal protein L19 family protein (AHRD V3.3 *** AT4G17560.1)
Solyc10g085670.2	8.09077	13.022	-0.686627	1.02504e-13	1.4555e-12	MAP kinase kinase kinase 79
Solyc06g059860.3	50.692	39.302	0.365458	1.02755e-13	1.45805e-12	patatin-like phospholipase domain protein (AHRD V3.3 *** AT1G76980.1)
Solyc11g005380.2	32.4886	42.2335	-0.378272	1.06264e-13	1.5068e-12	Trihelix transcription factor GT-2 (AHRD V3.3 *** W9RGP4_9ROSA)
Solyc06g082570.2	27.2075	35.9179	-0.400209	1.07416e-13	1.52208e-12	Kinase interacting (KIP1-like) family protein (AHRD V3.3 *-* G7K0U4_MEDTR)
Solyc01g087590.3	2.26063	5.90103	-1.38333	1.08608e-13	1.5379e-12	Polyamine oxidase (AHRD V3.3 *** Q4H439_TOBAC)
Solyc01g095630.3	69.3154	85.2801	-0.300547	1.0962e-13	1.55116e-12	WRKY transcription factor 41
Solyc01g088160.3	4.3015	1.79577	1.25818	1.10003e-13	1.55549e-12	cytokinin oxidase2
Solyc04g025940.3	45.6489	57.6988	-0.339029	1.14162e-13	1.61319e-12	Trehalose-6-phosphate synthase-6 (AHRD V3.3 *** A0A0S2A6P6_HEVBR)
Solyc12g010390.2	68.5843	84.467	-0.300606	1.16768e-13	1.64887e-12	Transmembrane 9 superfamily member (AHRD V3.3 *** M1AD53_SOLTU)
Solyc06g069070.1	3.0552	6.31194	-1.03829	1.1995e-13	1.69264e-12	Lipid transfer protein (AHRD V3.3 *** S4TID2_GOSHI)
Solyc03g114000.3	11.8531	17.595	-0.572227	1.2143e-13	1.71234e-12	Pollen-specific protein SF3, putative (AHRD V3.3 *** Q53J16_SOLLC)
Solyc05g046310.3	13.4993	19.5159	-0.531558	1.24334e-13	1.75208e-12	N-acetyl-gamma-glutamyl-phosphate reductase (AHRD V3.3 *** A0A1D1YQR0_9ARAE)
Solyc12g009400.2	64.3354	51.5317	0.320725	1.24572e-13	1.75422e-12	Pyruvate dehydrogenase E1 component subunit alpha (AHRD V3.3 *** K4DC28_SOLLC)
Solyc07g064620.2	196.673	229.208	-0.220282	1.2555e-13	1.76638e-12	Translation factor SUI1 (AHRD V3.3 *** S5VDU4_9FABA)
Solyc11g056360.2	1.30823	3.53319	-1.4246	1.25608e-13	1.76638e-12	Ribosomal protein S12 (AHRD V3.3 *** A0A0C5ARW5_HYONI)
Solyc12g005910.2	25.6838	34.0786	-0.407242	1.27343e-13	1.78954e-12	B-cell receptor-associated 31-like protein (AHRD V3.3 *** A0A103XE39_CYNCS)
Solyc04g005040.1	1.27699	3.57733	-1.48996	1.34402e-13	1.88745e-12	Matrix metalloproteinase (AHRD V3.3 *** I7KJ40_SOLLC)
Solyc02g068300.3	12.1731	17.8558	-0.552802	1.37047e-13	1.92328e-12	clade XVI lectin receptor kinase
Solyc03g093080.3	0.256986	1.50374	-2.50943	1.40486e-13	1.97018e-12	Xyloglucan endotransglucosylase/hydrolase (AHRD V3.3 *** K4BII5_SOLLC)
Solyc10g076290.2	17.0574	11.317	0.589086	1.42254e-13	1.99361e-12	F-box/LRR protein (AHRD V3.3 *** A0A072UGE9_MEDTR)
Solyc11g007770.2	43.5416	33.7347	0.367826	1.50894e-13	2.11324e-12	Exostosin-2 (AHRD V3.3 *** A0A0B2S0C1_GLYSO)
Solyc06g071920.3	467.638	540.918	-0.2097	1.53409e-13	2.14699e-12	Glyceraldehyde-3-phosphate dehydrogenase (AHRD V3.3 *** C9DRQ8_SOLCH)
Solyc03g098000.3	669.483	760.589	-0.18419	1.56561e-13	2.18961e-12	alanine-tRNA ligase, putative (DUF760) (AHRD V3.3 *** AT1G48450.1)
Solyc02g068490.3	72.3231	58.7536	0.299845	1.58627e-13	2.21698e-12	Heavy metal ATPase (AHRD V3.3 *** E5GCL7_CUCME)
Solyc01g103200.3	9.69685	14.9664	-0.626284	1.61055e-13	2.24938e-12	plasminogen activator inhibitor (AHRD V3.3 *** AT1G57680.3)
Solyc01g087820.2	60.7241	75.3884	-0.310684	1.6522e-13	2.3044e-12	subtilisin-like protease 4B
Solyc02g067460.3	177.655	151.87	0.226213	1.65145e-13	2.3044e-12	Mitochondrial outer membrane protein porin (AHRD V3.3 *** A0A1D1XW30_9ARAE)
Solyc06g035530.3	1.7941	0.376497	2.23086	1.6601e-13	2.31383e-12	gibberellin 20-oxidase-2
Solyc06g082010.3	101.572	121.132	-0.254184	1.66334e-13	2.31677e-12	Zinc finger transcription factor 48
Solyc11g066470.1	56.4592	44.4356	0.345724	1.66496e-13	2.31745e-12	Pyridoxine/pyridoxamine 5'-phosphate oxidase (AHRD V3.3 --* A0A1D1ZJ14_9ARAE)
Solyc01g096620.3	62.4657	50.0395	0.31938	1.69145e-13	2.35271e-12	MATH and LRR domain-containing protein PFE0570w, putative isoform 2 (AHRD V3.3 *-* A0A061FQQ6_THECC)
Solyc02g077260.3	4.99389	8.80025	-0.817987	1.72311e-13	2.39512e-12	SUN-like protein5
Solyc03g113790.3	98.5867	81.4344	0.275018	1.88366e-13	2.61651e-12	Mannose-1-phosphate guanyltransferase, putative (AHRD V3.3 *** B9R8Y9_RICCO)
Solyc09g042750.3	65.9733	53.0473	0.313565	1.89718e-13	2.63349e-12	Acyl-CoA thioesterase, putative (AHRD V3.3 *** B9T2I4_RICCO)
Solyc07g056240.3	101.001	82.7139	0.287951	1.91609e-13	2.65794e-12	TRNA-methyltransferase (AHRD V3.3 *** A0A061DM84_THECC)
Solyc12g042380.2	139.352	164.216	-0.237631	1.93407e-13	2.68106e-12	Stress up-regulated Nod 19 (AHRD V3.3 *** A0A118K3L3_CYNCS)
Solyc03g114580.3	36.9238	47.0868	-0.35035	1.99463e-13	2.76313e-12	Uridine kinase (AHRD V3.3 *** A0A0K9NRI5_ZOSMR)
Solyc06g024245.1	3.31498	6.63653	-0.99374	2.00617e-13	2.77724e-12	Class II aaRS and biotin synthetases superfamily protein (AHRD V3.3 --* AT3G44740.5)
Solyc02g062610.3	130.331	110.102	0.243119	2.0378e-13	2.81912e-12	alpha/beta-Hydrolases superfamily protein (AHRD V3.3 *** AT4G36530.2)
Solyc07g008240.3	2.51772	5.35908	-1.09392	2.04201e-13	2.82303e-12	Non-symbiotic hemoglobin 1 (AHRD V3.3 *** HBL1_GOSHI)
Solyc09g075480.3	6.3308	10.9779	-0.796875	2.04629e-13	2.82703e-12	Kinesin-like protein (AHRD V3.3 *** F8UN41_TOBAC)
Solyc08g063080.3	87.037	71.8227	0.2773	2.14312e-13	2.95881e-12	UDP-sulfoquinovose synthase (AHRD V3.3 *** C0LIR3_SOLLC)
Solyc07g051850.3	181.772	211.282	-0.216894	2.15829e-13	2.97774e-12	Aspartic proteinase, putative (AHRD V3.3 *** B9SVA7_RICCO)
Solyc12g042117.1	8.56411	13.3688	-0.642251	2.2221e-13	3.06371e-12	Transmembrane protein, putative (AHRD V3.3 *-* G7K2H5_MEDTR)
Solyc03g093110.3	0.23419	1.42171	-2.59215	2.33155e-13	3.21244e-12	xyloglucan endotransglucosylase-hydrolase
Solyc01g067890.3	252.465	291.69	-0.208139	2.33413e-13	3.21384e-12	1-D-deoxyxylulose 5-phosphate synthase
Solyc11g007900.2	99.1228	82.2382	0.269015	2.36939e-13	3.26018e-12	2-oxoglutarate (2OG) and Fe(II)-dependent oxygenase superfamily protein (AHRD V3.3 *-* AT2G36690.2)
Solyc02g092920.3	130.396	153.284	-0.233339	2.37697e-13	3.26842e-12	heavy metal atpase 1 (AHRD V3.3 *** AT4G37270.1)
Solyc02g088200.3	13.7248	8.82094	0.638708	2.40582e-13	3.30587e-12	Activating signal cointegrator 1 complex subunit 1 (AHRD V3.3 *-* A0A0B2NTB9_GLYSO)
Solyc07g042500.3	123.239	103.937	0.245703	2.47354e-13	3.39663e-12	Alpha/beta-Hydrolases superfamily protein, putative (AHRD V3.3 *** A0A061GM37_THECC)
Solyc08g078340.3	82.3274	67.6308	0.283516	2.47799e-13	3.40046e-12	MYB transcription factor (AHRD V3.3 *** T2DNE9_PHAVU)
Solyc03g118130.3	66.3618	53.5592	0.30913	2.5087e-13	3.44028e-12	Rubredoxin (AHRD V3.3 *** A0A0K9Q129_ZOSMR)
Solyc09g011490.3	42.5531	32.7684	0.376093	2.53829e-13	3.47852e-12	Glutathione S-transferase-like protein (AHRD V3.3 *** K7VK72_SOLTU)
Solyc12g009800.2	24.8622	33.468	-0.427942	2.54236e-13	3.48177e-12	Purple acid phosphatase (AHRD V3.3 *** K4DC68_SOLLC)
Solyc11g021060.2	53.7291	42.332	0.342873	2.57795e-13	3.52815e-12	TOMARPIX proteinase inhibitor
Solyc03g097930.3	6.08903	10.3169	-0.763728	2.60693e-13	3.56542e-12	transcription regulator (AHRD V3.3 --* AT1G02080.3)
Solyc12g044230.2	7.05276	11.717	-0.725417	2.65169e-13	3.62422e-12	Sulfite exporter TauE/SafE family protein (AHRD V3.3 *** AT2G25737.1)
Solyc12g042920.2	201.725	234.046	-0.214541	2.66933e-13	3.64589e-12	Cytochrome c1, heme protein (AHRD V3.3 *** G7KN99_MEDTR)
Solyc03g031990.3	15.5483	10.2931	0.593503	2.70869e-13	3.69718e-12	Auxin efflux carrier family protein (AHRD V3.3 *** AT1G20925.1)
Solyc04g007780.3	7.63169	12.6494	-0.721632	2.80191e-13	3.82186e-12	MLP (AHRD V3.3 *** G8DRV9_GOSBA)
Solyc07g062500.3	38.6837	29.2047	0.407671	2.84931e-13	3.88393e-12	Cytochrome P450 (AHRD V3.3 *** A0A124SAX2_CYNCS)
Solyc01g073740.3	57.3403	45.8378	0.322692	2.85661e-13	3.89128e-12	Citrate synthase (AHRD V3.3 *** M1CTV7_SOLTU)
Solyc02g079290.3	4.21143	7.83785	-0.88919	2.86545e-13	3.90071e-12	protein SELF PRUNING 2G
Solyc05g010340.3	4.26566	7.9117	-0.897566	2.87254e-13	3.90776e-12	Uridine kinase (AHRD V3.3 *** A0A0K9NRI5_ZOSMR)
Solyc02g070780.3	49.5684	38.9883	0.345886	2.88021e-13	3.91559e-12	DNA helicase (AHRD V3.3 *** K4B859_SOLLC)
Solyc08g065420.3	23.4629	16.727	0.48645	3.08761e-13	4.19476e-12	bell-like homeodomain protein 4
Solyc06g033850.3	3.60655	7.09983	-0.972204	3.09329e-13	4.19968e-12	Dehydration responsive element-binding factor protein (AHRD V3.3 --* A0A0K0K9Y3_ELECO)
Solyc02g080080.3	23.4136	16.7856	0.478876	3.14157e-13	4.26239e-12	Receptor-like protein kinase (AHRD V3.3 *** C6ZRS0_SOYBN)
Solyc02g083500.3	16.1256	22.6727	-0.489539	3.2364e-13	4.38815e-12	cell wall integrity/stress response component (AHRD V3.3 *** AT5G66090.1)
Solyc01g059860.3	97.3706	81.087	0.264213	3.46966e-13	4.7013e-12	MAP kinase kinase kinase 3
Solyc10g080690.2	2.32392	5.09744	-1.12886	3.49091e-13	4.72695e-12	Patatin (AHRD V3.3 *** K4D2V9_SOLLC)
Solyc03g115070.1	15.7445	22.1484	-0.492506	3.51427e-13	4.75543e-12	LOW QUALITY:Exocyst subunit EXO70 family protein (AHRD V3.3 *** B9IK79_POPTR)
Solyc04g016420.3	1.49634	3.83378	-1.34149	3.74477e-13	5.06399e-12	Mediator of RNA polymerase II transcription subunit 23 (AHRD V3.3 *-* A0A061EVL7_THECC)
Solyc07g006620.3	130.136	109.445	0.249194	3.88947e-13	5.25619e-12	Receptor-like kinase (AHRD V3.3 *** G7JD52_MEDTR)
Solyc08g067510.1	2.92403	6.16689	-1.0628	4.07686e-13	5.50578e-12	Non-specific lipid-transfer protein (AHRD V3.3 *** Q93YX9_DAVIN)
Solyc01g009080.3	137.32	116.097	0.241794	4.13441e-13	5.57982e-12	Zeaxanthin epoxidase, chloroplastic (AHRD V3.3 *** A0A0B0MK82_GOSAR)
Solyc03g120670.3	133.293	113.014	0.238231	4.15922e-13	5.6096e-12	Glyoxylate reductase (AHRD V3.3 *** A0A0B2P9G3_GLYSO)
Solyc12g087980.2	8.51365	13.2791	-0.638905	4.17819e-13	5.63147e-12	HXXXD-type acyl-transferase family protein, putative (AHRD V3.3 *** A0A061FEX2_THECC)
Solyc07g006890.1	15.3494	21.7916	-0.506668	4.25096e-13	5.72576e-12	Cytochrome P450, putative (AHRD V3.3 *** B9S4U5_RICCO)
Solyc06g082910.3	29.6241	22.0762	0.424434	4.27882e-13	5.7595e-12	Formin-like protein (AHRD V3.3 *** K4CAE6_SOLLC)
Solyc09g011080.3	578.152	656.625	-0.183769	4.28583e-13	5.76513e-12	Ribulose bisphosphate carboxylase/oxygenase activase (AHRD V3.3 *** V9IMY5_NICAT)
Solyc04g049670.3	284.666	330.151	-0.214371	4.55058e-13	6.11724e-12	Pseudo-response regulator (AHRD V3.3 *** X5I0R0_IPONI)
Solyc05g010250.2	72.0583	58.5586	0.298567	4.56557e-13	6.13335e-12	N-acetyltransferase, putative (AHRD V3.3 *** B9RLC7_RICCO)
Solyc04g071340.4	364.937	417.616	-0.194765	4.77245e-13	6.40707e-12	fructose-1%2C6-bisphosphatase%2C cytosolic
Solyc08g077210.3	37.7373	47.9605	-0.346394	4.94894e-13	6.63964e-12	inositol-1,4,5-triphosphate-5-phosphatase 1
Solyc03g097030.3	19.175	13.2907	0.527621	5.03082e-13	6.74507e-12	4-coumarate--CoA ligase
Solyc03g112660.3	83.9376	100.978	-0.26665	5.17853e-13	6.93855e-12	Protein MODIFIER OF SNC1 1 (AHRD V3.3 *** A0A0B2QEH1_GLYSO)
Solyc01g099860.3	21.6392	15.3531	0.496359	5.22357e-13	6.99431e-12	Serine/threonine-protein phosphatase (AHRD V3.3 *** M1CB27_SOLTU)
Solyc03g019890.3	45.5099	72.4057	-0.66615	5.24211e-13	7.00995e-12	beta-galactosidase 7
Solyc12g006420.2	56.9439	70.3843	-0.305486	5.24201e-13	7.00995e-12	Topoisomerase II-associated protein PAT1 (AHRD V3.3 *** AT4G14990.1)
Solyc10g080740.2	84.3938	101.444	-0.265317	5.47928e-13	7.32231e-12	Telomerase activating protein Est1 (AHRD V3.3 *** A0A072UH06_MEDTR)
Solyc02g076660.3	16.7521	23.3057	-0.475224	5.71595e-13	7.6336e-12	Receptor protein kinase, putative (AHRD V3.3 *** B9T7R3_RICCO)
Solyc08g076840.3	64.3341	52.0929	0.304747	5.90676e-13	7.88327e-12	RNA-binding (RRM/RBD/RNP motifs) family protein (AHRD V3.3 *** AT2G35410.1)
Solyc04g078600.3	19.5577	27.0558	-0.464744	5.91574e-13	7.8901e-12	50S ribosomal protein L4 (AHRD V3.3 *** A0A1D1XFF1_9ARAE)
Solyc01g087090.3	27.5494	20.2385	0.444723	6.23686e-13	8.31296e-12	beta glucosidase 8 (AHRD V3.3 --* AT3G62750.1)
Solyc08g067160.3	10.9184	16.2249	-0.568767	6.24164e-13	8.31391e-12	Acyl-protein thioesterase 2 (AHRD V3.3 *** A0A061GQK2_THECC)
Solyc11g005640.2	2.79844	5.82546	-1.05974	6.32233e-13	8.41043e-12	Polyubiquitin (AHRD V3.3 *-* UBI2P_PETCR)
Solyc12g042120.2	9.06279	14.2221	-0.651564	6.31896e-13	8.41043e-12	potassium transporter 2 (AHRD V3.3 --* AT2G40540.5)
Solyc02g092040.1	1.6073	3.90506	-1.28231	6.38722e-13	8.49123e-12	LOW QUALITY:Leucine-rich receptor-like kinase family protein (AHRD V3.3 *** G7K170_MEDTR)
Solyc06g036100.3	10.4967	15.7601	-0.583073	6.52073e-13	8.66308e-12	Divalent ion symporter (AHRD V3.3 *** AT1G02260.2)
Solyc01g109810.2	13.8439	19.759	-0.511722	6.65392e-13	8.83427e-12	LOW QUALITY:Transmembrane protein, putative (AHRD V3.3 *** G7JHE9_MEDTR)
Solyc02g085150.3	12.7285	18.6344	-0.549858	6.82961e-13	9.06165e-12	Late embryogenesis abundant (LEA) protein (AHRD V3.3 *** AT4G36600.2)
Solyc03g114900.3	3.95938	11.5464	-1.51248	6.83543e-13	9.06348e-12	Protein COBRA, putative (AHRD V3.3 *** B9RLK9_RICCO)
Solyc10g083910.2	24.0047	17.1745	0.483867	7.16036e-13	9.48817e-12	BnaC04g08430D protein (AHRD V3.3 *** A0A078H5Q1_BRANA)
Solyc09g082990.3	461.384	405.417	0.186431	7.29153e-13	9.65573e-12	GDP-mannose 3',5'-epimerase (AHRD V3.3 *** C6K2L0_SOLLC)
Solyc09g014320.3	24.9854	18.0704	0.467211	7.3155e-13	9.68119e-12	S-adenosyl-L-methionine-dependent methyltransferases superfamily protein (AHRD V3.3 *** AT5G01230.1)
Solyc06g009750.3	76.132	62.1999	0.292622	7.35687e-13	9.72334e-12	importin alpha
Solyc06g011280.3	180.282	153.476	0.232145	7.3567e-13	9.72334e-12	Elongation factor 1-gamma 1 (AHRD V3.3 *** EF1G1_ORYSJ)
Solyc09g065130.3	50.0698	61.9161	-0.30644	7.45888e-13	9.8518e-12	Mitochondrial Rho GTPase (AHRD V3.3 *** K4CUE0_SOLLC)
Solyc02g080440.3	142.821	121.622	0.231723	7.49727e-13	9.89611e-12	ATP-binding-cassette transporter family protein (AHRD V3.3 *** B9H1C6_POPTR)
Solyc09g010990.3	1.37098	4.44797	-1.70826	8.18177e-13	1.07927e-11	Laccase (AHRD V3.3 *** M1AHK0_SOLTU)
Solyc03g026330.3	62.6804	50.5721	0.309805	8.21682e-13	1.08319e-11	ATP-dependent Clp protease ATP-binding subunit (AHRD V3.3 *** AT5G62140.1)
Solyc08g081170.3	11.6597	17.1263	-0.554952	8.25699e-13	1.08778e-11	UDP-N-acetylmuramoyl-L-alanyl-D-glutamate--2, 6-diaminopimelate ligase (AHRD V3.3 *** W9QPL2_9ROSA)
Solyc06g064450.3	52.4493	64.8186	-0.305912	8.27082e-13	1.0889e-11	Cytoplasmic membrane protein (AHRD V3.3 *** G7J0A0_MEDTR)
Solyc09g009020.3	254.142	219.133	0.21393	8.43238e-13	1.10946e-11	enolase
Solyc01g111880.3	0.342904	1.64624	-2.23068	8.55305e-13	1.12461e-11	MAP kinase kinase kinase 11
Solyc01g091240.3	13.2319	8.46475	0.644471	8.73042e-13	1.14719e-11	Pentatricopeptide repeat protein (AHRD V3.3 *** A0A0D5ZZN7_NICSY)
Solyc08g075530.3	50.6871	62.6401	-0.305367	8.79272e-13	1.15464e-11	Alpha glucosidase-like protein (AHRD V3.3 *** Q93Y12_ARATH)
Solyc01g088505.1	124.676	104.926	0.24857	8.87347e-13	1.16449e-11	Dynamin, putative (AHRD V3.3 *** B9SKH8_RICCO)
Solyc05g051425.1	5.28962	2.44092	1.10921	8.93446e-13	1.17174e-11	dihydrofolate reductase (AHRD V3.3 *** AT4G24380.1)
Solyc11g065620.2	149.621	127.639	0.228993	9.26893e-13	1.21483e-11	Sulfite reductase (AHRD V3.3 *** H6WYS2_SOLLC)
Solyc11g027690.1	15.4525	35.3876	-1.1929	9.28603e-13	1.21629e-11	LOW QUALITY:Flavin-binding kelch domain F box protein (AHRD V3.3 --* A0A088AWQ7_SOYBN)
Solyc09g008370.1	14.9397	9.76965	0.614056	9.40736e-13	1.23139e-11	LOW QUALITY:Major facilitator superfamily protein (AHRD V3.3 *** AT2G39210.1)
Solyc05g051700.3	164.12	190.885	-0.218074	9.60088e-13	1.25592e-11	Iron-sulfur cluster assembly protein IscA (AHRD V3.3 *** G7LBB6_MEDTR)
Solyc06g061230.3	5.16647	2.39538	1.10134	9.78467e-13	1.27914e-11	Metallocarboxypeptidase inhibitor (AHRD V3.3 -** M1D4V9_SOLTU)
Solyc02g090190.1	31.3191	40.4368	-0.367129	9.79386e-13	1.27953e-11	Molybdenum cofactor sulfurase (AHRD V3.3 *** A0A0B2NTX1_GLYSO)
Solyc06g063420.3	17.7637	24.4243	-0.459203	1.01228e-12	1.32165e-11	General transcription factor 3C polypeptide 3 (AHRD V3.3 *** A0A0B2PD46_GLYSO)
Solyc09g090140.3	313.485	359.199	-0.19618	1.08232e-12	1.4122e-11	ferredoxin 1
Solyc07g006040.3	10.1577	5.88466	0.789632	1.08975e-12	1.42008e-11	DNA-directed RNA polymerase subunit beta (AHRD V3.3 *** AT4G30845.1)
Solyc08g079430.3	210.347	181.343	0.214167	1.08921e-12	1.42008e-11	partialcopper-containing amine oxidase
Solyc09g082060.3	201.667	173.849	0.213865	1.201e-12	1.56406e-11	Cysteine synthase (AHRD V3.3 *** CYSK_SOLTU)
Solyc02g085310.3	6.24152	10.3256	-0.726374	1.25728e-12	1.63631e-11	plant invertase/pectin methylesterase inhibitor superfamily protein (AHRD V3.3 --* AT3G17227.1)
Solyc05g055910.3	20.2174	14.0607	0.523153	1.27863e-12	1.66303e-11	vacuolar sorting-associated protein (DUF946) (AHRD V3.3 *** AT3G04350.1)
Solyc10g050160.2	20.3621	28.4395	-0.484726	1.28331e-12	1.66806e-11	Caffeoyl-CoA O-methyltransferase (AHRD V3.3 *** CAMT_ZINVI)
Solyc02g086930.3	164.164	191.187	-0.219421	1.29106e-12	1.67706e-11	Homeobox associated leucine zipper protein (AHRD V3.3 *** A0A072U6Z4_MEDTR)
Solyc11g010390.1	10.9148	16.0771	-0.558459	1.30903e-12	1.69932e-11	LOW QUALITY:Arabinogalactan-protein (AHRD V3.3 -** Q40380_NICAL)
Solyc01g107980.3	42.2613	32.8941	0.361428	1.3927e-12	1.80679e-11	U-box domain-containing family protein (AHRD V3.3 *** B9HS21_POPTR)
Solyc09g074430.3	3.79613	1.54343	1.29996	1.40685e-12	1.82399e-11	Sl Monooxygenase
Solyc05g009090.2	7.89002	4.40504	0.84214	1.4166e-12	1.83547e-11	Receptor-like protein kinase (AHRD V3.3 *** D3G6F0_CAPAN)
Solyc09g009540.3	2.44779	0.753741	1.68923	1.41981e-12	1.83846e-11	Alpha/beta-Hydrolases superfamily protein (AHRD V3.3 *** A0A061ETT5_THECC)
Solyc06g068860.3	21.8254	29.1693	-0.418866	1.46052e-12	1.88998e-11	Alpha-mannosidase (AHRD V3.3 *** E0XN34_SOLLC)
Solyc05g014260.3	133.471	156.506	-0.229323	1.47727e-12	1.91044e-11	Two-component response regulator (AHRD V3.3 *** W9RKG5_9ROSA)
Solyc01g103360.3	3.28978	6.50251	-0.976022	1.48869e-12	1.924e-11	glucuronoxylan 4-O-methyltransferase-like protein (DUF579) (AHRD V3.3 *** AT1G09610.1)
Solyc09g020130.3	109.431	91.0063	0.26626	1.50466e-12	1.94341e-11	60S ribosomal protein L5 (AHRD V3.3 *** RL5_CUCSA)
Solyc12g098810.2	2.45586	5.21095	-1.08369	1.51167e-12	1.95122e-11	Chitinase family protein (AHRD V3.3 *** AT1G05850.2)
Solyc03g115990.2	20.0899	14.1774	0.502264	1.53341e-12	1.97805e-11	Malate dehydrogenase (AHRD V3.3 *** A0A061G4A3_THECC)
Solyc06g075220.1	5.81871	10.8309	-0.910623	1.58767e-12	2.04674e-11	Fasciclin-like arabinogalactan protein (AHRD V3.3 *** G7L2R9_MEDTR)
Solyc03g120980.3	78.1985	94.3031	-0.271156	1.59788e-12	2.0586e-11	Pleiotropic drug resistance ABC transporter (AHRD V3.3 *** W0TSU1_ACAMN)
Solyc09g007420.3	2.17706	4.75344	-1.1277	1.60838e-12	2.07082e-11	Glycosyltransferase (AHRD V3.3 *** I1Z1X6_TOBAC)
Solyc10g079070.2	182.848	156.901	0.219976	1.65279e-12	2.12666e-11	bHLH transcription factor 065
Solyc02g077710.1	314.838	272.259	0.208954	1.70416e-12	2.19138e-11	LOW QUALITY:ROX1 homologue (AHRD V3.3 *** I7GSE9_TOBAC)
Solyc02g077920.3	37.741	47.7313	-0.340011	1.7555e-12	2.25599e-11	Colorless non-ripening
Solyc05g016060.3	2.9004	5.77165	-0.98971	1.78239e-12	2.2891e-11	cysteine-rich/transmembrane domain A-like protein (AHRD V3.3 *** AT2G32190.1)
Solyc09g018840.3	33.4132	25.2102	0.405182	1.83208e-12	2.35144e-11	MLO-like protein (AHRD V3.3 *** M1BT43_SOLTU)
Solyc10g083920.2	22.6165	30.124	-0.411755	1.83499e-12	2.35369e-11	Serine/threonine protein phosphatase 2A regulatory subunit B (AHRD V3.3 *** B9IFU5_POPTR)
Solyc07g020800.3	11.9843	7.45065	0.685048	1.88476e-12	2.41602e-11	Rac-like GTP binding protein (AHRD V3.3 *** O65062_PICMA)
Solyc02g089263.1	138.478	161.575	-0.222093	1.922e-12	2.46221e-11	auxin transport protein (BIG) (AHRD V3.3 *** AT3G02260.3)
Solyc05g052340.3	0.599246	2.59985	-2.15899	1.96769e-12	2.51916e-11	Laccase (AHRD V3.3 *** K4C1R5_SOLLC)
Solyc11g056320.1	1.13963	3.14537	-1.44394	2.00455e-12	2.56475e-11	LOW QUALITY:Photosystem II CP47 reaction center protein (AHRD V3.3 --* PSBB_SPIOL)
Solyc07g064680.3	97.8141	116.081	-0.247053	2.00823e-12	2.56784e-11	Autophagy-related protein (AHRD V3.3 *** A0A0V0GZ47_SOLCH)
Solyc02g078450.3	6.32234	10.3652	-0.713321	2.02762e-12	2.59102e-11	Tetraspanin family protein (AHRD V3.3 *** AT2G20740.1)
Solyc05g054570.3	25.3406	33.3076	-0.395795	2.07925e-12	2.65533e-11	SEC14 cytosolic factor family protein / phosphoglyceride transfer family protein (AHRD V3.3 *** AT3G46450.3)
Solyc08g014450.3	42.4065	33.114	0.357562	2.09828e-12	2.67797e-11	Integrin-linked protein kinase family (AHRD V3.3 *** AT2G43850.1)
Solyc10g045420.2	8.68988	13.412	-0.625809	2.10514e-12	2.68503e-11	O-fucosyltransferase family protein (AHRD V3.3 *** AT2G44500.1)
Solyc04g081590.3	20.5955	14.6379	0.492565	2.14413e-12	2.73307e-11	Non-specific serine/threonine protein kinase (AHRD V3.3 *** K4BVN8_SOLLC)
Solyc02g014310.3	124.804	105.088	0.24721	2.1666e-12	2.75998e-11	glycine rich protein X55695
Solyc01g111570.3	8.96303	13.8773	-0.62858	2.1773e-12	2.77189e-11	Kinase family protein (AHRD V3.3 *** B9H1A0_POPTR)
Solyc12g056800.2	152.257	129.75	0.230819	2.19609e-12	2.79407e-11	Oxidoreductase family protein (AHRD V3.3 *** A0A061FK19_THECC)
Solyc04g005540.3	41.2409	51.7628	-0.329178	2.2984e-12	2.92241e-11	Disease resistance protein (NBS-LRR class) family (AHRD V3.3 *-* AT5G38350.1)
Solyc09g089940.1	12.8182	18.3014	-0.514747	2.32387e-12	2.95296e-11	plant/protein (AHRD V3.3 *** AT5G43400.1)
Solyc06g066170.3	16.3652	22.7164	-0.473614	2.32744e-12	2.95566e-11	Isoflavone reductase homolog (AHRD V3.3 *** IFRH_LUPAL)
Solyc12g036415.1	1.47036	3.80801	-1.36402	2.33377e-12	2.96185e-11	SAUR-like auxin-responsive protein family (AHRD V3.3 --* AT3G09870.1)
Solyc07g065820.3	37.4189	28.8007	0.377266	2.37918e-12	3.01762e-11	Calcineurin B (AHRD V3.3 *** Q8L7F6_PEA)
Solyc10g081260.2	47.159	37.3652	0.335552	2.42606e-12	3.07517e-11	Protein DETOXIFICATION (AHRD V3.3 *** K4D313_SOLLC)
Solyc12g100250.2	6.69282	3.53414	0.923447	2.45725e-12	3.11277e-11	Fatty acid desaturase (AHRD V3.3 *** E5D7U7_9GENT)
Solyc05g049860.2	0.51157	2.02911	-1.96296	2.46927e-12	3.12605e-11	two-component response regulator (AHRD V3.3 --* AT3G62670.1)
Solyc01g100570.3	99.5414	82.9107	0.263231	2.51013e-12	3.17582e-11	Nucleolar protein NOP56 (AHRD V3.3 *** A0A061G5W0_THECC)
Solyc05g012010.3	21.2737	15.1621	0.489305	2.53527e-12	3.20564e-11	RING/U-box superfamily protein (AHRD V3.3 *** AT5G15790.5)
Solyc01g108210.3	8.18175	12.6372	-0.626818	2.56445e-12	3.24054e-11	Cytochrome P450 family ABA 8'-hydroxylase (AHRD V3.3 *** G7JL85_MEDTR)
Solyc02g090760.3	98.3904	116.781	-0.245935	2.56669e-12	3.24136e-11	TUDOR-SN protein 1 isoform 2 (AHRD V3.3 *** A0A061DN41_THECC)
Solyc12g096190.2	48.5708	38.6216	0.330203	2.59197e-12	3.27126e-11	Tryptophan synthase-related (AHRD V3.3 *** A0A0A9M6W8_ARUDO)
Solyc01g090680.3	51.5366	63.3524	-0.298027	2.62935e-12	3.31639e-11	Cation/H(+) antiporter 11 (AHRD V3.3 *-* A0A1D1XXR2_9ARAE)
Solyc11g068950.2	164.393	141.283	0.218817	2.6688e-12	3.36407e-11	BEL1-related homeotic protein 11 (AHRD V3.3 *** Q8LLE3_SOLTU)
Solyc11g027710.1	2.9553	5.92657	-1.00236	2.72294e-12	3.4302e-11	WRKY DNA-binding protein 55 (AHRD V3.3 --* AT2G40740.3)
Solyc12g099830.2	46.8993	37.1522	0.336161	2.72869e-12	3.43533e-11	Kinase family protein (AHRD V3.3 *** B9GKI2_POPTR)
Solyc10g078410.2	16.7222	11.3548	0.557589	2.85119e-12	3.58734e-11	F-box family protein (AHRD V3.3 *** AT2G32560.1)
Solyc09g011170.3	62.7257	75.9551	-0.276136	2.9019e-12	3.6489e-11	Prf interactor 30137
Solyc04g009350.3	34.1918	25.9103	0.398799	2.92268e-12	3.67276e-11	Histidinol-phosphate aminotransferase (AHRD V3.3 *** W9QXS8_9ROSA)
Solyc02g094030.3	33.1609	25.2985	0.390581	2.98715e-12	3.75147e-11	DSR6 (AHRD V3.3 *** A0A076V4W1_CAPAN)
Solyc11g008430.2	36.5773	46.3708	-0.341188	3.08085e-12	3.86677e-11	Ras-related small GTP-binding family protein (AHRD V3.3 *** AT3G54840.1)
Solyc06g054250.3	24.6658	32.5237	-0.397234	3.14909e-12	3.94999e-11	5'-nucleotidase surE (AHRD V3.3 *** W9QLZ8_9ROSA)
Solyc03g033950.3	58.0012	70.8919	-0.289596	3.20413e-12	4.01656e-11	pre-mRNA-splicing factor of RES complex protein (AHRD V3.3 *** AT1G31870.2)
Solyc12g013560.2	2.73218	0.941587	1.5303	3.22173e-12	4.03615e-11	3(2),5-bisphosphate nucleotidase HAL2 (AHRD V3.3 *** A0A118JXE0_CYNCS)
Solyc12g100120.2	108.543	127.407	-0.2311	3.22677e-12	4.03999e-11	DUF1680 domain protein (AHRD V3.3 *** G7JCI1_MEDTR)
Solyc02g065680.3	253.403	220.876	0.198047	3.23108e-12	4.0429e-11	Amino acid transporter, putative (AHRD V3.3 *** B9T738_RICCO)
Solyc01g104130.3	34.9253	26.6833	0.388457	3.30197e-12	4.12908e-11	2-oxoglutarate (2OG) and Fe(II)-dependent oxygenase-like protein (AHRD V3.3 *** G5DX62_SILLA)
Solyc10g074540.1	3.52556	6.59186	-0.899562	3.36334e-12	4.20325e-11	Phosphate-responsive 1 family protein (AHRD V3.3 *** D7L8T1_ARALL)
Solyc03g007370.3	358.329	313.937	0.190835	3.52245e-12	4.39941e-11	Sigma factor (AHRD V3.3 *** A0A0G2STU5_9ROSI)
Solyc09g014860.3	20.3039	14.3448	0.499129	3.54302e-12	4.42239e-11	LURP-one-like protein (AHRD V3.3 *** G7KW19_MEDTR)
Solyc02g083350.3	93.6632	111.264	-0.248365	3.63234e-12	4.53112e-11	RNA polymerase 2 largest subunit 1
Solyc05g056370.3	103.857	123.418	-0.248189	3.66483e-12	4.56885e-11	Receptor-like protein kinase (AHRD V3.3 *** A0A0K9P3X9_ZOSMR)
Solyc00g230080.1	1.48225	3.89612	-1.3944	3.7235e-12	4.63917e-11	LOW QUALITY:Photosystem II D2 protein (AHRD V3.3 *-* PSBD_PLETE)
Solyc07g064350.2	9.71038	14.5313	-0.583764	3.8765e-12	4.82685e-11	Protein KRI1 like (AHRD V3.3 *** A0A0B2Q3E3_GLYSO)
Solyc10g085480.2	114.762	96.763	0.245905	3.88311e-12	4.82924e-11	60S ribosomal protein L24 (AHRD V3.3 *** RL24_PRUAV)
Solyc11g044450.2	61.1003	48.5123	0.330783	3.88315e-12	4.82924e-11	DnaJ-like protein (AHRD V3.3 *** E9P1K1_MUSAC)
Solyc09g098100.3	27.6365	35.776	-0.372797	3.89737e-12	4.84397e-11	CC-NBS-LRR_Solyc09g098100
Solyc02g091030.3	21.8811	29.3052	-0.42257	3.96794e-12	4.92869e-11	Nuclear transcription factor Y subunit C-2 (AHRD V3.3 *-* W9SQ52_9ROSA)
Solyc03g117800.3	305.021	348.327	-0.191813	4.05824e-12	5.03779e-11	Fatty acid hydroxylase superfamily (AHRD V3.3 *** AT5G57800.1)
Solyc00g022100.1	1.11595	3.01652	-1.43577	4.27157e-12	5.29939e-11	Ribosomal protein L10 (AHRD V3.3 *** E0D3E6_SOLLC)
Solyc05g052400.3	1.26698	5.69777	-2.21368	4.27518e-12	5.30065e-11	Laccase (AHRD V3.3 *** B9HSI6_POPTR)
Solyc08g081760.2	106.52	125.772	-0.240079	4.32905e-12	5.36419e-11	Loricrin-like (AHRD V3.3 *** A0A0K9PKU0_ZOSMR)
Solyc09g007350.3	62.7593	50.9042	0.30315	4.40448e-12	5.45435e-11	Ribosomal protein S12 (AHRD V3.3 *** A0A059LPB2_9CHLO)
Solyc01g103750.3	130.858	110.228	0.248722	4.4197e-12	5.46988e-11	ATP phosphoribosyltransferase (AHRD V3.3 *** W9QK95_9ROSA)
Solyc05g009360.3	54.0703	66.2662	-0.293851	4.51755e-12	5.58759e-11	translocase subunit seca (AHRD V3.3 *** AT1G68490.1)
Solyc01g111145.1	475.917	549.055	-0.205537	4.52251e-12	5.59035e-11	Proline-rich protein (AHRD V3.3 *-* O82066_SOLTU)
Solyc02g070210.3	2.84807	5.90498	-1.04225	4.60582e-12	5.68988e-11	Sec14p-like phosphatidylinositol transfer family protein (AHRD V3.3 *** A0A061G966_THECC)
Solyc04g026030.3	36.9016	28.5958	0.368398	4.62619e-12	5.7116e-11	Spermidine synthase (AHRD V3.3 *** SPDE_NICSY)
Solyc07g008205.1	3.94562	1.69767	1.21524	4.74305e-12	5.85234e-11	Epidermal patterning factor-like protein (AHRD V3.3 *** G7JE34_MEDTR),Pfam:PF17181
Solyc04g081530.1	22.9241	30.9806	-0.435698	4.81237e-12	5.93429e-11	DNAJ-like protein (AHRD V3.3 *** A2TJX6_SOLLC)
Solyc05g005540.3	4.14415	13.7164	-1.70045	4.87369e-12	6.00628e-11	Polygalacturonase non-catalytic subunit AroGP3 (AHRD V3.3 *** GP3_SOLLC)
Solyc01g067600.3	38.8463	48.6724	-0.324646	5.13217e-12	6.32102e-11	Zinc finger, CW-type (AHRD V3.3 *** A0A103XJ19_CYNCS)
Solyc02g065380.3	15.822	21.9318	-0.470758	5.1877e-12	6.38556e-11	Cold acclimation protein (AHRD V3.3 *** A0A1B0Z5D1_MUSPR)
Solyc10g055760.2	31.51	40.2975	-0.354168	5.36183e-12	6.59593e-11	NAC domain protein NAC6
Solyc08g081380.3	5.35976	9.08132	-0.759478	5.518e-12	6.78395e-11	BTB/POZ domain-containing protein (AHRD V3.3 *** AT1G63850.1)
Solyc05g008815.1	36.1004	27.9502	0.370026	5.57338e-12	6.84792e-11	Lipid phosphate phosphatase-like protein (AHRD V3.3 *** A0A072U232_MEDTR)
Solyc06g076660.3	16.3318	11.2615	0.536212	5.91651e-12	7.26515e-11	proliferating cell nuclear antigen
Solyc07g048080.3	84.2787	70.0072	0.267048	5.94425e-12	7.29482e-11	Threonyl-tRNA synthetase (AHRD V3.3 *** D9ZHD6_HYPPE)
Solyc10g007310.1	10.5705	16.0737	-0.604053	5.96404e-12	7.31472e-11	LIGHT-DEPENDENT SHORT HYPOCOTYLS-like protein (DUF640) (AHRD V3.3 *** AT2G42610.2)
Solyc03g097920.1	69.2599	83.5346	-0.269986	5.99194e-12	7.34453e-11	MAP kinase kinase 4
Solyc09g010800.4	4903.63	5465.85	-0.1564	6.02189e-12	7.37681e-11	metallothionein II-like protein
Solyc01g100850.3	23.0081	16.7357	0.45951	6.09128e-12	7.45735e-11	ABC transporter family protein (AHRD V3.3 *** A0A097P9U5_HEVBR)
Solyc01g095510.3	45.0878	35.5984	0.341875	6.10657e-12	7.47159e-11	Mitochondrial carrier protein, putative (AHRD V3.3 *** B9RIM4_RICCO)
Solyc05g008670.3	0.662795	2.52767	-1.95099	6.15658e-12	7.52828e-11	Zinc finger transcription factor 36
Solyc03g111200.3	46.6095	37.0205	0.332566	6.17976e-12	7.55209e-11	Adenylate kinase family protein (AHRD V3.3 *** AT5G50370.1)
Solyc08g008550.3	54.8552	44.2783	0.308626	6.19736e-12	7.56908e-11	Kinase (AHRD V3.3 *** D7LYS2_ARALL)
Solyc10g005060.3	7.68665	12.0774	-0.650091	6.39119e-12	7.80115e-11	Caffeic acid O-methyltransferase (AHRD V3.3 *** A0A072TEU0_MEDTR)
Solyc10g009270.3	2.45175	5.02076	-1.03455	6.40475e-12	7.81303e-11	bHLH transcription factor154
Solyc03g123780.3	4.25591	7.54206	-0.828732	6.4713e-12	7.8895e-11	Receptor kinase (AHRD V3.3 *** B8XA57_GOSBA)
Solyc02g087890.3	3.19203	6.22079	-0.952096	6.50677e-12	7.92801e-11	Drought induced 1 protein (AHRD V3.3 --* A0A075M2J2_GOSHI)
Solyc09g065620.3	36.1713	27.9754	0.370276	6.51119e-12	7.92867e-11	Chlorophyllase (AHRD V3.3 *** W6EIP8_WHEAT)
Solyc03g112700.1	7.91426	12.3385	-0.639186	6.61414e-12	8.04924e-11	calmodulin-binding protein (DUF1645) (AHRD V3.3 *** AT2G15760.1)
Solyc04g016360.3	61.8783	74.7695	-0.273147	6.74446e-12	8.20295e-11	S-formylglutathione hydrolase (AHRD V3.3 *** K4BQD6_SOLLC)
Solyc03g096380.3	19.7084	13.8236	0.508511	6.90893e-12	8.39799e-11	proline transporter 2
Solyc04g049360.3	95.6798	80.1068	0.25611	7.08238e-12	8.60371e-11	aminodeoxychorismate synthase/glutamine amidotransferase
Solyc08g083110.3	3.78957	6.96076	-0.873399	7.45222e-12	9.04761e-11	Cystathionine gamma-synthase, putative (AHRD V3.3 *-* B9RYU1_RICCO)
Solyc10g085090.2	3.79796	7.09535	-0.901323	7.47503e-12	9.06991e-11	Laccase (AHRD V3.3 *** P93366_TOBAC)
Solyc01g080500.2	420.983	366.879	0.198979	7.61061e-12	9.22894e-11	LOW QUALITY:Plant/F10N7-170 protein, putative (AHRD V3.3 *** G7IFN2_MEDTR)
Solyc04g064550.1	50.4615	61.8694	-0.294345	7.63158e-12	9.24888e-11	gras6
Solyc01g094720.3	104.427	88.2554	0.242872	7.91721e-12	9.58935e-11	Phosphate transporter (AHRD V3.3 *** A0A0B5WYA8_MANES)
Solyc08g081470.3	9.69335	20.0136	-1.05236	8.18345e-12	9.90595e-11	3-isopropylmalate dehydratase large subunit (AHRD V3.3 *** A0A0B0Q086_GOSAR)
Solyc09g009080.3	84.867	100.992	-0.251444	8.19273e-12	9.91131e-11	DNA demethylase1
Solyc02g020910.3	343.861	298.847	0.201756	8.47151e-12	1.02425e-10	Myosin-related family protein (AHRD V3.3 *** B9H5P2_POPTR)
Solyc12g044610.2	43.6787	34.2266	0.352438	8.51118e-12	1.02844e-10	Myb transcription factor (AHRD V3.3 *** B1Q4U5_BRUGY)
Solyc04g080370.3	49.7325	61.0087	-0.294663	8.52767e-12	1.02982e-10	DUF21 domain-containing protein (AHRD V3.3 *** A0A0B2QLD6_GLYSO)
Solyc04g076980.3	76.8817	91.9591	-0.259504	8.68339e-12	1.04801e-10	Leucine-rich receptor-like protein kinase family protein (AHRD V3.3 *-* AT1G09970.2)
Solyc12g094520.2	30.5094	39.227	-0.361312	8.69062e-12	1.04826e-10	4-coumarate--CoA ligase family protein (AHRD V3.3 *** B9H5E9_POPTR)
Solyc12g056940.2	369.274	420.056	-0.185546	8.99517e-12	1.08436e-10	Acetyl-CoA carboxylase family protein (AHRD V3.3 *** B9GUK0_POPTR)
Solyc01g097190.3	30.8764	39.4614	-0.353101	9.0315e-12	1.08809e-10	Ankyrin repeat family protein (AHRD V3.3 *** A0A061F958_THECC)
Solyc00g322635.1	23.717	17.2455	0.459304	9.0547e-12	1.09025e-10	MLP-like protein 28 (AHRD V3.3 *** AT1G70830.2)
Solyc04g012120.3	134.784	115.013	0.229207	9.28441e-12	1.11725e-10	SIG5 14-3-3 family protein
Solyc03g007960.3	8.34654	13.1239	-0.646792	9.33742e-12	1.12296e-10	beta-carotene hydroxylase-2
Solyc00g011890.3	44.9528	55.964	-0.31768	9.54178e-12	1.14687e-10	L-arabinokinase (AHRD V3.3 *** ARAK_ARATH)
Solyc11g017010.2	590.213	523.856	0.172167	9.62459e-12	1.15614e-10	SlSUT1
Solyc01g010430.3	4.10052	7.30432	-0.82994	9.67262e-12	1.16123e-10	Actin cross-linking protein, putative (AHRD V3.3 *** A0A061E7B5_THECC)
Solyc04g051190.3	98.0176	82.0109	0.25631	9.71153e-12	1.16521e-10	CYP97A29
Solyc08g079900.3	14.9165	9.99884	0.579487	1.02625e-11	1.2306e-10	subtilisin-like protease
Solyc01g028860.3	200.84	230.07	-0.196029	1.06104e-11	1.27157e-10	evolutionarily conserved C-terminal region 2 (AHRD V3.3 *** AT3G13460.1)
Solyc08g076670.3	33.7437	25.9418	0.380242	1.07016e-11	1.28174e-10	SNARE associated Golgi protein family (AHRD V3.3 *** AT4G17790.1)
Solyc03g111670.3	51.4112	41.2867	0.317236	1.09981e-11	1.31649e-10	Protein kinase (AHRD V3.3 *** D6N3G3_MALDO)
Solyc01g106690.3	20.4331	27.3764	-0.422761	1.12784e-11	1.34925e-10	DUF1005 family protein (AHRD V3.3 *** G7J413_MEDTR)
Solyc11g069280.2	0.385925	1.6278	-2.05791	1.1437e-11	1.36742e-10	Late embryogenesis abundant protein-related (AHRD V3.3 *** A0A061GV26_THECC)
Solyc09g011690.3	43.1729	54.1316	-0.324449	1.19994e-11	1.43383e-10	WAS/WASL-interacting protein family member 2, putative isoform 1 (AHRD V3.3 *** A0A061FLH8_THECC)
Solyc01g096740.3	10.6799	6.45897	0.726591	1.20256e-11	1.43612e-10	Protein zinc induced facilitator-like 1 (AHRD V3.3 *** A0A0B0NBA1_GOSAR)
Solyc10g080710.2	177.232	152.554	0.216752	1.2406e-11	1.48068e-10	asparaginyl-tRNA synthetase
Solyc09g047900.2	137.546	118.016	0.221246	1.25241e-11	1.4939e-10	alpha/beta-Hydrolases superfamily protein (AHRD V3.3 *** AT4G12830.1)
Solyc12g005750.1	5.37483	2.51833	1.09246	1.25502e-11	1.49614e-10	LOW QUALITY:Zinc finger protein CONSTANS-LIKE 14 (AHRD V3.3 *** W9SAN7_9ROSA)
Solyc02g085700.1	71.1079	58.6454	0.278554	1.26189e-11	1.50345e-10	geranylgeranyl pyrophosphate synthetase
Solyc02g067925.1	13.0341	18.4639	-0.503385	1.29988e-11	1.54781e-10	Alpha/beta-Hydrolases superfamily protein (AHRD V3.3 *** A0A061ED84_THECC)
Solyc03g112310.1	23.639	30.9812	-0.390525	1.31953e-11	1.57029e-10	Clade X lectin receptor kinase (AHRD V3.3 *** K4BK85_SOLLC)
Solyc01g087680.3	86.9013	102.85	-0.243185	1.32065e-11	1.57071e-10	Structural constituent of ribosome, putative (AHRD V3.3 *** A0A061EZC6_THECC)
Solyc10g007600.3	442.797	502.822	-0.18343	1.32315e-11	1.57277e-10	glycolate oxidase
Solyc05g025900.3	64.1341	52.6335	0.285448	1.36939e-11	1.62679e-10	Damaged dna-binding 2, putative isoform 1 (AHRD V3.3 *** A0A061GKJ3_THECC)
Solyc12g006270.2	2.46044	5.0669	-1.05265	1.37243e-11	1.62945e-10	Aspartyl/glutamyl-tRNA(Asn/Gln) amidotransferase subunit B, putative isoform 1 (AHRD V3.3 *** A0A061DKZ1_THECC)
Solyc02g077590.1	129.228	151.917	-0.232102	1.38823e-11	1.64725e-10	Homeobox-leucine zipper protein family (AHRD V3.3 *-* AT1G69780.1)
Solyc04g054320.3	70.0486	57.8054	0.277297	1.40277e-11	1.66355e-10	leucine-zipper transcription factor
Solyc02g091390.3	21.9193	15.872	0.465687	1.43906e-11	1.70559e-10	cold-regulated protein (AHRD V3.3 *** AT3G03341.1)
Solyc03g112580.3	15.9145	21.9614	-0.46776	1.45783e-11	1.72684e-10	Receptor protein kinase, putative (AHRD V3.3 *** B9RAX9_RICCO)
Solyc10g011740.3	37.3659	46.9243	-0.328486	1.46475e-11	1.73402e-10	Ubiquitin-conjugating enzyme E2, putative (AHRD V3.3 *** B9T334_RICCO)
Solyc04g074410.2	6.19868	10.2961	-0.736392	1.46711e-11	1.73581e-10	Phosphate-responsive 1 family protein (AHRD V3.3 *** A0A061FGW0_THECC)
Solyc09g007850.3	325.418	285.63	0.18824	1.50803e-11	1.78319e-10	RNA binding protein (AHRD V3.3 *** Q39209_ARATH)
Solyc08g077680.3	36.7189	46.0553	-0.326027	1.59204e-11	1.88144e-10	Kinase interacting (KIP1-like) family protein (AHRD V3.3 *** G7K0U4_MEDTR)
Solyc12g057140.1	3.57307	6.55602	-0.879818	1.62144e-11	1.91508e-10	Arabinogalactan protein (AHRD V3.3 *** A0A140JWN5_TOBAC)
Solyc09g065570.3	1.66155	3.83455	-1.19647	1.63003e-11	1.92412e-10	Kinase family protein (AHRD V3.3 *** B9GSJ9_POPTR)
Solyc01g079507.1	24.2568	17.8106	0.446633	1.68664e-11	1.98979e-10	DNA helicase (AHRD V3.3 *** K4AXJ5_SOLLC)
Solyc04g082040.3	4.4393	7.73591	-0.803413	1.68838e-11	1.99069e-10	Mechanosensitive ion channel family protein (AHRD V3.3 *** AT2G17010.1)
Solyc03g095610.3	62.3948	50.573	0.30317	1.72326e-11	2.03064e-10	extra-large G-like protein, putative (DUF3133) (AHRD V3.3 *-* AT3G61670.1)
Solyc03g112870.3	57.9946	47.1936	0.297558	1.73757e-11	2.04633e-10	Phosphate/phosphoenolpyruvate translocator (AHRD V3.3 *** P93390_TOBAC)
Solyc01g066270.3	0.348277	1.55335	-2.13334	1.74008e-11	2.04692e-10	LOW QUALITY:AT-hook motif nuclear-localized protein 1 (AHRD V3.3 --* AT4G12080.1)
Solyc02g084720.3	141.586	120.276	0.23533	1.73941e-11	2.04692e-10	beta-galactosidase 6
Solyc10g008980.3	1148.78	1283.88	-0.160548	1.74299e-11	2.04917e-10	triose phosphate translocator
Solyc08g082400.1	199.646	171.572	0.218221	1.77609e-11	2.08688e-10	Chlororespiratory reduction31 (AHRD V3.3 *** A0A0F7GZC2_9ROSI)
Solyc11g005170.2	180.61	207.16	-0.197831	1.80448e-11	2.11903e-10	RNA-binding 39 (AHRD V3.3 *** A0A0B0PR36_GOSAR)
Solyc01g104590.3	323.836	281.677	0.201445	1.81649e-11	2.1319e-10	ribosomal protein L3
Solyc11g011170.2	343.833	299.314	0.199606	1.88519e-11	2.21125e-10	Senescence-associated protein (AHRD V3.3 *** Q9AXU3_IPOBA)
Solyc04g015690.3	24.4025	18.0734	0.434437	1.88688e-11	2.21197e-10	Insulin degrading enzyme (AHRD V3.3 *** Q93YG9_SOLLC)
Solyc09g005700.3	74.7113	61.8542	0.272527	1.89267e-11	2.21748e-10	diaminopimelate epimerase family protein (AHRD V3.3 *** AT3G53580.1)
Solyc10g055800.2	66.7808	80.9727	-0.27607	1.89414e-11	2.21794e-10	Chitinase (AHRD V3.3 *** B9VRK7_CAPAN)
Solyc12g006630.2	16.0671	11.0022	0.544706	1.91552e-11	2.24169e-10	Dynein light chain-like protein (AHRD V3.3 *-* Q8RV44_ORYSJ)
Solyc01g109300.3	1056.7	944.633	0.16167	1.93095e-11	2.25845e-10	4-hydroxy-3-methylbut-2-enyl diphosphate reductase
Solyc06g007580.1	1.88138	4.14221	-1.13241	1.97227e-11	2.30545e-10	LOW QUALITY:DUF506 family protein (AHRD V3.3 *** G7LF52_MEDTR)
Solyc09g083200.3	15.9924	10.9008	0.554122	1.97665e-11	2.30925e-10	Receptor-like protein kinase (AHRD V3.3 *** W0TR82_ACAMN)
Solyc04g071480.1	52.3678	63.9248	-0.288009	2.01433e-11	2.35193e-10	LOW QUALITY:Plant/F1M20-13 protein (AHRD V3.3 *** G7IBZ7_MEDTR)
Solyc01g009990.3	135.31	116.119	0.220639	2.09062e-11	2.43961e-10	Peptidyl-prolyl cis-trans isomerase (AHRD V3.3 *** K4ATJ4_SOLLC)
Solyc03g044740.3	48.8249	39.0556	0.321317	2.28823e-11	2.66869e-10	Methyl esterase 10, putative (AHRD V3.3 *** A0A061DG36_THECC)
Solyc03g098230.3	83.5245	69.6047	0.263186	2.30251e-11	2.68381e-10	1-aminocyclopropane-1-carboxylate deaminase/D-cysteine desulfhydrase (AHRD V3.3 *** A0A103YE80_CYNCS)
Solyc10g007670.3	81.7963	68.3255	0.259483	2.38096e-11	2.77367e-10	NifU-like protein 3, chloroplastic (AHRD V3.3 *** A0A1D1XGL9_9ARAE)
Solyc08g061970.3	4.38261	7.61409	-0.797796	2.41175e-11	2.80794e-10	putative spermine synthase
Solyc04g071070.2	0.928114	2.77558	-1.54029	2.48813e-11	2.89522e-10	Extensin (AHRD V3.3 *** Q06446_SOLTU)
Solyc05g014190.3	87.4914	73.1797	0.257497	2.51338e-11	2.92293e-10	CAAX amino terminal protease family protein (AHRD V3.3 *** AT3G26085.4)
Solyc09g065390.1	15.6321	10.6515	0.553048	2.52962e-11	2.94014e-10	LOW QUALITY:Pre-mRNA cleavage complex 2 protein Pcf11, putative isoform 2 (AHRD V3.3 *-* A0A061GBF7_THECC)
Solyc12g094650.2	21.4641	28.2881	-0.398866	2.53537e-11	2.94515e-10	DUF594 family protein (AHRD V3.3 *** A0A072VN99_MEDTR)
Solyc03g113490.3	4.28841	1.86179	1.20826	2.58156e-11	2.99711e-10	HIPL1-like protein (AHRD V3.3 *** A0A0B0MLG6_GOSAR)
Solyc03g120110.3	6.772	3.72514	0.861462	2.60448e-11	3.022e-10	Serine/threonine-protein kinase (AHRD V3.3 *** A0A178VFP7_ARATH)
Solyc11g008530.2	15.3333	21.0888	-0.460769	2.6561e-11	3.08014e-10	Dicer-like 2d
Solyc03g096990.3	61.9068	50.4921	0.293179	2.73679e-11	3.17015e-10	Cytochrome P450 (AHRD V3.3 *** Q1AGW1_CAPAN)
Solyc06g008580.3	13.0953	18.5741	-0.503809	2.73838e-11	3.17015e-10	auxin-regulated IAA22
Solyc10g085070.2	4.13049	7.3171	-0.826638	2.73772e-11	3.17015e-10	UPF0503 protein, chloroplastic (AHRD V3.3 *** A0A199UN58_ANACO)
Solyc07g063930.3	9.57894	5.84414	0.712205	2.74151e-11	3.17199e-10	Organic cation transporter, putative (AHRD V3.3 *** B9SY49_RICCO)
Solyc02g069855.1	36.6874	28.5287	0.362689	2.75458e-11	3.1853e-10	Nuclear transcription factor (AHRD V3.3 *-* A0A059Q085_9POAL)
Solyc08g079020.3	6.62233	10.5542	-0.673236	2.75768e-11	3.18709e-10	Adenine phosphoribosyltransferase-like protein (AHRD V3.3 *** G7JW03_MEDTR)
Solyc01g049650.3	57.7249	46.821	0.301839	2.77524e-11	3.20557e-10	Pyruvate kinase (AHRD V3.3 *** K4AVE6_SOLLC)
Solyc06g050370.1	19.3642	13.8712	0.481402	2.78252e-11	3.21216e-10	LOW QUALITY:OSBP(oxysterol binding protein)-related protein 4B (AHRD V3.3 --* AT4G25850.2)
Solyc11g070130.2	110.168	129.04	-0.22738	2.83363e-11	3.26931e-10	Profilin (AHRD V3.3 *** Q8VWR0_SOLLC)
Solyc06g053400.3	49.2635	39.5996	0.314852	2.83756e-11	3.27201e-10	Isopropylmalate synthase (AHRD V3.3 *** K4C627_SOLLC)
Solyc08g082570.3	72.0372	59.7996	0.268817	2.86987e-11	3.30739e-10	respiratory burst oxidase homolog A (AHRD V3.3 --* AT5G07390.2)
Solyc02g071220.3	11.6472	16.7729	-0.530006	2.90062e-11	3.34095e-10	type-A response regulator2
Solyc05g009790.1	147.308	126.31	0.221776	2.91879e-11	3.35997e-10	AP2/B3 transcription factor family protein (AHRD V3.3 *** AT1G25560.1)
Solyc02g062690.3	15.926	22.6171	-0.500387	2.94233e-11	3.38517e-10	bHLH transcription factor 012
Solyc04g080730.3	70.8036	58.3066	0.281415	3.01985e-11	3.47241e-10	mitogen-activated protein kinase 9
Solyc07g038160.3	15.5741	10.7253	0.537671	3.05715e-11	3.51331e-10	GATA transcription factor (AHRD V3.3 *** A0A0K9PML1_ZOSMR)
Solyc11g066410.2	81.6097	67.1119	0.280843	3.10245e-11	3.56337e-10	50S ribosomal protein L9 (AHRD V3.3 *** A0A0A9CWP8_ARUDO)
Solyc08g005980.3	16.8985	22.9106	-0.441322	3.12778e-11	3.59045e-10	high-affinity nickel-transport family protein (AHRD V3.3 *** AT2G16800.1)
Solyc10g047320.2	32.0435	40.4654	-0.336428	3.14331e-11	3.60625e-10	Disease resistance protein (CC-NBS-LRR class) family protein (AHRD V3.3 *** A0A072TW48_MEDTR)
Solyc04g076820.1	179.947	206.332	-0.197765	3.18299e-11	3.64972e-10	Octicosapeptide/Phox/Bem1p domain-containing protein (AHRD V3.3 *** T2DP86_PHAVU)
Solyc12g013650.2	18.6137	24.8621	-0.417423	3.273e-11	3.75083e-10	Fiber protein Fb34 (AHRD V3.3 *** A0A0A0L071_CUCSA)
Solyc10g083360.2	281.742	247.905	0.184617	3.29403e-11	3.77281e-10	Calmodulin binding protein, putative (AHRD V3.3 *** B9T5N0_RICCO)
Solyc01g005620.3	417.778	370.173	0.174603	3.3326e-11	3.81485e-10	oxoglutarate/malate translocator
Solyc04g009500.3	50.7054	61.7394	-0.284039	3.42882e-11	3.92279e-10	Mediator of RNA polymerase II transcription subunit 15-like protein (AHRD V3.3 *** A0A0U3AA10_REHGL)
Solyc12g039120.2	112.9	96.2233	0.230602	3.4383e-11	3.93144e-10	40S ribosomal protein S19-like (AHRD V3.3 *** Q2VCJ6_SOLTU)
Solyc06g083820.3	48.2186	38.5835	0.320646	3.46587e-11	3.96075e-10	60S ribosomal protein L14, putative (AHRD V3.3 *** B9SS61_RICCO)
Solyc06g075510.3	5.3841	2.75056	0.966442	3.47111e-11	3.96451e-10	APETALA2e
Solyc07g006360.1	14.6442	20.3188	-0.47102	3.48035e-11	3.97284e-10	RING/U-box superfamily protein (AHRD V3.3 *** AT4G30400.1)
Solyc11g013150.1	10.5188	15.2366	-0.533984	3.51947e-11	4.01526e-10	GRAS family transcription factor (AHRD V3.3 *** A0A061FHT3_THECC)
Solyc09g061860.3	179.946	155.965	0.205995	3.54715e-11	4.04458e-10	UDP-glucose:sterol 3-O-glucosyltransferase (AHRD V3.3 *** Q8H9B4_PANGI)
Solyc07g014680.3	33.2333	42.3748	-0.350306	3.6227e-11	4.12842e-10	sodium transporter HKT1,2
Solyc06g068985.1	15.5793	10.7189	0.540615	3.63486e-11	4.13997e-10	Kinase family protein (AHRD V3.3 *-* B9IEA9_POPTR)
Solyc08g068790.2	2.35957	4.83399	-1.03768	3.6485e-11	4.1532e-10	Tyramine n-hydroxycinnamoyl transferase (AHRD V3.3 *** Q5D8C0_CAPAN)
Solyc07g007670.3	55.0275	66.6454	-0.276869	3.69057e-11	4.19875e-10	Purple acid phosphatase (AHRD V3.3 *** K4CBN7_SOLLC)
Solyc12g044410.2	41.8996	52.0371	-0.312235	3.69412e-11	4.20044e-10	Homeobox leucine-zipper protein (AHRD V3.3 *** Q76CL1_ZINVI)
Solyc01g108710.3	0.0892608	0.856526	-3.22584	3.71267e-11	4.21918e-10	transcription initiation factor TFIID subunit 1b-like protein (AHRD V3.3 -** AT3G19030.1)
Solyc01g107890.3	30.0146	38.1875	-0.348689	3.73225e-11	4.23908e-10	Filament-like plant protein (AHRD V3.3 *-* A0A072UQ33_MEDTR)
Solyc02g093090.1	1.88901	4.23907	-1.17354	3.76563e-11	4.27225e-10	glucuronoxylan 4-O-methyltransferase-like protein (DUF579) (AHRD V3.3 *** AT1G71690.1)
Solyc05g006990.3	8.2486	12.4802	-0.598267	3.76367e-11	4.27225e-10	nitrate transporter 1:2 (AHRD V3.3 *** AT1G69850.1)
Solyc09g082510.3	75.7988	62.4217	0.280376	3.88835e-11	4.40903e-10	Kinase interacting (KIP1-like) family protein, putative (AHRD V3.3 *** A0A061DQM7_THECC)
Solyc12g042530.2	4.48282	2.06975	1.10854	3.93466e-11	4.45906e-10	phosphatidylinositol-glycan biosynthesis class F-like protein (AHRD V3.3 *** AT1G16040.1)
Solyc10g077120.2	1306.04	1469.59	-0.170114	4.07239e-11	4.61259e-10	Photosystem II core complex proteins psbY (AHRD V3.3 *** A0A061EES6_THECC)
Solyc09g065030.3	14.4469	9.84615	0.554511	4.11583e-11	4.65921e-10	TRICHOME BIREFRINGENCE-LIKE 11 (AHRD V3.3 *** AT5G19160.1)
Solyc05g009800.3	55.903	45.4166	0.299919	4.16593e-11	4.71332e-10	Leucine-rich repeat protein kinase family protein (AHRD V3.3 *** A0A0K9Q2Y3_ZOSMR)
Solyc02g068740.3	7.85799	12.0489	-0.614314	4.32197e-11	4.88572e-10	Glycine cleavage system H family protein (AHRD V3.3 *** B9ICP5_POPTR)
Solyc02g085580.3	18.4205	24.725	-0.422712	4.3231e-11	4.88572e-10	Zinc finger protein (AHRD V3.3 *** K9P0T0_9ROSI)
Solyc06g011370.3	17.9933	24.3215	-0.433471	4.33697e-11	4.8987e-10	Chaperone protein (AHRD V3.3 *** W9QX74_9ROSA)
Solyc11g011990.2	11.4694	7.11013	0.691563	4.34843e-11	4.90893e-10	plastid terminal oxidase
Solyc01g044240.3	10.2482	15.027	-0.554193	4.42205e-11	4.98927e-10	Soluble inorganic pyrophosphatase 1 (AHRD V3.3 --* IPYR1_ARATH)
Solyc05g018650.3	174.005	199.444	-0.197059	4.49663e-11	5.06863e-10	Ferrochelatase (AHRD V3.3 *** K4BZB9_SOLLC)
Solyc12g039080.2	33.4816	42.0539	-0.328474	4.49734e-11	5.06863e-10	Leucine-rich repeat protein kinase family protein (AHRD V3.3 *-* AT2G37050.3)
Solyc03g118425.1	70.5301	84.2014	-0.254856	4.57165e-11	5.14954e-10	NF-X1-type zinc finger protein NFXL1 (AHRD V3.3 *** W9QPA3_9ROSA)
Solyc11g012790.2	58.9765	48.0545	0.29435	4.7616e-11	5.36054e-10	Sec14p-like phosphatidylinositol transfer family protein (AHRD V3.3 *** AT1G55840.1)
Solyc05g056030.3	10.2193	14.8841	-0.544549	4.81372e-11	5.41623e-10	Patatin (AHRD V3.3 *** K4C2S8_SOLLC)
Solyc08g081457.1	2.45207	4.91057	-1.00129	4.85395e-11	5.45849e-10	IQ-domain 28 (AHRD V3.3 --* AT1G14380.7)
Solyc03g117340.1	6.30494	3.44207	0.869885	4.89261e-11	5.49894e-10	LOW QUALITY:Sterile alpha motif (SAM) domain-containing protein (AHRD V3.3 *** AT1G80520.1)
Solyc09g010450.1	14.5511	9.91387	0.552071	5.03628e-11	5.6573e-10	Pentatricopeptide repeat (PPR) superfamily protein (AHRD V3.3 *** AT3G53700.1)
Solyc06g054540.3	4.90496	8.22981	-0.749803	5.1425e-11	5.77344e-10	CHY-type/CTCHY-type/RING-type Zinc finger protein (AHRD V3.3 *** AT5G18650.1)
Solyc03g120500.3	16.5026	22.5551	-0.447332	5.23188e-11	5.87057e-10	auxin-regulated IAA27
Solyc07g063350.3	13.3873	18.7374	-0.487451	5.27228e-11	5.91265e-10	COP1-interacting protein, putative (AHRD V3.3 *** A0A072VAF6_MEDTR)
Solyc09g076050.3	245.691	279.113	-0.183855	5.34873e-11	5.9951e-10	FRIGIDA-like protein (AHRD V3.3 *** AT3G22440.1)
Solyc04g051570.3	70.9804	85.0242	-0.260558	5.43879e-11	6.0927e-10	spatacsin carboxy-terminus protein (AHRD V3.3 *** AT4G39420.2)
Solyc03g120420.3	0.33085	1.45525	-2.11119	5.47821e-11	6.1335e-10	Peptide-N4-(N-acetyl-beta-glucosaminyl)asparagine amidase A protein (AHRD V3.3 --* AT3G14920.1)
Solyc03g120640.3	1023.04	1149.12	-0.167945	5.54737e-11	6.20391e-10	Photosystem I reaction center subunit VI (AHRD V3.3 *** B7FN63_MEDTR)
Solyc08g006640.3	63.7062	52.1797	0.287016	5.55021e-11	6.20391e-10	Monogalactosyldiacylglycerol synthase (AHRD V3.3 *** D8RQT3_SELML)
Solyc09g065540.3	23.9423	31.0965	-0.378978	5.55018e-11	6.20391e-10	biotin-binding protein
Solyc06g059800.3	214.758	186.494	0.203453	5.59972e-11	6.25583e-10	ACT domain-containing protein
Solyc12g014440.2	49.5225	39.9603	0.308772	5.63055e-11	6.28683e-10	BNR/Asp-box repeat family protein (AHRD V3.3 *** AT5G57700.3)
Solyc00g203660.2	4.98395	13.0377	-1.39679	5.66933e-11	6.32668e-10	Ribulose bisphosphate carboxylase large chain (AHRD V3.3 *-* RBL_SOLBU)
Solyc04g082050.3	7.57265	11.644	-0.622832	5.67931e-11	6.33435e-10	Ganglioside-induced differentiation-associated protein 2 (AHRD V3.3 *** A0A199VGA4_ANACO)
Solyc10g017890.1	1.23907	3.15918	-1.3535	5.73054e-11	6.38801e-10	Photosystem I P700 chlorophyll a apoprotein A1 (AHRD V3.3 *-* PSAA_POPAL)
Solyc01g099745.1	33.4578	25.6395	0.382105	5.96489e-11	6.642e-10	Heparan-alpha-glucosaminide N-acetyltransferase (AHRD V3.3 *** A0A061F3M1_THECC)
Solyc01g099800.3	11.6983	16.9294	-0.535141	5.96368e-11	6.642e-10	P-loop containing nucleoside triphosphate hydrolases superfamily protein (AHRD V3.3 --* AT2G47330.1)
Solyc05g055070.3	25.7446	33.1287	-0.364348	5.99567e-11	6.67263e-10	Ethylene receptor homolog (AHRD V3.3 *** Q9XET9_SOLLC)
Solyc09g098080.3	2.8225	1.04349	1.42342	6.01169e-11	6.68682e-10	Glycosyltransferase (AHRD V3.3 *** K4CWX9_SOLLC)
Solyc02g065610.3	8.66636	5.23466	0.729097	6.2142e-11	6.90455e-10	TRICHOME BIREFRINGENCE-LIKE 19 (AHRD V3.3 *** AT5G15900.2)
Solyc08g066420.1	23.4353	17.4481	0.424742	6.21142e-11	6.90455e-10	LOW QUALITY:Lachrymatory-factor synthase, putative (AHRD V3.3 *** B9RS03_RICCO)
Solyc09g014900.3	7.07792	10.9888	-0.634335	6.37578e-11	7.08024e-10	Cytochrome P450, putative (AHRD V3.3 *** B9RMP3_RICCO)
Solyc12g044260.2	36.9646	28.8729	0.357422	6.53838e-11	7.25686e-10	Glyoxylate reductase (AHRD V3.3 *** A0A1D1YDH1_9ARAE)
Solyc08g061930.3	33.3136	25.7373	0.371932	6.58284e-11	7.30224e-10	Cytokinin oxidase/dehydrogenase-like (AHRD V3.3 *** I0IUQ5_SOLLC)
Solyc03g113090.3	3.85022	7.07845	-0.869298	6.60515e-11	7.32301e-10	Serine/threonine-protein kinase atr (AHRD V3.3 *** A0A0B0N9L0_GOSAR)
Solyc02g091580.3	119.903	102.675	0.223362	6.64625e-11	7.36458e-10	Oligopeptidase A (AHRD V3.3 *** W9RQH4_9ROSA)
Solyc05g015320.3	2.62479	5.16748	-0.972551	6.99465e-11	7.74644e-10	microtubule-associated protein 65-8 (AHRD V3.3 *** AT1G27920.1)
Solyc07g015800.1	44.5461	35.5754	0.324416	7.01113e-11	7.75676e-10	F-box family protein, putative (AHRD V3.3 *** A0A061F027_THECC)
Solyc07g017800.3	157.559	181.817	-0.207198	7.01156e-11	7.75676e-10	La-related protein 6 isoform 1 (AHRD V3.3 *** A0A061GR72_THECC)
Solyc01g100970.3	260.45	295.023	-0.179831	7.04849e-11	7.79339e-10	Pyrrolidone-carboxylate peptidase family protein (AHRD V3.3 *** A9PGH9_POPTR)
Solyc09g098040.3	192.111	219.206	-0.190258	7.27681e-11	8.04149e-10	Phosphoglucan, water dikinase (AHRD V3.3 *** A0A072UBU6_MEDTR)
Solyc03g007810.3	16.6584	22.6242	-0.438739	7.29769e-11	8.0602e-10	Pyruvate kinase (AHRD V3.3 *** K4BEK3_SOLLC)
Solyc11g064980.1	1.27568	0.238414	2.38888	7.30526e-11	8.0642e-10	LOW QUALITY:Carboxy-terminal domain RNA polymerase II polypeptide A small phosphatase 1 (AHRD V3.3 --* A0A1D1YYA0_9ARAE)
Solyc06g050920.3	4.93697	8.57474	-0.794101	7.35549e-11	8.11353e-10	Trichome birefringence-like protein (AHRD V3.3 *** G7K771_MEDTR)
Solyc09g066280.3	31.724	40.2353	-0.340867	7.35789e-11	8.11353e-10	basic helix loop helix (bHLH) DNA-binding superfamily protein (AHRD V3.3 *** AT1G06150.1)
Solyc05g052570.3	58.3889	71.1705	-0.284644	7.37733e-11	8.13058e-10	Zinc finger transcription factor 39
Solyc01g100760.2	53.0186	43.009	0.301018	7.56033e-11	8.32777e-10	plant/protein (Protein of unknown function, DUF538) (AHRD V3.3 *** AT1G56580.1)
Solyc11g019910.1	13.599	18.9731	-0.477549	7.84063e-11	8.63187e-10	LOW QUALITY:Plant invertase/pectin methylesterase inhibitor (AHRD V3.3 *** I3T947_MEDTR)
Solyc12g088720.2	430.329	382.683	0.169319	7.98462e-11	8.78567e-10	Polyadenylate-binding protein (AHRD V3.3 *** K4DGU3_SOLLC)
Solyc06g076470.3	87.9363	103.322	-0.233316	8.17809e-11	8.9937e-10	Plant/T7H20-70 protein (AHRD V3.3 *** G7L5L0_MEDTR)
Solyc06g083080.3	1.66932	3.78074	-1.17042	8.23264e-11	9.04882e-10	Pathogenic type III effector avirulence factor Avr cleavage site-containing protein (AHRD V3.3 *** A0A118JW76_CYNCS)
Solyc02g086700.3	5.09418	2.59014	0.978585	8.48573e-11	9.32199e-10	Beta-1,3-glucanase (AHRD V3.3 *** Q9SYX6_TOBAC)
Solyc09g014240.3	13.6849	23.2775	-0.766958	8.82418e-11	9.68858e-10	Laccase (AHRD V3.3 *** P93366_TOBAC)
Solyc09g064380.3	9.00095	13.3514	-0.571511	8.86396e-11	9.72703e-10	Tetratricopeptide repeat-containing family protein (AHRD V3.3 *** B9GRB6_POPTR)
Solyc01g006560.3	414.576	364.869	0.183893	8.90149e-11	9.76297e-10	Lipoxygenase (AHRD V3.3 *** C0KKU8_SOLLC)
Solyc02g079360.2	33.1153	25.808	0.360636	9.0898e-11	9.96416e-10	Octicosapeptide/Phox/Bem1p family protein (AHRD V3.3 *** AT4G05150.1)
Solyc04g077010.3	71.3689	85.1172	-0.253875	9.10007e-11	9.97007e-10	Receptor protein kinase, putative (AHRD V3.3 *** B9R6R5_RICCO)
Solyc05g012900.3	11.3891	16.3022	-0.514451	9.13512e-11	1.00031e-09	JJH-R-like protein
Solyc08g061960.3	174.847	152.173	0.200597	9.24671e-11	1.01199e-09	Ribosomal protein S3 family protein (AHRD V3.3 *** AT5G35530.1)
Solyc02g071800.3	14.7736	20.8157	-0.49146	9.5148e-11	1.04077e-09	Receptor-like protein kinase (AHRD V3.3 *** B9I1R1_POPTR)
Solyc01g091530.3	47.0469	57.8152	-0.296309	9.53092e-11	1.04198e-09	Fasciclin-like arabinogalactan protein (AHRD V3.3 *** E3WHD6_9ROSI)
Solyc11g010420.2	5.55826	2.93829	0.919563	9.66126e-11	1.05566e-09	Dihydrofolate reductase-like protein (AHRD V3.3 *** G7JXR7_MEDTR)
Solyc01g060085.1	14.78	41.2257	-1.49727	9.70522e-11	1.0599e-09	Ribulose bisphosphate carboxylase large chain (AHRD V3.3 *-* RBL_LAVLA)
Solyc03g122340.3	31.942	40.2009	-0.331169	9.74753e-11	1.06395e-09	lipoxygenase D
Solyc05g054640.3	111.684	94.9026	0.234404	9.9439e-11	1.0848e-09	2-oxoglutarate dehydrogenase E1 component family protein (AHRD V3.3 *** B9HM58_POPTR)
Solyc04g011380.3	75.7232	90.0861	-0.251465	1.02614e-10	1.11884e-09	Zinc finger C3H1 domain-containing protein, putative (AHRD V3.3 *** A0A061FU07_THECC)
Solyc09g015830.2	35.7736	45.2197	-0.336262	1.06749e-10	1.1633e-09	Kinase, putative (AHRD V3.3 *** B9SRU2_RICCO)
Solyc02g078230.2	45.3531	55.561	-0.292657	1.06994e-10	1.16536e-09	Callose synthase-like protein (AHRD V3.3 *** A0A072V5B8_MEDTR)
Solyc03g032040.3	3.85713	6.83606	-0.824346	1.07666e-10	1.17205e-09	Tonoplast monosaccharide transporter 1
Solyc04g074400.1	0.317484	1.44945	-2.17885	1.0929e-10	1.18909e-09	Phosphate-responsive 1 family protein, putative (AHRD V3.3 *** A0A061FGC9_THECC)
Solyc12g014130.2	3.13477	5.82762	-0.89103	1.09918e-10	1.1953e-09	SUN-like protein 33
Solyc02g065000.1	28.4245	21.7417	0.387544	1.10561e-10	1.20165e-09	Calcium-binding EF-hand (AHRD V3.3 *** A0A103YH91_CYNCS)
Solyc06g069430.3	15.8593	10.9784	0.528438	1.14508e-10	1.24389e-09	FRUITFULL-like MADS-box 1
Solyc04g074450.1	1.51277	3.63949	-1.28013	1.14598e-10	1.24419e-09	Phosphate-responsive 1 family protein (AHRD V3.3 *** AT4G08950.1)
Solyc08g082110.3	5.61577	9.07012	-0.692999	1.14739e-10	1.24506e-09	WRKY transcription factor 54
Solyc07g043480.1	76.151	63.5832	0.260198	1.14817e-10	1.24525e-09	Glycosyltransferase (AHRD V3.3 *** A0A0A1WC49_NICAT)
Solyc03g033790.3	11.6829	7.63277	0.612437	1.16377e-10	1.2615e-09	P-loop containing nucleoside triphosphate hydrolases superfamily protein (AHRD V3.3 *** AT3G50940.1)
Solyc10g005050.3	481.89	546.307	-0.180467	1.16695e-10	1.26428e-09	Thylakoid membrane phosphoprotein, chloroplastic (AHRD V3.3 *** A0A1D1Z1Z5_9ARAE)
Solyc07g062220.3	25.3995	32.5806	-0.359454	1.18576e-10	1.28398e-09	Trichome birefringence-like protein (AHRD V3.3 *** G7IKB9_MEDTR)
Solyc09g011380.3	39.84	31.5645	0.334598	1.18929e-10	1.28712e-09	BEL1-like homeodomain protein (AHRD V3.3 *** G7L5K2_MEDTR)
Solyc02g021290.1	8.17208	22.2874	-1.4507	1.19352e-10	1.29101e-09	LOW QUALITY:Photosystem II 32 kDa protein (AHRD V3.3 *-* G4VY79_9MARC)
Solyc03g116150.3	63.358	52.2636	0.277669	1.20333e-10	1.30093e-09	S-adenosyl-L-methionine-dependent methyltransferases superfamily protein (AHRD V3.3 *** AT1G26850.2)
Solyc10g086660.2	45.8719	36.9015	0.314299	1.20832e-10	1.30563e-09	Rop guanine nucleotide exchange factor, putative (AHRD V3.3 *** B9T764_RICCO)
Solyc10g006030.3	94.308	80.0043	0.237081	1.25602e-10	1.35646e-09	Ribosomal protein S10 (AHRD V3.3 *** A0A103Y4F5_CYNCS)
Solyc04g009540.1	91.8869	77.625	0.243962	1.26567e-10	1.36616e-09	Ribosomal protein L10 (AHRD V3.3 *** A0A124SGM8_CYNCS)
Solyc12g049030.1	6.764	3.81941	0.825867	1.26705e-10	1.36693e-09	Fatty acid desaturase (AHRD V3.3 *** B3SP99_CAPAN)
Solyc08g067540.1	38.1765	30.1701	0.33856	1.30266e-10	1.40461e-09	Non-specific lipid-transfer protein (AHRD V3.3 *** K4CLY0_SOLLC)
Solyc08g082010.3	130.792	112.132	0.221523	1.3135e-10	1.41554e-09	Myosin heavy chain-like protein (AHRD V3.3 *** Q9FJ35_ARATH)
Solyc06g050350.3	1.99887	4.31986	-1.10733	1.33768e-10	1.44085e-09	weak chloroplast movement under blue light protein (DUF827) (AHRD V3.3 *** AT2G38370.2)
Solyc09g075920.1	14.5221	19.9649	-0.46149	1.34816e-10	1.45136e-09	Serine/threonine-protein kinase (AHRD V3.3 *** K4CVG9_SOLLC)
Solyc06g053830.3	69.3737	83.0443	-0.259234	1.37034e-10	1.47447e-09	auxin-regulated IAA7
Solyc04g008370.2	5.56262	8.97363	-0.690203	1.37432e-10	1.47797e-09	Serine/threonine-protein kinase (AHRD V3.3 *** M1CVL4_SOLTU)
Solyc05g009210.1	4.61747	7.82972	-0.760669	1.37684e-10	1.4799e-09	LOW QUALITY:membrane-associated kinase regulator (AHRD V3.3 *** AT1G68330.1)
Solyc10g080730.2	45.4024	36.4486	0.316577	1.38525e-10	1.48816e-09	Thioredoxin, putative (AHRD V3.3 *** B9SHJ2_RICCO)
Solyc06g051080.3	130.874	112.243	0.2216	1.4122e-10	1.51631e-09	UDP-glucose pyrophosphorylase (AHRD V3.3 *** G7JBW8_MEDTR)
Solyc01g088100.3	204.965	178.783	0.196984	1.4365e-10	1.5416e-09	Zinc finger transcription factor 12
Solyc12g006230.2	16.6792	22.3623	-0.423485	1.48339e-10	1.59108e-09	RING/U-box superfamily protein, putative (AHRD V3.3 *** A0A061DMB3_THECC)
Solyc04g080260.3	34.4323	43.111	-0.322712	1.50899e-10	1.61769e-09	Glucan endo-1,3-beta-glucosidase, putative (AHRD V3.3 *** B9R7T0_RICCO)
Solyc03g079940.3	89.0687	75.3608	0.240619	1.51556e-10	1.62388e-09	Mitochondrial import inner membrane translocase subunit Tim17-like protein (AHRD V3.3 *** A0A0B0N7E3_GOSAR)
Solyc03g093120.4	0.14904	1.02461	-2.78044	1.5254e-10	1.63357e-09	xyloglucan endotransglucosylase-hydrolase
Solyc03g026370.1	4.16815	7.26104	-0.79765	1.54908e-10	1.65806e-09	LOW QUALITY:Peptidoglycan-binding LysM domain-containing protein (AHRD V3.3 *** A0A061G7P2_THECC)
Solyc04g055200.3	11.5159	7.51276	0.613746	1.55857e-10	1.66734e-09	Asparagine synthetase, putative (AHRD V3.3 *** B9SZ39_RICCO)
Solyc02g077670.3	21.8198	28.5541	-0.388354	1.58333e-10	1.69294e-09	DnaJ-like protein (AHRD V3.3 *** Q9SP09_TOBAC)
Solyc10g080090.2	18.239	13.1382	0.472654	1.62673e-10	1.73844e-09	BED zinc finger,hAT family dimerization domain (AHRD V3.3 *** A0A061G8Z6_THECC)
Solyc05g014970.3	26.1261	33.4952	-0.356897	1.66548e-10	1.77892e-09	Urease (AHRD V3.3 *** K4BYL5_SOLLC)
Solyc01g098800.3	6.41353	10.051	-0.649165	1.67351e-10	1.78657e-09	Cation calcium exchanger (AHRD V3.3 *** Q2HTM6_MEDTR)
Solyc11g044250.2	93.7924	78.6961	0.253386	1.67507e-10	1.78729e-09	K(+) efflux antiporter (AHRD V3.3 *** A0A0K9NYY6_ZOSMR)
Solyc12g042060.2	265.211	232.292	0.191736	1.76889e-10	1.88642e-09	ATP-dependent Clp protease ATP-binding subunit ClpA homolog CD4B, chloroplastic (AHRD V3.3 *-* CLPAB_SOLLC)
Solyc03g123500.4	96.2741	81.6987	0.236778	1.78072e-10	1.89706e-09	GCC box binding protein C.4
Solyc11g071760.3	0.228495	1.1809	-2.33145	1.78065e-10	1.89706e-09	regulator of gene silencing AY642285
Solyc03g123590.3	3.26068	1.3878	1.2293	1.80694e-10	1.92398e-09	Remorin family protein (AHRD V3.3 *** B9N7I2_POPTR)
Solyc01g097510.3	13.3281	18.495	-0.470439	1.82142e-10	1.93839e-09	annexin 3
Solyc04g079320.3	81.3713	95.5669	-0.231942	1.83403e-10	1.95079e-09	Uroporphyrinogen-III synthase (AHRD V3.3 *** W8TFM0_TOBAC)
Solyc02g077680.3	86.574	73.1788	0.242525	1.87684e-10	1.99529e-09	Alpha-1,4 glucan phosphorylase (AHRD V3.3 *** K4B8Z3_SOLLC)
Solyc12g010420.1	0.385925	1.52504	-1.96378	1.91445e-10	2.03422e-09	LOW QUALITY:NHL domain protein (AHRD V3.3 --* AT5G14895.1)
Solyc07g008620.1	5.71648	9.28381	-0.699408	1.94241e-10	2.06285e-09	EIX receptor 1
Solyc10g008740.3	259.81	228.343	0.18645	1.96356e-10	2.08423e-09	Mg-protoporphyrin IX chelatase (AHRD V3.3 *** K4CY51_SOLLC)
Solyc02g067980.3	44.4853	35.7168	0.317282	1.96941e-10	2.08935e-09	Serine/threonine protein phosphatase 2A regulatory subunit B (AHRD V3.3 *** B9HTC9_POPTR)
Solyc01g094140.3	20.8533	15.2998	0.444863	1.983e-10	2.10268e-09	Cytochrome P450 family protein (AHRD V3.3 *** B9IC22_POPTR)
Solyc07g007790.3	530.896	595.762	-0.166121	2.00781e-10	2.12788e-09	sucrose-phosphate synthase
Solyc12g057100.2	19.0794	25.1574	-0.39934	2.02566e-10	2.14569e-09	Purine permease (AHRD V3.3 *** G7KBC7_MEDTR)
Solyc02g031840.3	62.9305	75.1606	-0.255633	2.10062e-10	2.22393e-09	Potassium transporter (AHRD V3.3 *** M1BIK3_SOLTU)
Solyc01g109100.2	10.2268	6.45577	0.664384	2.12126e-10	2.24463e-09	LOW QUALITY:phytochrome interacting factor 3-like 5 (AHRD V3.3 --* AT2G20180.6)
Solyc01g068460.3	48.699	60.1623	-0.30486	2.17376e-10	2.29898e-09	Plant calmodulin-binding-like protein (AHRD V3.3 *** G7IW85_MEDTR)
Solyc12g057075.1	7.87407	11.8277	-0.58799	2.17957e-10	2.30394e-09	Purine permease-like protein (AHRD V3.3 *-* G7J4H5_MEDTR)
Solyc01g059880.3	71.9045	60.115	0.25796	2.23341e-10	2.35963e-09	ATP-citrate synthase, putative (AHRD V3.3 *** B9RZR0_RICCO)
Solyc02g092440.3	44.5041	54.3887	-0.289369	2.27661e-10	2.40403e-09	Outer mitochondrial membrane protein porin (AHRD V3.3 *** B6SS48_MAIZE)
Solyc10g079170.2	3.37011	6.24499	-0.886188	2.32854e-10	2.45759e-09	LRR receptor-like kinase family protein (AHRD V3.3 *** A0A072U3C5_MEDTR)
Solyc07g064720.3	3.71044	1.69381	1.13007	2.33722e-10	2.46548e-09	GDSL esterase/lipase (AHRD V3.3 *** W9RB61_9ROSA)
Solyc01g005550.3	146.03	126.405	0.208731	2.37243e-10	2.50004e-09	carboxyl-terminal peptidase (DUF239) (AHRD V3.3 *** AT2G44210.1)
Solyc03g063560.3	1225.97	1373.4	-0.162953	2.3715e-10	2.50004e-09	Glutamate synthase, putative (AHRD V3.3 *** B9SLP5_RICCO)
Solyc02g079790.3	1.06784	2.83913	-1.38463	2.39302e-10	2.52044e-09	transmembrane protein, putative (Protein of unknown function, DUF538) (AHRD V3.3 *** AT3G07470.3)
Solyc04g074580.1	155.661	134.119	0.215627	2.4421e-10	2.57081e-09	Histone H3 (AHRD V3.3 *** K7VSQ3_MAIZE)
Solyc04g074300.3	193.48	168.954	0.195979	2.46599e-10	2.59462e-09	40S ribosomal protein S2 (AHRD V3.3 *** K7WJZ4_SOLTU)
Solyc06g035720.3	23.9676	31.7085	-0.405583	2.47772e-10	2.60563e-09	BAG family molecular chaperone regulator 2 (AHRD V3.3 *** BAG2_ARATH)
Solyc09g009040.3	66.5351	54.9237	0.27706	2.47973e-10	2.6064e-09	Sterol C-14 reductase (AHRD V3.3 *** A0A072VKE7_MEDTR)
Solyc09g005120.3	7.42489	11.3401	-0.611406	2.52796e-10	2.65573e-09	DnaJ domain-containing protein (AHRD V3.3 *** A0A103YM06_CYNCS)
Solyc08g014280.3	10.9764	15.6769	-0.512375	2.55181e-10	2.67831e-09	SUN-like protein 21
Solyc10g009480.3	1.44444	3.4416	-1.25084	2.55208e-10	2.67831e-09	Cytochrome b561/ferric reductase transmembrane with DOMON related domain-containing protein (AHRD V3.3 *** AT3G61750.1)
Solyc03g070440.3	4.19446	7.30391	-0.80344	2.58774e-10	2.71433e-09	COBRA-like protein (AHRD V3.3 *** L0ATP1_POPTO)
Solyc09g060100.3	94.8744	79.6041	0.252003	2.65183e-10	2.78013e-09	transmembrane protein (AHRD V3.3 *** AT4G13150.1)
Solyc09g091280.3	60.6615	49.99	0.278672	2.66578e-10	2.79333e-09	Retinoblastoma-related protein 1 (AHRD V3.3 *** H9E8V1_SOLLC)
Solyc03g083400.3	69.0706	82.1538	-0.250342	2.71202e-10	2.84032e-09	CCT motif family protein (AHRD V3.3 *** A0A061G1S7_THECC)
Solyc02g079960.3	28.2597	35.674	-0.336269	2.76443e-10	2.89373e-09	Thioredoxin (AHRD V3.3 *** A0A061F6X0_THECC)
Solyc07g066430.3	46.2917	37.4868	0.303822	2.78335e-10	2.91204e-09	Obg-like ATPase 1 (AHRD V3.3 *** K4CHW8_SOLLC)
Solyc05g007980.3	101.112	86.4472	0.226147	2.80107e-10	2.92908e-09	Sulfate transporter, putative (AHRD V3.3 *** B9SJ59_RICCO)
Solyc04g072760.3	5.25889	2.73377	0.942277	2.84525e-10	2.97376e-09	Sulfate transporter (AHRD V3.3 *** S6A1Z9_NICAT)
Solyc12g015880.2	418.756	372.864	0.167554	2.86567e-10	2.99357e-09	Heat shock protein 90-1
Solyc05g055510.3	11.5238	7.64396	0.592465	2.89787e-10	3.02566e-09	Pectate lyase (AHRD V3.3 *** K4C2M7_SOLLC)
Solyc06g075790.3	30.6648	38.8233	-0.337858	2.92614e-10	3.05362e-09	DNA-binding protein (AHRD V3.3 *** AT5G59830.3)
Solyc02g061990.3	5.26218	2.75041	0.934129	2.94387e-10	3.07055e-09	Bzip transcription factor (AHRD V3.3 *** A0A087GK23_ARAAL)
Solyc03g080100.3	12.843	18.0711	-0.492761	2.95552e-10	3.08113e-09	Heavy metal transport/detoxification superfamily protein (AHRD V3.3 *-* AT5G24580.4)
Solyc06g071770.3	53.1088	43.5887	0.285158	2.96901e-10	3.09361e-09	Ubiquitin-associated/TS-N domain protein, putative (AHRD V3.3 *-* A0A072UPL1_MEDTR)
Solyc02g078210.3	224.95	257.706	-0.195662	2.97419e-10	3.09743e-09	Ubiquitin-conjugating enzyme family protein (AHRD V3.3 *** U5FV88_POPTR)
Solyc08g080290.3	0.12718	1.05922	-3.00627	3.02379e-10	3.14748e-09	Dehydration responsive element binding transcription factor (AHRD V3.3 *** W6FIY4_9ROSA)
Solyc11g045330.2	10.4268	14.9548	-0.522342	3.059e-10	3.18251e-09	GPI-anchored protein (AHRD V3.3 *** AT2G30700.1)
Solyc05g053300.3	268.206	235.167	0.18969	3.13569e-10	3.26064e-09	dihydrolipoamide dehydrogenase precursor
Solyc09g092250.3	82.4006	97.0068	-0.235651	3.33013e-10	3.46107e-09	Zinc finger transcription factor 55
Solyc10g051030.2	7.70893	4.59758	0.747826	3.3647e-10	3.49509e-09	electron transporter%2C putative (Protein of unknown function%2C DUF547) (AHRD V3.3 *** AT5G66600.9)
Solyc12g014290.2	46.067	55.9295	-0.279317	3.36629e-10	3.49509e-09	multiprotein bridging factor 1c
Solyc01g100660.3	78.6269	93.4462	-0.247504	3.52144e-10	3.65432e-09	Basic helix-loop-helix transcription factor (AHRD V3.3 *** A0A0S3TVX2_CITUN)
Solyc03g083570.3	70.7111	59.228	0.255875	3.52874e-10	3.66004e-09	low psii accumulation2 (AHRD V3.3 *** AT5G51545.1)
Solyc11g011260.1	119.108	137.884	-0.212168	3.53862e-10	3.66843e-09	GAI
Solyc03g031980.3	6.32372	9.92582	-0.646899	3.58622e-10	3.71588e-09	Clade XVI lectin receptor kinase (AHRD V3.3 *** K4BFG9_SOLLC)
Solyc07g005760.3	164.161	142.593	0.202532	3.68833e-10	3.81974e-09	hydroxycinnamoyl CoA quinate transferase
Solyc04g083010.3	187.831	164.656	0.189794	3.71864e-10	3.84918e-09	ABC1-like kinase 3
Solyc03g098320.3	293.712	260.447	0.173367	3.72084e-10	3.84952e-09	Myb transcription factor (AHRD V3.3 *** A0A072UBN0_MEDTR)
Solyc02g064640.3	39.9504	49.0935	-0.298122	3.82039e-10	3.95051e-09	Adenylyl-sulfate kinase (AHRD V3.3 *** K4B6Q1_SOLLC)
Solyc06g007440.3	19.1158	25.6045	-0.419473	3.83355e-10	3.96212e-09	Non-specific serine/threonine protein kinase (AHRD V3.3 *** K4C3C6_SOLLC)
Solyc03g007470.3	38.8325	30.3449	0.35731	3.85742e-10	3.98477e-09	Ubiquitin-conjugating enzyme E2 (AHRD V3.3 *** A0A0K9PK38_ZOSMR)
Solyc01g017220.1	8.42312	12.5456	-0.577489	3.94482e-10	4.07299e-09	ATP synthase epsilon chain, chloroplastic (AHRD V3.3 *** ATPE_SOLLC)
Solyc08g075710.3	16.8106	22.5424	-0.420822	3.99748e-10	4.12528e-09	Amino acid permease family protein (AHRD V3.3 *** AT1G31830.1)
Solyc06g007190.3	0.485976	1.69832	-1.78204	4.02368e-10	4.15022e-09	Protein phosphatase 2C (AHRD V3.3 *** Q3V656_SOLTU)
Solyc07g042520.3	28.0597	81.3414	-1.5528	4.06163e-10	4.18725e-09	Sucrose synthase (AHRD V3.3 *** M1B219_SOLTU)
Solyc09g092170.2	17.3445	23.0513	-0.408633	4.07682e-10	4.20079e-09	Beta-galactosidase (AHRD V3.3 *** A0A0V0IVF7_SOLCH)
Solyc06g054220.2	3.08604	5.68052	-0.880247	4.22377e-10	4.35001e-09	Photosystem II reaction center PsbP family protein (AHRD V3.3 --* AT4G15510.1)
Solyc01g098910.3	5.11125	8.30348	-0.70228	4.3068e-10	4.43329e-09	Peroxisomal carrier protein (AHRD V3.3 *** B6TAM1_MAIZE)
Solyc07g048060.2	0.443896	1.62343	-1.85728	4.34567e-10	4.47105e-09	Auxin-induced in root cultures protein 12, putative (AHRD V3.3 *-* B9T181_RICCO)
Solyc02g065070.3	83.7765	70.9714	0.23959	4.44436e-10	4.56873e-09	CDPK-related kinase (AHRD V3.3 *** AT3G50530.1)
Solyc09g064930.3	109.325	93.82	0.220422	4.44508e-10	4.56873e-09	R3H domain protein (AHRD V3.3 *** AT1G03250.1)
Solyc01g095200.3	120.994	139.808	-0.208704	4.48677e-10	4.60926e-09	proteinase inhibitor 2
Solyc01g112050.3	44.0781	53.7412	-0.285233	4.51581e-10	4.63676e-09	DUF630 family protein, putative (DUF630 and DUF632) (AHRD V3.3 *** AT1G21740.1)
Solyc01g088760.3	40.1148	31.856	0.330687	4.52284e-10	4.64165e-09	Cytochrome P450, putative (AHRD V3.3 *** A0A061DWV1_THECC)
Solyc03g097460.3	54.6282	65.466	-0.260828	4.52749e-10	4.64409e-09	integrator complex subunit (AHRD V3.3 *** AT3G07530.3)
Solyc01g079650.3	15.2213	20.6101	-0.435356	4.74849e-10	4.86834e-09	CTP synthase (AHRD V3.3 *** A0A0V0IPL0_SOLCH)
Solyc03g116280.3	13.7025	18.6824	-0.44832	4.84846e-10	4.96833e-09	1-aminocyclopropane-1-carboxylate oxidase 2 (AHRD V3.3 *-* M7YEU7_TRIUA)
Solyc05g018300.3	94.9047	80.7837	0.232414	4.91069e-10	5.02958e-09	Phosphatase 2c, putative isoform 1 (AHRD V3.3 *** A0A061GUC7_THECC)
Solyc07g064050.3	3.88896	6.79934	-0.805301	4.91403e-10	5.03048e-09	Hexosyltransferase (AHRD V3.3 *** K4CH88_SOLLC)
Solyc06g065900.3	27.4627	34.7723	-0.339494	4.91708e-10	5.03108e-09	Serine-rich protein-related (AHRD V3.3 *** A0A061GN42_THECC)
Solyc09g008230.3	77.5702	92.4774	-0.252353	4.94142e-10	5.05346e-09	Zinc finger family protein (AHRD V3.3 *** A9P9T1_POPTR)
Solyc01g107870.3	690.965	620.355	0.155443	4.96598e-10	5.07603e-09	Polyadenylate-binding protein (AHRD V3.3 *** K4B303_SOLLC)
[truncated: 5,606 more rows]

## Sheet: Roots
Gene	WT_root.S	WT_root.C	log2FC	P-value	FDR	Description
Solyc00g007300.3	123	12.3896	3.31094	0	0	Leucine-rich repeat-containing protein, putative (AHRD V3.3 *** B9T2K7_RICCO)
Solyc00g048510.3	151.06	1.5931	6.5636	0	0	Phloem protein 2 (AHRD V3.3 *** D0R6I7_MALDO)
Solyc00g050430.3	628.015	5.66214	6.79083	0	0	bHLH transcription factor 073
Solyc00g322635.1	54.5088	797.422	-3.87549	0	0	MLP-like protein 28 (AHRD V3.3 *** AT1G70830.2)
Solyc01g005390.3	60.7803	1.44201	5.39899	0	0	Nudix hydrolase (AHRD V3.3 *** A0A061E9N4_THECC)
Solyc01g005470.3	48.1541	2.78723	4.10395	0	0	PLANT CADMIUM RESISTANCE 2 (AHRD V3.3 *** AT1G14870.1)
Solyc01g005570.3	102.602	22.3867	2.19325	0	0	DUF1639 family protein (AHRD V3.3 *** A0A072U1E7_MEDTR)
Solyc01g006510.3	157.353	38.0837	2.04635	0	0	sorbitol related enzyme
Solyc01g006720.3	0.574275	331.842	-9.12985	0	0	ABC transporter family protein (AHRD V3.3 *** B9IIG9_POPTR)
Solyc01g006890.3	70.7104	12.9668	2.44851	0	0	EEIG1/EHBP1 N-terminal domain-containing protein (AHRD V3.3 *** A0A103XH66_CYNCS)
Solyc01g006930.3	62.0303	244.763	-1.98048	0	0	Nuclear transcription factor Y subunit A-10, putative (AHRD V3.3 *** A0A061EVQ6_THECC)
Solyc01g007130.3	8.45797	105.749	-3.64525	0	0	Receptor-like protein kinase (AHRD V3.3 *** Q58JF6_SOLPI)
Solyc01g008070.3	113.869	26.9289	2.08326	0	0	Gut esterase (DUF1350) (AHRD V3.3 *** AT5G47860.1)
Solyc01g008780.3	2.8856	45.6323	-3.96991	0	0	Phospholipase A2 family protein (AHRD V3.3 *** AT4G29070.2)
Solyc01g009420.3	469.876	153.195	1.61708	0	0	UDP-apiose/xylose synthase (AHRD V3.3 *** Q2I2N3_SOLTU)
Solyc01g009820.3	144.373	32.0749	2.16818	0	0	Hydroxyproline-rich glycoprotein family protein, putative (AHRD V3.3 *** A0A061E526_THECC)
Solyc01g009860.3	17.4353	115.777	-2.73723	0	0	NAC domain protein (AHRD V3.3 *** B2ZGQ7_SOYBN)
Solyc01g010150.3	0.83838	36.6427	-5.4047	0	0	ACT domain-containing protein (AHRD V3.3 *** A0A118JXJ7_CYNCS)
Solyc01g010290.3	3.16654	77.216	-4.60076	0	0	Ureide permease (AHRD V3.3 *** A0A124SG70_CYNCS)
Solyc01g049770.3	49.3981	3.53206	3.78519	0	0	LOW QUALITY:SPT2 chromatin protein (AHRD V3.3 --* AT4G37860.2)
Solyc01g057910.3	80.4579	15.8905	2.33942	0	0	R2R3MYB transcription factor 2
Solyc01g058140.3	267.975	73.6707	1.86277	0	0	beta-glycosidase 2
Solyc01g058260.3	21.7242	209.39	-3.27116	0	0	Poly(A) polymerase, putative (AHRD V3.3 *** B9RZU0_RICCO)
Solyc01g058320.3	98.7662	14.3068	2.78779	0	0	transmembrane protein (AHRD V3.3 *** AT3G17120.5)
Solyc01g065700.3	1062.63	249.201	2.0943	0	0	Protein phosphatase 2C family protein (AHRD V3.3 *** AT5G27930.2)
Solyc01g066520.3	116.033	18.3815	2.65924	0	0	Dihydrolipoamide acetyltransferase component of pyruvate dehydrogenase complex (AHRD V3.3 *** K4AWQ5_SOLLC)
Solyc01g066720.3	722.733	30.8232	4.55257	0	0	Hypoxia-responsive family protein (AHRD V3.3 *** G7I8Q8_MEDTR)
Solyc01g066870.3	63.909	10.4706	2.60862	0	0	Protein phosphatase 2C family protein (AHRD V3.3 *** AT3G16560.4)
Solyc01g067090.3	124.208	12.5437	3.30552	0	0	Arginine-glutamic acid dipeptide repeats protein (AHRD V3.3 *** A0A1D1ZEZ0_9ARAE)
Solyc01g067300.3	16.5072	172.434	-3.37447	0	0	CASP-like protein (AHRD V3.3 *** K4AWX9_SOLLC)
Solyc01g067360.3	125.532	5.92139	4.40497	0	0	CHY-type/CTCHY-type/RING-type Zinc finger protein (AHRD V3.3 *** AT5G18650.1)
Solyc01g067640.3	12.1494	77.8222	-2.6889	0	0	Protein kinase superfamily protein (AHRD V3.3 *** AT1G54610.3)
Solyc01g067750.3	1016.75	95.3248	3.41411	0	0	dehydroquinate dehydratase/shikimate:NADP oxidoreductase
Solyc01g068410.3	1080.76	51.1965	4.3976	0	0	SlPIN5
Solyc01g068590.3	799.51	112.612	2.82749	0	0	metal ion-binding protein (AHRD V3.3 *** AT3G62010.1)
Solyc01g073640.3	6.79967	133.429	-4.28901	0	0	alcohol dehydrogenase-3,Pfam:PF13561
Solyc01g073670.3	1.14322	256.97	-7.78907	0	0	Major facilitator superfamily protein (AHRD V3.3 *** AT3G60070.5),Pfam:PF13347
Solyc01g073740.3	679.63	77.9416	3.12359	0	0	Citrate synthase (AHRD V3.3 *** M1CTV7_SOLTU)
Solyc01g073810.2	29.7055	0.0560351	8.70251	0	0	LOW QUALITY:Cysteine/Histidine-rich C1 domain family protein (AHRD V3.3 *** AT2G44380.1)
Solyc01g073820.3	29.2013	0.547549	5.73965	0	0	LOW QUALITY:Cysteine/Histidine-rich C1 domain family protein (AHRD V3.3 *** AT2G44380.1)
Solyc01g073830.1	73.6466	0.150147	8.85152	0	0	LOW QUALITY:Cysteine/Histidine-rich C1 domain family protein (AHRD V3.3 *-* AT2G27660.1)
Solyc01g073860.3	43.1532	0.0607548	9.47853	0	0	Cysteine/Histidine-rich C1 domain family protein (AHRD V3.3 *** AT2G44380.1)
Solyc01g074010.3	238.41	52.0897	2.19411	0	0	Protein kinase superfamily protein (AHRD V3.3 *** AT2G32850.2)
Solyc01g079150.3	2.87218	52.3399	-4.1915	0	0	Boron transporter (AHRD V3.3 *** B6V758_VITVI)
Solyc01g079160.3	3.84396	57.6866	-3.88623	0	0	GDSL esterase/lipase (AHRD V3.3 *** W9R6R2_9ROSA)
Solyc01g079480.3	499.32	45.9691	3.44213	0	0	BZIP transcription factor (AHRD V3.3 *** Q1HW69_CAPAN)
Solyc01g079940.3	1718.71	2.23743	9.59526	0	0	Eukaryotic aspartyl protease family protein (AHRD V3.3 *** AT1G03220.1)
Solyc01g079950.3	189.596	2.77246	6.07883	0	0	Xyloglucan-specific endoglucanase inhibitor protein 2 (AHRD V3.3 *** F1DHN5_SOLTU)
Solyc01g079960.2	619.799	1.12028	9.11219	0	0	Eukaryotic aspartyl protease family protein (AHRD V3.3 *** AT1G03220.1)
Solyc01g079980.3	74.0643	5.03186	3.87084	0	0	Eukaryotic aspartyl protease family protein (AHRD V3.3 *** AT1G03220.1)
Solyc01g080010.2	50.9551	3.78191	3.74765	0	0	xyloglucan endoglucanase inhibitor
Solyc01g080170.3	92.5345	24.0073	1.94772	0	0	Hydroxymethylglutaryl-CoA lyase (AHRD V3.3 *** W9QRW1_9ROSA)
Solyc01g080400.3	139.942	17.257	3.01813	0	0	Protein phosphatase 2C family protein (AHRD V3.3 *** AT3G06270.1)
Solyc01g080480.3	2.44245	98.1065	-5.31382	0	0	Endonuclease/exonuclease/phosphatase family protein (AHRD V3.3 *** B9HM94_POPTR)
Solyc01g080620.3	147.393	35.4824	2.05484	0	0	BTB/POZ domain-containing protein isoform 1 (AHRD V3.3 *** A0A061EQ91_THECC)
Solyc01g081570.3	223.75	61.1321	1.87069	0	0	carboxyl-terminal peptidase (DUF239) (AHRD V3.3 *** AT2G44210.1)
Solyc01g081600.3	12.7296	115.788	-3.18231	0	0	Non-specific lipid-transfer protein (AHRD V3.3 *** K4AY52_SOLLC)
Solyc01g086960.3	476.868	161.804	1.55964	0	0	Zinc finger A20 and AN1 domain-containing stress-associated protein (AHRD V3.3 *** A0A0K9Q649_ZOSMR)
Solyc01g087090.3	258.843	14.9373	4.1138	0	0	beta glucosidase 8 (AHRD V3.3 --* AT3G62750.1)
Solyc01g087490.3	434.222	111.121	1.9682	0	0	Peptidyl-prolyl cis-trans isomerase FKBP42 (AHRD V3.3 *-* A0A0B2RKD3_GLYSO)
Solyc01g087530.3	168.71	26.4056	2.67522	0	0	Zinc transporter (AHRD V3.3 *** A0A0K9NP89_ZOSMR)
Solyc01g087560.3	696.348	28.8565	4.59321	0	0	Methyltransferase (AHRD V3.3 *** K4AYE6_SOLLC)
Solyc01g087980.3	753.744	51.9254	3.85984	0	0	LOW QUALITY:BPS1, putative (AHRD V3.3 *** A0A072TVX0_MEDTR)
Solyc01g088160.3	70.1688	9.66043	2.8669	0	0	cytokinin oxidase2
Solyc01g088550.3	1.28114	34.1796	-4.71647	0	0	Purine permease family protein (AHRD V3.3 *** B9I8W9_POPTR)
Solyc01g088660.3	26.6266	130.898	-2.29964	0	0	senescence-associated family protein (DUF581) (AHRD V3.3 *** AT2G44670.1)
Solyc01g088810.3	42.7157	3.47637	3.62366	0	0	Ankyrin repeat-containing protein (AHRD V3.3 *** A0A118K0H6_CYNCS)
Solyc01g088820.2	118.964	6.97199	4.09714	0	0	LOW QUALITY:Transcription factor, putative (AHRD V3.3 *** B9SKE7_RICCO)
Solyc01g089970.3	3992.96	287.925	3.79421	0	0	Nucleoside diphosphate kinase (AHRD V3.3 *** NDK_CAPAN)
Solyc01g090430.3	74.6513	10.7377	2.79119	0	0	NRC1
Solyc01g090480.3	209.845	41.3763	2.34332	0	0	RNA-binding KH domain-containing protein isoform 1 (AHRD V3.3 *** A0A061DUL9_THECC)
Solyc01g090610.3	13.2628	292.785	-4.45877	0	0	2-oxoglutarate-dependent dioxygenase (AHRD V3.3 *** A0A061G9S7_THECC)
Solyc01g090630.3	4.07499	237.458	-5.85433	0	0	2-oxoglutarate-dependent dioxygenase (AHRD V3.3 *** A0A061G9S7_THECC)
Solyc01g090660.3	43.3144	2.18638	4.29475	0	0	carotenoid cleavage dioxygenase7
Solyc01g090910.3	244.431	53.5256	2.19114	0	0	Vesicle-associated protein 1-1 (AHRD V3.3 *** VAP11_ARATH)
Solyc01g091050.3	3588.58	4.99887	9.47846	0	0	Pectinesterase (AHRD V3.3 *** K4AZ45_SOLLC)
Solyc01g091060.1	122.182	0.271567	8.76595	0	0	Pectinesterase (AHRD V3.3 *** K4AZ46_SOLLC)
Solyc01g091100.2	61.8404	1.77866	5.12616	0	0	LOW QUALITY:Plant invertase/pectin methylesterase inhibitor (AHRD V3.3 *** G7KG88_MEDTR)
Solyc01g091160.4	160.083	26.1534	2.61338	0	0	arginase 1 ARG1
Solyc01g091180.3	182.34	2.89664	5.96914	0	0	peptide transporter 1 (AHRD V3.3 *** AT3G54140.2)
Solyc01g091280.3	166.99	39.0972	2.09561	0	0	S-acyltransferase (AHRD V3.3 *** K4AZ68_SOLLC)
Solyc01g091520.3	88.5022	20.0671	2.14202	0	0	Enoyl-CoA hydratase/isomerase family protein (AHRD V3.3 *** B9HTL0_POPTR)
Solyc01g091620.3	1193.5	63.7424	4.22902	0	0	Kinase family protein (AHRD V3.3 *** D7M6L5_ARALL)
Solyc01g091690.3	82.3052	14.5976	2.49699	0	0	S-adenosyl-L-methionine-dependent methyltransferases superfamily protein (AHRD V3.3 *** AT4G00750.1)
Solyc01g091740.3	235.312	15.9143	3.8808	0	0	U-box domain-containing protein 3 (AHRD V3.3 *** A0A0B2R036_GLYSO)
Solyc01g091870.3	0.0540454	46.9955	-9.5181	0	0	SPX domain-containing family protein (AHRD V3.3 *** B9GW54_POPTR)
Solyc01g094060.3	313.554	75.6388	2.05205	0	0	BEACH domain-containing protein (AHRD V3.3 *** A0A124SBD7_CYNCS)
Solyc01g094170.3	551.776	31.8614	4.11363	0	0	Digalactosyldiacylglycerol synthase (AHRD V3.3 *** A2Q3N6_MEDTR)
Solyc01g094330.3	80.4175	12.4802	2.68628	0	0	Variant surface glycoprotein ILTAT 1.23 (AHRD V3.3 *** A0A1D1YEL4_9ARAE)
Solyc01g094410.3	618.821	111.719	2.47032	0	0	C2 calcium/lipid-binding plant phosphoribosyltransferase family protein (AHRD V3.3 *** AT4G11610.1)
Solyc01g094480.3	419.501	135.409	1.63246	0	0	WD40 repeat-like protein (AHRD V3.3 *** I0Z536_COCSC)
Solyc01g094485.1	112.739	4.46888	4.65361	0	0	NAC transcription factor (AHRD V3.3 *-* B3VK71_TOBAC)
Solyc01g094660.3	356.072	95.2817	1.90111	0	0	Kinase family protein (AHRD V3.3 *** D7LDA2_ARALL)
Solyc01g094700.3	6.29952	83.4492	-3.71021	0	0	Glycerol-3-phosphate acyltransferase (AHRD V3.3 *** G7LBQ7_MEDTR)
Solyc01g094720.3	300.745	10.3326	4.86203	0	0	Phosphate transporter (AHRD V3.3 *** A0A0B5WYA8_MANES)
Solyc01g094890.3	1.47888	239.451	-7.31259	0	0	Ferric reductase oxidase (AHRD V3.3 *** V9HYU6_MANES)
Solyc01g094950.3	2166.95	476.892	2.18381	0	0	Protein BPS1, chloroplastic (AHRD V3.3 *** A0A0B2NV45_GLYSO)
Solyc01g094970.3	0.532767	75.1376	-7.13413	0	0	Pectin lyase-like superfamily protein (AHRD V3.3 *** AT3G61490.4)
Solyc01g095100.3	75.8096	10.7662	2.81317	0	0	WRKY transcription factor 22
Solyc01g095620.3	31.4511	174.29	-2.46711	0	0	Glycosyltransferase (AHRD V3.3 *** D7S016_SOLLC)
Solyc01g095630.3	289.164	53.9626	2.42211	0	0	WRKY transcription factor 41
Solyc01g096090.3	1692.08	127.86	3.72657	0	0	Transmembrane protein, putative (AHRD V3.3 *** A0A072U5P8_MEDTR)
Solyc01g096110.3	255.937	57.7246	2.14774	0	0	transducin family protein / WD-40 repeat family protein (AHRD V3.3 *** AT2G46560.2)
Solyc01g096120.3	269.966	17.4273	3.94928	0	0	Dof zinc finger protein1
Solyc01g096250.2	135.608	16.3234	3.05542	0	0	LOW QUALITY:oxidoreductases, acting on NADH or NADPH (AHRD V3.3 *-* AT1G75260.1)
Solyc01g096280.2	87.807	7.81112	3.48005	0	0	Cytochrome P450 (AHRD V3.3 *** F4YF83_9APIA)
Solyc01g096320.3	1.85048	115.009	-5.96459	0	0	Homeobox-leucine zipper protein (AHRD V3.3 *** M4W1Z7_TOBAC)
Solyc01g096500.3	278.256	88.6737	1.65063	0	0	Sphingoid long-chain bases kinase 1 (AHRD V3.3 *** A0A151QX93_CAJCA)
Solyc01g096880.3	1.19142	50.454	-5.35277	0	0	Major facilitator superfamily protein (AHRD V3.3 *** AT2G26690.1)
Solyc01g097270.3	255.344	48.1973	2.40501	0	0	pathogen-induced protein
Solyc01g097330.3	273.091	13.5307	4.3365	0	0	BZIP transcription factor (AHRD V3.3 *** Q93YM7_TOBAC)
Solyc01g097340.3	4.60366	83.5196	-4.15919	0	0	GDP-mannose 3',5'-epimerase (AHRD V3.3 *** C6K2K9_SOLLC)
Solyc01g097520.3	8.14594	124.488	-3.934	0	0	annexin 5
Solyc01g097890.2	106.304	25.7962	2.04831	0	0	LOW QUALITY:DNA-binding storekeeper protein-related transcriptional regulator (AHRD V3.3 *** AT5G28040.2)
Solyc01g098380.3	154.641	13.3756	3.53524	0	0	Dihydrodipicolinate reductase, putative (AHRD V3.3 *** B9T529_RICCO)
Solyc01g098500.3	2.35252	64.5623	-4.78914	0	0	Sugar facilitator protein 5
Solyc01g098730.2	67.3632	0.731053	6.52016	0	0	LOW QUALITY:diacylglycerol kinase 5 (AHRD V3.3 --* AT2G20900.4)
Solyc01g098740.3	49.473	0.348183	7.15455	0	0	Protein kinase (AHRD V3.3 *** C6ZRT6_SOYBN)
Solyc01g098840.3	231.226	24.5909	3.22925	0	0	Mevalonate kinase (AHRD V3.3 *** K4B0S1_SOLLC)
Solyc01g098890.1	21.5735	0.177781	6.89143	0	0	LOW QUALITY:CLE protein 2
Solyc01g099200.3	237.242	0.34175	9.45785	0	0	Lipoxygenase (AHRD V3.3 *** A8W7J7_CAMSI)
Solyc01g099340.3	2.01749	36.9396	-4.18825	0	0	Zinc finger protein (AHRD V3.3 *** E9NZV2_PHAVU)
Solyc01g099520.3	159.121	34.942	2.18468	0	0	Rapid alkalinization factor (AHRD V3.3 *** RALF_TOBAC)
Solyc01g099620.3	1818.35	35.3885	5.68199	0	0	Respiratory burst oxidase, putative (AHRD V3.3 *** B9RFA3_RICCO)
Solyc01g099790.3	366.935	98.6085	1.89645	0	0	RING/U-box superfamily protein (AHRD V3.3 *** AT3G05545.1)
Solyc01g099840.3	3.96227	557.88	-7.12289	0	0	Dormancy/auxin associated protein (AHRD V3.3 *** G7I8R1_MEDTR)
Solyc01g100370.3	8009.1	29.4348	8.09121	0	0	Adenine nucleotide alpha hydrolases-like superfamily protein (AHRD V3.3 *** AT3G62550.1)
Solyc01g100610.3	116.685	17.5573	2.73384	0	0	Solute carrier family 40 member 3 (AHRD V3.3 *** W9R2S5_9ROSA)
Solyc01g100650.3	109.148	22.9582	2.24689	0	0	haloacid dehalogenase-like hydrolase family protein (AHRD V3.3 *** AT1G56500.1)
Solyc01g100690.3	302.152	12.6871	4.57206	0	0	Transmembrane protein, putative (AHRD V3.3 *** A0A072VMF3_MEDTR)
Solyc01g101060.3	1080.55	4706.92	-2.12295	0	0	S-adenosyl-L-methionine synthetase
Solyc01g101070.3	58.683	4.9645	3.55508	0	0	Pleiotropic drug resistance ABC transporter (AHRD V3.3 *** W0TSU1_ACAMN)
Solyc01g101240.3	133.956	563.363	-2.07214	0	0	aspartic protease precursor
Solyc01g102310.3	257.506	73.1423	1.81594	0	0	GRIP and coiled-coil domain-containing protein, putative (AHRD V3.3 *-* B9RFR9_RICCO)
Solyc01g102330.3	75.3279	7.88656	3.24615	0	0	Carbohydrate esterase plant-like protein (AHRD V3.3 *** G7J707_MEDTR)
Solyc01g102350.3	106.486	15.8165	2.75135	0	0	Pectinacetylesterase family protein (AHRD V3.3 *** AT3G05910.1)
Solyc01g102410.3	2318.63	70.6579	5.03615	0	0	Glutamyl-tRNA synthetase (AHRD V3.3 *** G7IAE3_MEDTR)
Solyc01g102940.3	0.706685	61.3557	-6.39419	0	0	methionine S-methyltransferase (AHRD V3.3 *** AT5G49810.1)
Solyc01g103060.3	1.87475	47.0398	-4.61755	0	0	Lipid transfer protein (AHRD V3.3 *** A0A072UG85_MEDTR)
Solyc01g103310.3	314.766	11.5824	4.76235	0	0	Binding protein, putative isoform 3 (AHRD V3.3 *-* A0A061DJC6_THECC)
Solyc01g103990.3	142.998	542.952	-1.92333	0	0	T-complex protein 11 (AHRD V3.3 *** U5GGZ4_POPTR)
Solyc01g104030.3	2.78901	138.363	-5.6358	0	0	Potassium channel (AHRD V3.3 *** Q9SSV3_NICPA)
Solyc01g104500.2	172.077	47.8513	1.84551	0	0	zinc finger/BTB domain protein, putative (DUF1644) (AHRD V3.3 *** AT1G68140.2)
Solyc01g104700.3	1094.04	80.1694	3.77239	0	0	Ran protein/TC4 protein ran2b
Solyc01g104740.3	216.08	20.2729	3.41339	0	0	Multiprotein-bridging factor, putative (AHRD V3.3 *** B9RKT7_RICCO)
Solyc01g104910.3	56.6897	305.888	-2.4288	0	0	Loricrin-like protein (AHRD V3.3 *** A0A072UZF2_MEDTR)
Solyc01g105070.3	943.039	10.2446	6.52191	0	0	LECEVI16G peroxidase precursor
Solyc01g105100.3	244.525	60.1938	2.0227	0	0	Endoplasmic reticulum vesicle transporter protein (AHRD V3.3 *** AT1G36050.2)
Solyc01g105180.3	689.979	36.2211	4.24966	0	0	Protein DA1-related 1 (AHRD V3.3 *** A0A199UXH9_ANACO)
Solyc01g105370.3	349.756	44.4398	2.97726	0	0	Phospho-2-dehydro-3-deoxyheptonate aldolase (AHRD V3.3 *-* K4B2A9_SOLLC)
Solyc01g105410.3	507.477	69.7665	2.86503	0	0	Phosphate-induced protein 1 (AHRD V3.3 *** A0A103YKN4_CYNCS)
Solyc01g105435.1	70.8425	0.0242546	11.3384	0	0	ABC transporter G family member (AHRD V3.3 *** A0A0K9NWI5_ZOSMR)
Solyc01g105660.3	1.53883	153.127	-6.59393	0	0	2-oxoglutarate and Fe(II)-dependent oxygenase superfamily protein, putative (AHRD V3.3 *** A0A061E128_THECC)
Solyc01g105770.2	0.514998	244.348	-8.83934	0	0	LOW QUALITY:Leguminosin group485 secreted peptide (AHRD V3.3 *** A0A072UVS4_MEDTR)
Solyc01g105880.4	0.25734	72.5104	-8.12579	0	0	Monoterpenoid synthase 2
Solyc01g106000.3	32.3037	202.922	-2.65236	0	0	nicotinamidase 1 (AHRD V3.3 *** AT2G22570.1)
Solyc01g106170.3	107.742	5.32562	4.34297	0	0	AGAMOUS-like MADS-box transcription factor (AHRD V3.3 *-* Q84LE8_GINBI)
Solyc01g106177.1	246.772	4.34942	5.83191	0	0	MADS-box transcription factor (AHRD V3.3 *** G7IS85_MEDTR)
Solyc01g106320.2	647.173	177.61	1.86522	0	0	Octicosapeptide/Phox/Bem1p family protein (AHRD V3.3 *** AT5G64430.1)
Solyc01g106500.3	100.198	14.6652	2.7708	0	0	Leucine-rich receptor-like protein kinase family protein (AHRD V3.3 *** AT1G09970.1)
Solyc01g106610.2	151.6	26.0268	2.54219	0	0	LEPR1A1A
Solyc01g106620.2	530.842	53.7932	3.30208	0	0	Pathogenesis-related protein 1 (AHRD V3.3 *** E2GEV9_9ROSI)
Solyc01g106690.3	175.754	42.3563	2.05153	0	0	DUF1005 family protein (AHRD V3.3 *** G7J413_MEDTR)
Solyc01g106780.3	13.9595	298.502	-4.40825	0	0	Pyruvate kinase (AHRD V3.3 *** K4B2P5_SOLLC)
Solyc01g107090.2	516.228	9.4151	5.77379	0	0	LOW QUALITY:beta-1,4-xylosidase (AHRD V3.3 *** AT3G19615.1)
Solyc01g107100.3	2434.04	9.12264	8.06404	0	0	LOW QUALITY:beta-1,4-xylosidase (AHRD V3.3 *** AT3G19615.1)
Solyc01g107170.2	188.838	48.6208	1.96061	0	0	Zinc finger protein (AHRD V3.3 *** A0T3Q5_SOLTU)
Solyc01g107180.3	358.351	50.6355	2.82248	0	0	Phototropic-responsive NPH3 family protein (AHRD V3.3 *** B9HMY5_POPTR)
Solyc01g107820.2	788.613	55.7407	3.8206	0	0	TOMATO WOUND-INDUCED 1
Solyc01g107910.3	59.0446	231.645	-1.97203	0	0	Caffeoyl CoA O-methyltransferase (AHRD V3.3 *** A0A0S2UWA5_PETHY)
Solyc01g108070.3	40.1898	2.77344	3.85384	0	0	Class I glutamine amidotransferase-like superfamily protein isoform 1 (AHRD V3.3 *** A0A061E0X3_THECC)
Solyc01g108087.1	8.98434	131.678	-3.86188	0	0	Abscisic acid responsive elements-binding factor 2 (AHRD V3.3 *** H6SFS2_BRANA)
Solyc01g108100.3	53.2991	1.32154	5.33892	0	0	Cold regulated gene 27, putative isoform 1 (AHRD V3.3 *** A0A061DZZ1_THECC)
Solyc01g108300.3	4.49059	50.7163	-3.48597	0	0	Myb family transcription factor
Solyc01g108400.3	8.01347	90.7664	-3.5155	0	0	CDPK-related kinase (AHRD V3.3 *** AT3G50530.1)
Solyc01g108440.2	48.7292	4.44222	3.46224	0	0	LOW QUALITY:calmodulin-binding protein (DUF1645) (AHRD V3.3 *** AT2G15760.1)
Solyc01g108620.3	106.693	27.7559	1.93977	0	0	Transmembrane 53 (AHRD V3.3 *** A0A0B0NXX7_GOSAR)
Solyc01g108860.3	141.598	536.61	-1.92343	0	0	2-oxoglutarate (2OG) and Fe(II)-dependent oxygenase superfamily protein (AHRD V3.3 *** A0A061E0N9_THECC)
Solyc01g108910.3	483.775	7.75732	5.9628	0	0	Maternal effect embryo arrest protein, putative (AHRD V3.3 *** G7JNK2_MEDTR)
Solyc01g109100.2	78.5381	2.58409	4.91024	0	0	LOW QUALITY:phytochrome interacting factor 3-like 5 (AHRD V3.3 --* AT2G20180.6)
Solyc01g109140.3	569.455	12.0539	5.56366	0	0	divinyl ether synthase
Solyc01g109280.3	241.367	30.6367	2.97805	0	0	RING/U-box superfamily protein (AHRD V3.3 *** AT2G16090.4)
Solyc01g109460.3	3.81802	167.203	-5.46684	0	0	Polyol monosaccharide transporter 4
Solyc01g109500.3	8.8093	155.497	-4.14385	0	0	Dehydration-responsive protein RD22, putative (AHRD V3.3 *** B9RBD8_RICCO)
Solyc01g109600.3	430.806	47.3695	3.18763	0	0	BTB/POZ domain-containing protein (AHRD V3.3 *** A0A1D1XPT6_9ARAE)
Solyc01g109680.3	196.755	12.4029	3.98344	0	0	P-loop containing nucleoside triphosphate hydrolases superfamily protein (AHRD V3.3 --* AT5G06670.6)
Solyc01g109790.3	5.0157	319.363	-5.99095	0	0	ADP-glucose pyrophosphorylase large subunit 1
Solyc01g109850.3	7.33386	68.8011	-3.22181	0	0	Diaminopimelate decarboxylase family protein (AHRD V3.3 *** B9HRK5_POPTR)
Solyc01g110310.3	256.7	61.1392	2.06931	0	0	GATA transcription factor (AHRD V3.3 *** K4B3P4_SOLLC)
Solyc01g111140.3	438.382	23.3641	4.22873	0	0	Protein XAP5 CIRCADIAN TIMEKEEPER (AHRD V3.3 *** XCT_ORYSJ)
Solyc01g111145.1	13.3743	186.172	-3.78452	0	0	Proline-rich protein (AHRD V3.3 *-* O82066_SOLTU)
Solyc01g111170.3	330.796	1303.88	-1.97807	0	0	diageotropica
Solyc01g111260.2	11.2306	103.195	-3.19349	0	0	1-phosphatidylinositol phosphodiesterase-related family protein (AHRD V3.3 *** B9H168_POPTR)
Solyc01g111310.3	0.843755	46.9879	-5.76732	0	0	SlLAX2
Solyc01g111350.3	112.491	1.04446	6.74695	0	0	Nodulin-like / Major Facilitator Superfamily protein (AHRD V3.3 *** A0A0K9P7P6_ZOSMR)
Solyc01g111380.3	325.352	43.8821	2.88927	0	0	Actin-depolymerizing factor (AHRD V3.3 *** A0A151TUH5_CAJCA)
Solyc01g111400.3	3.54879	52.5609	-3.90304	0	0	Subtilisin-like protease (AHRD V3.3 *** W9QT04_9ROSA)
Solyc01g111500.3	4.60841	61.7148	-3.75108	0	0	R2R3MYB transcription factor 7
Solyc01g111560.3	1094.67	83.0407	3.72175	0	0	Rac-like GTP-binding protein (AHRD V3.3 *** Q1PCH8_SOLCH)
Solyc01g111580.3	250.777	19.3472	3.69909	0	0	BZIP transcription factor (AHRD V3.3 *** B7FIL7_MEDTR)
Solyc01g111880.3	818.796	5.53503	7.19783	0	0	MAP kinase kinase kinase 11
Solyc01g112020.3	173.52	41.8893	2.05418	0	0	Pentatricopeptide repeat superfamily protein (AHRD V3.3 *** A0A0G2T442_9ROSI)
Solyc01g112060.3	129.162	10.2744	3.65612	0	0	NAD(P)-binding Rossmann-fold superfamily protein (AHRD V3.3 *** AT4G35250.1)
Solyc01g112070.3	442.816	8.65823	5.66866	0	0	O-fucosyltransferase family protein (AHRD V3.3 *** AT1G20550.1)
Solyc01g112080.3	163.442	11.1685	3.86802	0	0	LysM domain GPI-anchored protein (AHRD V3.3 *** G8A1U1_MEDTR)
Solyc01g112190.3	8.22991	65.5966	-3.00908	0	0	Plant regulator RWP-RK family protein (AHRD V3.3 *** AT4G35270.4)
Solyc01g112220.3	867.884	35.0863	4.62959	0	0	Kinase family protein (AHRD V3.3 *** U5GGQ9_POPTR)
Solyc01g112290.3	281.866	74.0976	1.92833	0	0	glutamate tRNA synthetase (AHRD V3.3 *-* AT5G64050.1)
Solyc02g014030.2	50.518	2.28646	4.45507	0	0	Kinase, putative (AHRD V3.3 *-* B9SYC3_RICCO)
Solyc02g031990.1	32.6164	1.68382	4.27005	0	0	LOW QUALITY:VQ motif-containing protein, putative (AHRD V3.3 *-* A0A061DVP3_THECC)
Solyc02g032660.3	4.1905	52.5347	-3.64533	0	0	Protein DETOXIFICATION (AHRD V3.3 *** K4B5L0_SOLLC)
Solyc02g032920.3	251.601	32.8072	2.9374	0	0	U3 small nucleolar RNA-associated protein 6-like protein (AHRD V3.3 *** W9R9F9_9ROSA)
Solyc02g036370.3	132.712	29.2315	2.18254	0	0	Myb family transcription factor
Solyc02g063010.3	188.735	55.275	1.77398	0	0	BRASSINAZOLE-RESISTANT 1 protein, putative (AHRD V3.3 *** B9SGI1_RICCO)
Solyc02g063170.3	13.5027	77.8293	-2.53516	0	0	Abscisic acid-deficient 4 (AHRD V3.3 *** A0A061EPF5_THECC)
Solyc02g063220.3	65.6597	3.10801	4.39722	0	0	Mannose-6-phosphate isomerase (AHRD V3.3 *** K4B6K7_SOLLC)
Solyc02g063450.3	9875.64	803.155	3.62034	0	0	DNA-binding protein, putative (duplicated DUF1399) (AHRD V3.3 *** AT2G22660.2)
Solyc02g064690.3	0.352902	39.3558	-6.86373	0	0	Acyl-CoA N-acyltransferases (NAT) superfamily protein (AHRD V3.3 *** AT2G23060.1)
Solyc02g065000.1	93.7626	12.0743	2.97034	0	0	Calcium-binding EF-hand (AHRD V3.3 *** A0A103YH91_CYNCS)
Solyc02g065190.3	108.564	9.65281	3.49752	0	0	Cytochrome P450 (AHRD V3.3 *** Q8H0I6_PETHY)
Solyc02g065770.3	46.6487	244.136	-2.38367	0	0	COBRA protein (AHRD V3.3 *** K4B708_SOLLC)
Solyc02g067230.3	74.6767	3.65232	4.34063	0	0	Dof zinc finger protein3
Solyc02g067420.3	205.905	50.925	2.01581	0	0	Ubiquitin-conjugating enzyme (AHRD V3.3 *** Q5ZFS2_PLAMJ)
Solyc02g067440.3	3245.14	6.12423	9.03927	0	0	meloidogyne-induced giant cell protein DB114
Solyc02g067520.3	4.96309	56.9915	-3.52402	0	0	Unknown protein (AHRD V3.3 )
Solyc02g067530.3	306.284	14.9445	4.35591	0	0	Prolyl 4-hydroxylase alpha subunit, putative (AHRD V3.3 *** B9RUJ2_RICCO)
Solyc02g067580.3	717.828	15.4186	5.54211	0	0	B12D (AHRD V3.3 *** D2XQY6_WOLAR)
Solyc02g067890.3	306.96	21.6666	3.82514	0	0	S-adenosyl-L-methionine-dependent methyltransferases superfamily protein (AHRD V3.3 *** AT5G14430.1)
Solyc02g067925.1	111.547	8.12795	3.77376	0	0	Alpha/beta-Hydrolases superfamily protein (AHRD V3.3 *** A0A061ED84_THECC)
Solyc02g067970.3	36.8102	0.957344	5.27222	0	0	Zinc finger family protein, putative (AHRD V3.3 *** A0A061EDJ4_THECC)
Solyc02g067980.3	158.85	35.8775	2.14325	0	0	Serine/threonine protein phosphatase 2A regulatory subunit B (AHRD V3.3 *** B9HTC9_POPTR)
Solyc02g068040.3	4.04708	158.916	-5.28471	0	0	RNI-like superfamily protein (AHRD V3.3 --* AT4G02760.9)
Solyc02g068050.3	1.82	88.3458	-5.5979	0	0	Rubisco methyltransferase family protein (AHRD V3.3 *** AT5G14260.3)
Solyc02g068080.3	15.3664	198.137	-3.69203	0	0	Chloride channel protein (AHRD V3.3 *** M1A9T9_SOLTU)
Solyc02g068380.3	359.229	41.7298	3.10726	0	0	allantoate amidohydrolase (AHRD V3.3 *** AT4G20070.1)
Solyc02g068430.3	488.008	110.462	2.14376	0	0	Choline-phosphate cytidylyltransferase (AHRD V3.3 *** G7INF3_MEDTR)
Solyc02g068920.3	359.309	111.563	1.68678	0	0	lecithine cholesterol acyltransferase
Solyc02g069060.3	72.4866	7.58234	3.24875	0	0	Phloem protein 2 (AHRD V3.3 *** D0R6I7_MALDO)
Solyc02g069150.3	597.682	216.242	1.46666	0	0	Vesicle-associated membrane protein, putative (AHRD V3.3 *** B9SVX6_RICCO)
Solyc02g069290.3	11.228	78.1868	-2.79927	0	0	Transducin/WD40 repeat-like superfamily protein, putative (AHRD V3.3 *** A0A061GC79_THECC)
Solyc02g069490.3	8.27973	219.322	-4.71542	0	0	Sterol reductase (AHRD V3.3 *** E1VD17_SOLTU)
Solyc02g069830.3	387.747	33.8613	3.51789	0	0	Homeobox leucine-zipper protein (AHRD V3.3 *** Q8H963_ZINVI)
Solyc02g069880.3	242.206	21.9915	3.4621	0	0	E3 ubiquitin-protein ligase (AHRD V3.3 *** M1BWA5_SOLTU)
Solyc02g070180.2	2.59775	51.4221	-4.3166	0	0	FAD-binding Berberine family protein (AHRD V3.3 *** A0A061G763_THECC)
Solyc02g070260.3	40.0935	165.608	-2.04745	0	0	Leucine-rich repeat-containing protein (AHRD V3.3 *** A0A103XCI4_CYNCS)
Solyc02g070440.3	2.42967	72.9218	-4.91209	0	0	Katanin p60 ATPase-containing subunit, putative (AHRD V3.3 *** B9S114_RICCO)
Solyc02g070890.3	64.9416	4.54557	3.83693	0	0	Ontology_term=GO:0004675
Solyc02g071475.1	152.413	28.0415	2.44288	0	0	2-oxoglutarate (2OG) and Fe(II)-dependent oxygenase superfamily protein (AHRD V3.3 *** AT4G25300.1)
Solyc02g071510.3	383.214	78.7994	2.28177	0	0	Transcription factor GTE12-like protein (AHRD V3.3 *** A0A0B0PNT5_GOSAR)
Solyc02g071700.3	15.454	143.404	-3.22162	0	0	Lipase, GDSL (AHRD V3.3 *** A0A103XTV4_CYNCS)
Solyc02g071740.3	166.829	39.0204	2.09637	0	0	MAP kinase kinase kinase 16
Solyc02g071820.3	177.157	9.45986	4.22765	0	0	Receptor-like protein kinase (AHRD V3.3 *** B9I1R1_POPTR)
Solyc02g071870.3	322.163	8.45281	5.24734	0	0	Receptor protein kinase, putative (AHRD V3.3 *** Q9C6G5_ARATH)
Solyc02g071875.1	138.698	2.8137	5.61636	0	0	Leucine-rich repeat receptor-like protein kinase (AHRD V3.3 *** C0LGF2_ARATH)
Solyc02g071950.1	142.931	16.7751	3.09286	0	0	LOW QUALITY:asparagine synthetase 2 (AHRD V3.3 --* AT5G65010.1)
Solyc02g071970.1	119.637	0.445485	7.96726	0	0	LOW QUALITY:F-box and Leucine Rich Repeat domains containing protein (AHRD V3.3 --* AT1G80960.6)
Solyc02g071980.3	175.162	40.3683	2.11428	0	0	RING/FYVE/PHD zinc finger-containing protein (AHRD V3.3 *** F4I346_ARATH)
Solyc02g076780.3	100.847	9.94168	3.33887	0	0	MAP kinase kinase kinase 17
Solyc02g076830.1	1309.82	0.81008	10.6559	0	0	Serine/threonine-protein kinase (AHRD V3.3 *-* A0A199VI10_ANACO)
Solyc02g077100.3	364.386	44.5504	3.03204	0	0	Alpha/beta-Hydrolases superfamily protein (AHRD V3.3 *** A0A061GF41_THECC)
Solyc02g077240.3	23524.1	40.8623	9.17297	0	0	Pyruvate decarboxylase (AHRD V3.3 *** Q1I1D9_CITSI)
Solyc02g077290.2	129.324	0.238053	8.96068	0	0	glutamate receptor 1.2
Solyc02g077370.1	153.748	1.03354	7.20421	0	0	Ethylene Response Factor C.5
Solyc02g077400.3	112.809	19.0878	2.55705	0	0	Rac-like GTP binding protein (AHRD V3.3 *** Q9S821_PHYPA)
Solyc02g077710.1	5.43411	109.332	-4.32631	0	0	LOW QUALITY:ROX1 homologue (AHRD V3.3 *** I7GSE9_TOBAC)
Solyc02g077790.1	35.2886	0.0613747	8.94542	0	0	LOW QUALITY:Ethylene-responsive transcription factor (AHRD V3.3 --* A0A087HKS2_ARAAL)
Solyc02g077970.3	0.0958079	30.1469	-8.18261	0	0	Late embryogenesis abundant, putative (AHRD V3.3 *** B9RBC1_RICCO)
Solyc02g078040.3	1.44849	100.559	-6.14852	0	0	Pollen Ole e 1 allergen and extensin family protein (AHRD V3.3 *** AT2G34700.1)
Solyc02g078380.3	608.045	23.5267	4.6934	0	0	Stem-specific protein TSJT1 (AHRD V3.3 *** A0A151T7D1_CAJCA)
Solyc02g078480.3	507.299	42.3678	3.58103	0	0	CBS domain-containing protein (AHRD V3.3 *** A0A061GEK1_THECC)
Solyc02g078500.2	26.2854	0.391589	6.06913	0	0	Stem-specific protein TSJT1, putative (AHRD V3.3 *** B9RZ68_RICCO)
Solyc02g079060.3	298.315	93.8805	1.66803	0	0	Eukaryotic translation initiation factor 3 subunit J (AHRD V3.3 *** K4B9D0_SOLLC)
Solyc02g079190.3	618.098	143.564	2.10587	0	0	TRANSPORT INHIBITOR RESPONSE 1 protein, putative (AHRD V3.3 *** B9SFB7_RICCO)
Solyc02g079210.3	447.379	41.7544	3.42138	0	0	DAG protein (AHRD V3.3 *** B6SJX7_MAIZE)
Solyc02g079220.3	1546.41	119.701	3.69076	0	0	Sugar transporter protein 1
Solyc02g079230.3	622.623	30.533	4.34801	0	0	Vesicle-associated 4-2-like protein (AHRD V3.3 *** A0A0B0MUH3_GOSAR)
Solyc02g079360.2	74.0149	12.6376	2.54747	0	0	Octicosapeptide/Phox/Bem1p family protein (AHRD V3.3 *** AT4G05150.1)
Solyc02g079760.3	737.863	71.4507	3.36754	0	0	basic helix-loop-helix (bHLH) DNA-binding superfamily protein (AHRD V3.3 *-* AT1G61660.7)
Solyc02g079880.3	379.229	71.6684	2.40337	0	0	Eukaryotic translation initiation factor-related family protein (AHRD V3.3 *** B9HYT9_POPTR)
Solyc02g080200.3	963.966	66.5435	3.85621	0	0	Pectinesterase (AHRD V3.3 *** K4B9P2_SOLLC)
Solyc02g080220.3	703.958	39.673	4.15232	0	0	Pectinesterase (AHRD V3.3 *** K4B9P3_SOLLC)
Solyc02g080530.3	180.354	1383.05	-2.9378	0	0	Peroxidase (AHRD V3.3 *** K4B9S4_SOLLC)
Solyc02g080550.1	55.7253	4.33848	3.67433	0	0	SH3 domain-binding protein 1, putative (AHRD V3.3 *** A0A061F5K7_THECC)
Solyc02g080620.3	76.179	9.49937	3.0052	0	0	Arogenate dehydratase (AHRD V3.3 *** K4B9T3_SOLLC)
Solyc02g080630.3	134.302	440.22	-1.71286	0	0	Lactoylglutathione lyase (AHRD V3.3 *** K4B9T4_SOLLC)
Solyc02g080640.3	5.14631	57.5556	-3.50536	0	0	adenylyl-sulfate reductase
Solyc02g080890.3	108.965	5.42855	4.32372	0	0	WRKY transcription factor 6
Solyc02g081010.2	269.021	32.6154	3.04067	0	0	Transcription factor jumonji (jmjC) domain-containing protein (AHRD V3.3 *-* AT1G11950.3)
Solyc02g081030.3	26.1722	134.699	-2.36422	0	0	ERD (early-responsive to dehydration stress) family protein (AHRD V3.3 *** AT4G22120.6)
Solyc02g081140.3	241.764	47.7766	2.34087	0	0	UBX domain-containing protein, putative (AHRD V3.3 *** B9SH50_RICCO)
Solyc02g081150.1	107.349	4.76221	4.50724	0	0	LOW QUALITY:serine/arginine repetitive matrix-like protein (AHRD V3.3 *** AT4G22190.1)
Solyc02g081190.3	17.1168	139.409	-3.01707	0	0	1-aminocyclopropane-1-carboxylate oxidase 4
Solyc02g081330.4	1.88604	87.7161	-5.52707	0	0	phytoene synthase 2
Solyc02g081690.1	2.68198	46.2807	-4.07024	0	0	Glycosyltransferase (AHRD V3.3 *** V4UHR4_9ROSI)
Solyc02g081830.3	294.89	10.4868	4.81819	0	0	Haloacid dehalogenase-like hydrolase domain-containing protein 3 (AHRD V3.3 *** W9RRW5_9ROSA),Pfam:PF00702
Solyc02g081880.3	575.899	110.785	2.37803	0	0	Molybdenum cofactor sulfurase family protein (AHRD V3.3 *** AT1G30910.1)
Solyc02g082220.3	355.433	112.862	1.65435	0	0	Transport protein Sec24 (AHRD V3.3 *** B9HM39_POPTR)
Solyc02g082260.3	4491.88	255.12	4.13803	0	0	3-hydroxy-3-methylglutaryl CoA reductase
Solyc02g082350.3	194.302	30.4913	2.67315	0	0	Leucine-rich repeat-containing protein, putative (AHRD V3.3 *** B9T2K7_RICCO)
Solyc02g082540.3	436.246	125.82	1.79263	0	0	Calcium-binding EF-hand (AHRD V3.3 *** A0A103XCL1_CYNCS)
Solyc02g082880.2	1.10758	88.8362	-6.33002	0	0	AMP-dependent synthetase and ligase family protein (AHRD V3.3 *** AT2G17650.1)
Solyc02g082960.3	12.3232	93.1174	-2.92455	0	0	Chitinase (AHRD V3.3 *** Q9FS45_VITVI)
Solyc02g083170.3	106.595	14.7402	2.85671	0	0	F-box protein (AHRD V3.3 *** G7LA96_MEDTR)
Solyc02g083250.3	1177.02	57.7473	4.34947	0	0	Ganglioside-induced differentiation-associated protein 2 (AHRD V3.3 *** A0A199VGA4_ANACO)
Solyc02g083320.3	306.663	79.5372	1.94711	0	0	RNA-binding (RRM/RBD/RNP motifs) family protein (AHRD V3.3 *** AT4G35785.2)
Solyc02g083420.3	192.41	45.7453	2.07303	0	0	Protein phosphatase 2C family protein (AHRD V3.3 *** AT4G38520.2)
Solyc02g083600.3	123.969	2.81353	5.45593	0	0	Cell cycle checkpoint protein RAD17 (AHRD V3.3 *** W9SMX8_9ROSA)
Solyc02g083730.3	3187.8	10.1943	8.28618	0	0	Rhodanese-related sulfurtransferase (AHRD V3.3 *** G7JXI1_MEDTR)
Solyc02g083835.1	229.897	20.2032	3.50635	0	0	Chaperone DnaJ-like protein (AHRD V3.3 *** A0A1C6ZYA6_MEDSA)
Solyc02g084240.3	1336.25	147.471	3.18025	0	0	H1 histone-like protein
Solyc02g084340.2	143.46	41.7013	1.78314	0	0	Pre-mRNA-splicing factor cwc25 (AHRD V3.3 *-* A0A151T6B0_CAJCA)
Solyc02g084590.3	117.654	12.1876	3.27318	0	0	GATA transcription factor (AHRD V3.3 *** K4BAX4_SOLLC)
Solyc02g084630.3	73.3056	10.8622	2.7582	0	0	TDR6 transcription factor
Solyc02g084850.3	33.4412	718.013	-4.42488	0	0	Abscisic acid and environmental stress-inducible protein TAS14 (AHRD V3.3 *** TAS14_SOLLC)
Solyc02g084980.3	0.96335	72.748	-6.23384	0	0	Hexosyltransferase (AHRD V3.3 *** K4BB12_SOLLC)
Solyc02g085030.3	190.781	27.1605	2.81513	0	0	DnaJ domain-containing protein (AHRD V3.3 *-* A0A103XYN8_CYNCS)
Solyc02g085035.1	177.028	24.2015	2.86929	0	0	Chaperone DnaJ-domain containing protein (AHRD V3.3 *** F4JPR4_ARATH)
Solyc02g085140.3	112.413	19.1121	2.5481	0	0	U-box domain-containing family protein (AHRD V3.3 *** U5GHQ7_POPTR)
Solyc02g085780.3	278.181	57.3826	2.27739	0	0	Regulator of chromosome condensation (RCC1) family protein (AHRD V3.3 *** AT5G16040.1)
Solyc02g085910.3	960.141	4.55783	7.72801	0	0	LOB domain-containing protein (AHRD V3.3 *** A0A0K9PUI8_ZOSMR)
Solyc02g086210.3	44.6238	2.01519	4.43607	0	0	Receptor-like kinase (AHRD V3.3 *** G7KUD4_MEDTR)
Solyc02g086220.3	119.998	26.9237	2.15866	0	0	alpha/beta-Hydrolases superfamily protein (AHRD V3.3 *** AT5G38220.3)
Solyc02g086360.3	137.012	18.217	2.91491	0	0	Phox/Bem1p (AHRD V3.3 *** A0A124SEH3_CYNCS)
Solyc02g086670.3	292.083	68.039	2.10439	0	0	Kinase family protein (AHRD V3.3 *** D7M6L5_ARALL)
Solyc02g086810.1	107.624	19.6362	2.45217	0	0	LOW QUALITY:DUF1645 family protein (AHRD V3.3 *** G7KIQ4_MEDTR)
Solyc02g087000.3	6.36456	53.8995	-3.06324	0	0	Potassium transporter (AHRD V3.3 *** Q0MVH0_TOBAC)
Solyc02g087740.3	206.066	49.9755	2.04119	0	0	2-aminoethanethiol dioxygenase (AHRD V3.3 *** A0A0B0PVN9_GOSAR)
Solyc02g087850.1	117.927	22.1824	2.41193	0	0	Glutaredoxin family protein, putative (AHRD V3.3 *** A0A061EEI9_THECC)
Solyc02g087890.3	0.993903	81.404	-6.37203	0	0	Drought induced 1 protein (AHRD V3.3 --* A0A075M2J2_GOSHI)
Solyc02g088070.3	121.565	2.18182	5.77013	0	0	Dof zinc finger protein (AHRD V3.3 *** W9QEV1_9ROSA)
Solyc02g088090.1	0.364899	31.6727	-6.46782	0	0	Calcium-binding EF-hand (AHRD V3.3 *** A0A103YHF0_CYNCS)
Solyc02g088167.1	29.3249	0.277233	6.75552	0	0	CASP-like protein (AHRD V3.3 *** M0ZLJ2_SOLTU)
Solyc02g088180.3	156.641	9.19905	4.08029	0	0	NAC domain-containing protein (AHRD V3.3 *** A0A060A652_BOENI)
Solyc02g088220.3	198.951	35.5529	2.48274	0	0	Phosphate transporter PHO1-like protein (AHRD V3.3 *** A0A0B0MVV1_GOSAR)
Solyc02g088345.1	389.52	23.0507	4.07551	0	0	Transcription factor (AHRD V3.3 *** A0A0P0UVC4_SOLTU)
Solyc02g089140.2	343.188	0.132325	11.1728	0	0	LOW QUALITY:SIN3-like 1 (AHRD V3.3 --* AT3G01320.2)
Solyc02g089175.1	233.876	75.9387	1.62309	0	0	N(2),N(2)-dimethylguanosine tRNA methyltransferase, putative (AHRD V3.3 *** A0A072U633_MEDTR)
Solyc02g089190.2	0.269337	107.136	-8.58666	0	0	R2R3MYB transcription factor 29
Solyc02g089250.3	312.996	13.5927	4.52986	0	0	Pollen Ole e 1 allergen and extensin family protein (AHRD V3.3 *** A0A061EFL6_THECC)
Solyc02g089490.3	56.3634	2.76432	4.35395	0	0	Plant Tudor-like RNA-binding protein (AHRD V3.3 --* AT4G32440.3)
Solyc02g090120.1	301.73	1.50951	7.63771	0	0	LOW QUALITY:Inositol 1,4,5-trisphosphate receptor-interacting protein-like 2 (AHRD V3.3 -** A0A1D1XL30_9ARAE)
Solyc02g090450.3	95.4471	2.61964	5.16751	0	0	Sl Peroxidase
Solyc02g090470.3	547.011	3.19732	7.4072	0	0	Peroxidase (AHRD V3.3 *** K4BCJ6_SOLLC)
Solyc02g090820.3	380.362	109.066	1.80152	0	0	SolycHsfB1
Solyc02g090890.3	4.13556	156.475	-5.24318	0	0	zeaxanthin epoxidase
Solyc02g091100.3	282.444	66.6797	2.08338	0	0	Thiamine pyrophosphate dependent pyruvate decarboxylase family protein (AHRD V3.3 *** AT5G17380.1)
Solyc02g091520.3	215.087	33.4959	2.67838	0	0	Calcium-dependent lipid-binding domain-containing protein (AHRD V3.3 *** F4K8L6_ARATH)
Solyc02g091650.3	101.261	4.57612	4.4472	0	0	DNA-binding protein, putative (duplicated DUF1399) (AHRD V3.3 *** AT2G22660.3)
Solyc02g091730.2	105.641	16.5311	2.67554	0	0	Chromatin SPT2 (AHRD V3.3 *** A0A118JSU1_CYNCS)
Solyc02g091840.3	16.7797	250.604	-3.89646	0	0	Non-specific serine/threonine protein kinase (AHRD V3.3 *** F8WS84_SOLLC)
Solyc02g091990.3	158.994	1.72582	6.52191	0	0	1-aminocyclopropane-1-carboxylate synthase 3
Solyc02g092070.3	92.5389	4.14362	4.49085	0	0	Growth-regulating factor (AHRD V3.3 *** A0A072VEY4_MEDTR)
Solyc02g092240.3	101.475	16.3078	2.63291	0	0	DUF4228 domain protein (AHRD V3.3 *** G7JF67_MEDTR)
Solyc02g092285.1	70.4991	1.0111	6.12066	0	0	aminophospholipid ATPase 3 (AHRD V3.3 --* AT1G59820.1)
Solyc02g092290.3	1037.47	11.1651	6.53637	0	0	F-box family protein (AHRD V3.3 *** B9GFH4_POPTR)
Solyc02g092480.3	379.572	37.8419	3.32192	0	0	Phototropic-responsive NPH3 family protein (AHRD V3.3 *** G7K3U5_MEDTR)
Solyc02g092570.1	27.072	0.693843	5.27756	0	0	Transcription factor GRAS (AHRD V3.3 *** A0A103Y551_CYNCS)
Solyc02g092580.3	1505.25	31.9773	5.5593	0	0	Peroxidase (AHRD V3.3 *** K4BD54_SOLLC)
Solyc02g092800.3	711.515	69.0605	3.36455	0	0	metal transporter AY196092
Solyc02g092870.2	253.315	3.05041	6.3741	0	0	nucleolar protein gar2-like protein (AHRD V3.3 *** AT2G42320.2)
Solyc02g092880.3	215.842	55.9216	1.94744	0	0	maternal effect embryo arrest 59 (AHRD V3.3 *** AT4G37300.1)
Solyc02g093050.3	131.835	32.1412	2.03666	0	0	WRKY transcription factor 8
Solyc02g093330.3	39.7199	0.913938	5.43823	0	0	Nuclear pore complex Nup98-Nup96 (AHRD V3.3 *-* A0A0B0NED3_GOSAR)
Solyc02g093335.1	178.831	4.48701	5.31506	0	0	Nuclear pore complex Nup98-Nup96 (AHRD V3.3 *** A0A0B0NED3_GOSAR)
Solyc02g093820.3	294.656	37.6671	2.96916	0	0	plant UBX domain-containing protein 1 (AHRD V3.3 *** AT3G27310.1)
Solyc02g093890.1	1.99937	37.7181	-4.246	0	0	Emb|CAB62340.1 (AHRD V3.3 *** Q9FKS6_ARATH)
Solyc02g093910.3	573.342	8.84117	6.01488	0	0	Kelch repeat-containing protein family (AHRD V3.3 *** A0A151RD96_CAJCA)
Solyc02g093970.3	99.2141	8.35165	3.5642	0	0	Leucine-rich repeat protein kinase family protein (AHRD V3.3 *** AT5G14210.2)
Solyc02g093975.1	60.6683	5.78282	3.39821	0	0	Receptor protein kinase-like protein (AHRD V3.3 *-* Q9FMT0_ARATH)
Solyc02g094160.1	84.7016	10.997	2.94038	0	0	Ribonucleoside-diphosphate reductase small chain (AHRD V3.3 *** RIR2_TOBAC)
Solyc02g094180.3	235.943	67.0178	1.81503	0	0	Peroxidase (AHRD V3.3 *** K4BDL3_SOLLC)
Solyc02g094400.3	473.739	25.2479	4.23361	0	0	Glycerophosphodiester phosphodiesterase, putative (AHRD V3.3 *** B9RH28_RICCO)
Solyc03g005050.3	4.58519	64.255	-3.80807	0	0	Adenylate kinase family-like protein (AHRD V3.3 *** Q38JG0_SOLTU)
Solyc03g005210.3	1.40024	77.8748	-5.79781	0	0	Alpha-amylase inhibitor, lipid transfer and seed storage protein (AHRD V3.3 *** A0A075BNW0_SOLTU)
Solyc03g005227.1	180.029	22.6176	2.98856	0	0	Histone H2A (AHRD V3.3 *** K4BDU6_SOLLC)
Solyc03g005310.3	145.919	5.43191	4.74368	0	0	Armadillo repeat-containing protein LFR (AHRD V3.3 *** LFR_ARATH)
Solyc03g005315.1	43.6557	2.02191	4.45308	0	0	Translation initiation factor IF-1, chloroplastic (AHRD V3.3 --* IF1C_PLAOC)
Solyc03g005430.3	446.663	140.351	1.67066	0	0	MATH domain-containing protein (AHRD V3.3 *** A0A0B2RFR3_GLYSO)
Solyc03g005750.3	469.964	122.567	1.94049	0	0	RNA polymerase II degradation factor-like protein (DUF1296) (AHRD V3.3 *** AT1G29370.1)
Solyc03g005820.3	0.73118	37.3093	-5.61117	0	0	Purine permease (AHRD V3.3 *** A0A072UW47_MEDTR)
Solyc03g005840.2	0.0238905	36.5667	-10.5176	0	0	Outward rectifying potassium channel protein (AHRD V3.3 *** A0A072UNK3_MEDTR)
Solyc03g006070.3	485.684	52.5448	3.21096	0	0	Kinase family protein (AHRD V3.3 *** D7M6L5_ARALL)
Solyc03g006240.3	1.20897	43.606	-5.13767	0	0	GDSL esterase/lipase (AHRD V3.3 *** A0A0B2QCD5_GLYSO)
Solyc03g006490.3	66.5531	2.09954	5.01238	0	0	glutaminase domain-containing protein
Solyc03g006770.3	157.791	38.8342	2.01884	0	0	Serine/threonine-protein kinase (AHRD V3.3 *** M1A226_SOLTU)
Solyc03g007250.1	110.362	22.1034	2.32494	0	0	Cyclic nucleotide gated channel CNGC6 (AHRD V3.3 *-* A0A0B4U3H6_SOLLC)
Solyc03g007260.3	152.524	29.7614	2.35528	0	0	Cyclic nucleotide gated channel CNGC6 (AHRD V3.3 *** A0A0B4U3H6_SOLLC)
Solyc03g007290.3	224.658	39.918	2.49224	0	0	Trehalose 6-phosphate phosphatase (AHRD V3.3 *** K4BEF2_SOLLC)
Solyc03g007310.3	103.703	15.3481	2.75967	0	0	Abscisic acid receptor PYL8-like protein (AHRD V3.3 *** A0A0B0PTU4_GOSAR)
Solyc03g007350.1	75.3098	1.19507	5.94977	0	0	Pentatricopeptide repeat-containing protein (AHRD V3.3 *** A0A061EH92_THECC)
Solyc03g007520.3	409.917	79.249	2.37017	0	0	Proline-rich cell wall-like protein (AHRD V3.3 *** G7J680_MEDTR)
Solyc03g007580.2	11.0073	187.705	-4.09057	0	0	DUF21 domain-containing protein (AHRD V3.3 *-* A0A199V808_ANACO)
Solyc03g007770.3	14.2436	167.202	-3.56582	0	0	S-type anion channel (AHRD V3.3 *** A0A098GMQ9_9ROSI)
Solyc03g007870.3	401.81	85.5681	2.23092	0	0	Heavy metal transport/detoxification superfamily protein (AHRD V3.3 *** A0A072TW71_MEDTR)
Solyc03g007890.3	219.286	42.6609	2.36199	0	0	class 2 small heat shock protein Le-HSP17.6
Solyc03g007960.3	4.28057	164.135	-5.25387	0	0	beta-carotene hydroxylase-2
Solyc03g019890.3	103.677	11.1223	3.22455	0	0	beta-galactosidase 7
Solyc03g020030.3	24.2016	0.307437	6.22189	0	0	Pin-II type proteinase inhibitor 69 (AHRD V3.3 *** A0A097J9C9_CAPAN)
Solyc03g025360.3	181.041	52.6071	1.78436	0	0	MAP kinase kinase kinase 26
Solyc03g025420.3	111.15	20.5825	2.44179	0	0	SKP1 family protein (AHRD V3.3 *** B9I474_POPTR)
Solyc03g025450.3	96.6399	23.3037	2.04951	0	0	Kinase family protein (AHRD V3.3 *** B9I476_POPTR)
Solyc03g025600.3	234.474	54.5294	2.10453	0	0	Pectinacetylesterase family protein (AHRD V3.3 *** AT5G23870.3)
Solyc03g025840.3	4.48349	66.0527	-3.85269	0	0	Cytochrome b561 (AHRD V3.3 *** Q3LGX5_CITLA)
Solyc03g026020.3	314.158	80.3904	1.96769	0	0	SolycHsfB2a
Solyc03g026060.3	257.263	49.863	2.36501	0	0	Ankyrin repeat-containing protein, putative (AHRD V3.3 *** B9R9E4_RICCO)
Solyc03g026220.3	528.81	91.2927	2.53552	0	0	BAG family molecular chaperone regulator-like protein (AHRD V3.3 *** A0A072TGZ0_MEDTR)
Solyc03g026345.1	178.122	43.6091	2.0329	0	0	Kinase family protein (AHRD V3.3 *** B9GW56_POPTR)
Solyc03g026370.1	4.95618	68.8466	-3.79692	0	0	LOW QUALITY:Peptidoglycan-binding LysM domain-containing protein (AHRD V3.3 *** A0A061G7P2_THECC)
Solyc03g031450.3	67.1829	1.78601	5.23599	0	0	basic helix-loop-helix (bHLH) DNA-binding superfamily protein (AHRD V3.3 *-* AT1G61660.7)
Solyc03g031880.3	42.1899	0.837884	5.66617	0	0	Amine oxidase family protein (AHRD V3.3 *** B9H3J5_POPTR)
Solyc03g031890.3	257.159	5.89134	5.4501	0	0	Oxidative stress 3, putative isoform 2 (AHRD V3.3 *** A0A061GIQ6_THECC)
Solyc03g033330.3	148.452	10.5825	3.80601	0	0	RING/U-box superfamily protein (AHRD V3.3 *** A0A061DF87_THECC)
Solyc03g034180.3	148.229	27.5765	2.43169	0	0	14-3-3-like protein (AHRD V3.3 *** 14331_SOLTU)
Solyc03g034375.1	15.0558	319.095	-4.40319	0	0	Lipid transfer protein (AHRD V3.3 *** S4TID2_GOSHI)
Solyc03g034440.2	253.876	79.0093	1.68431	0	0	Eukaryotic translation initiation factor 5 (AHRD V3.3 *** A0A0B2QDQ1_GLYSO)
Solyc03g043960.3	544.911	42.9695	3.66373	0	0	ADP-ribosylation factor, putative (AHRD V3.3 *** B9T2F5_RICCO)
Solyc03g044600.2	52.5715	0.791098	6.04738	0	0	multidrug resistance-associated protein 6 (AHRD V3.3 --* AT3G21250.6)
Solyc03g058350.3	25.1886	112.913	-2.16552	0	0	Translation initiation factor (AHRD V3.3 *-* G7ID01_MEDTR)
Solyc03g058920.3	5.64057	60.9082	-3.4184	0	0	Mitochondrial outer membrane porin (AHRD V3.3 *** VDAC1_WHEAT)
Solyc03g058970.3	20.1987	116.827	-2.5229	0	0	Alkaline alpha-galactosidase seed imbibition protein (AHRD V3.3 *** Q8H6N3_SOLLC)
Solyc03g059250.3	208.703	33.76	2.6274	0	0	Kinase family protein (AHRD V3.3 *-* B9GW98_POPTR)
Solyc03g062900.3	261.948	6.92179	5.2387	0	0	Elongation factor 4 (AHRD V3.3 *** A0A0B0NVN0_GOSAR)
Solyc03g064030.3	143.489	11.9298	3.59175	0	0	alpha/beta hydrolase family protein (AHRD V3.3 *** AT3G12150.1)
Solyc03g078150.3	0.395371	81.315	-7.60753	0	0	Amino acid transporter family protein (AHRD V3.3 *** D7LGK0_ARALL)
Solyc03g078610.3	524.467	18.4411	4.82894	0	0	N-lysine methyltransferase (AHRD V3.3 *** AT1G78150.2)
Solyc03g078620.1	68.6771	2.07785	5.03447	0	0	LOW QUALITY:Nitric oxide synthase-interacting protein, putative (AHRD V3.3 *** A0A061DQB5_THECC)
Solyc03g078770.3	104.755	3.25207	5.02238	0	0	Glycosyltransferase (AHRD V3.3 *** K4BHV3_SOLLC)
Solyc03g079880.3	151.399	1405.68	-3.21383	0	0	Protease inhibitor/seed storage/lipid transfer family protein (AHRD V3.3 *** B9HHI8_POPTR)
Solyc03g080060.1	1.20951	80.6188	-6.05478	0	0	LOW QUALITY:Clade XV lectin receptor kinase (AHRD V3.3 *** A0A0K1U1X9_SOLLC)
Solyc03g080080.3	268.387	32.1488	3.05753	0	0	Calcium-binding endonuclease/exonuclease/phosphatase family (AHRD V3.3 *** AT5G54130.2)
Solyc03g080090.3	497.007	158.402	1.6501	0	0	Nam-like protein 1
Solyc03g082540.3	167.73	40.7412	2.04533	0	0	Triose phosphate/phosphate translocator, chloroplastic (AHRD V3.3 --* A0A1D1YFA4_9ARAE)
Solyc03g083420.3	282.099	61.6312	2.19469	0	0	OBP3-responsive protein 1 (AHRD V3.3 *** AT5G53450.1)
Solyc03g083440.3	18139.2	869.715	4.38242	0	0	Glutamate synthase, putative (AHRD V3.3 *** B9RII5_RICCO)
Solyc03g083500.3	114.739	0.331071	8.41755	0	0	DUF1442 family protein (AHRD V3.3 *** B7FH79_MEDTR)
Solyc03g083615.1	25.472	273.145	-3.42533	0	0	Plant invertase/pectin methylesterase inhibitor superfamily protein (AHRD V3.3 *** AT5G62350.1)
Solyc03g083910.4	6.48288	53.1537	-3.04047	0	0	symbol=TIV1
Solyc03g093650.3	2.80126	49.927	-4.15841	0	0	ABC transporter B family protein (AHRD V3.3 *** A0A072UBK0_MEDTR)
Solyc03g093690.3	118.952	27.0611	2.13451	0	0	methionine sulfoxide reductase A4
Solyc03g094160.3	227.078	27.6728	3.04011	0	0	metacaspase 1 (AHRD V3.3 *** AT1G02170.1),Pfam:PF00656
Solyc03g095650.3	5.09015	56.6619	-3.46132	0	0	MLO-like protein (AHRD V3.3 *** K4BIY8_SOLLC)
Solyc03g095770.3	129.742	8.34776	3.95119	0	0	WRKY transcription factor 80
Solyc03g095780.2	143.637	0.980269	7.2212	0	0	Abscisic acid receptor (AHRD V3.3 *** G7JKP6_MEDTR)
Solyc03g096290.3	2177.78	67.1362	5.0207	0	0	plasma membrane intrinsic protein 1.7
Solyc03g096430.1	45.9556	2.59204	4.13613	0	0	LOW QUALITY:CLIP-associating protein 1 (AHRD V3.3 --* A0A0B2NZ56_GLYSO)
Solyc03g096540.3	1075.05	51.98	4.3705	0	0	PLAT domain-containing protein 1 (AHRD V3.3 *** PLAT1_ARATH)
Solyc03g096550.3	568.672	34.5589	4.04081	0	0	PLAT domain-containing protein 1 (AHRD V3.3 *** PLAT1_ARATH)
Solyc03g096670.3	10.2126	333.981	-5.02836	0	0	Protein phosphatase 2C (AHRD V3.3 *** Q8RVG0_TOBAC)
Solyc03g096800.3	245.712	52.9675	2.21186	0	0	Vacuolar iron transporter (VIT) family protein (AHRD V3.3 *-* A0A061G9Q5_THECC)
Solyc03g096900.3	1.98787	40.3174	-4.33146	0	0	Guanosine-3',5'-bis(Diphosphate) 3'-pyrophosphohydrolase isoform 3 (AHRD V3.3 *** A0A061F675_THECC)
Solyc03g097200.3	108.614	13.8339	2.97817	0	0	F-box only protein (AHRD V3.3 *** AT1G65000.1)
Solyc03g097380.3	100.022	18.8054	2.41229	0	0	Heavy metal transport/detoxification superfamily protein (AHRD V3.3 *** AT5G50740.5)
Solyc03g097490.3	118.482	33.2641	1.83378	0	0	Protein DEK (AHRD V3.3 *** A0A0B2QBX5_GLYSO)
Solyc03g097500.3	5.4737	207.128	-5.22232	0	0	Feruloyl transferase (AHRD V3.3 *** D5FPG8_SOLTU)
Solyc03g097675.1	107.185	20.4743	2.38506	0	0	Pyruvate dehydrogenase E1 component subunit beta (AHRD V3.3 *** B6TKX6_MAIZE)
Solyc03g097680.3	104.026	27.1409	1.93915	0	0	Pyruvate dehydrogenase E1 component subunit beta (AHRD V3.3 *-* B6TKX6_MAIZE)
Solyc03g097715.1	287.217	38.6353	2.89481	0	0	meiosis chromosome segregation family protein (AHRD V3.3 *** AT5G41110.2)
Solyc03g098220.3	424.663	102.755	2.04697	0	0	serine palmitoyltransferase
Solyc03g098730.1	93.854	2.20453	5.41921	0	0	Kunitz trypsin inhibitor (AHRD V3.3 *** B8Y888_TOBAC)
Solyc03g098740.1	208.617	0.586292	8.39144	0	0	Kunitz trypsin inhibitor (AHRD V3.3 *** B8Y888_TOBAC)
Solyc03g110900.3	704.664	102.223	2.78556	0	0	P-loop nucleoside triphosphate hydrolase superfamily protein, putative (AHRD V3.3 *** A0A072UYW1_MEDTR)
Solyc03g111100.1	3.72964	121.758	-5.01155	0	0	LOW QUALITY:AtIII18x5-like protein (AHRD V3.3 *** AT3G48510.1)
Solyc03g111690.3	0.95807	38.2424	-5.22667	0	0	Pectate lyase family protein (AHRD V3.3 *** AT1G67750.1)
Solyc03g111870.3	2405.14	82.4475	4.86758	0	0	E3 ubiquitin-protein ligase RGLG2 (AHRD V3.3 *** A0A0B0PYM1_GOSAR)
Solyc03g112750.3	84.2478	5.70327	3.87607	0	0	Tornado 1 (AHRD V3.3 *** A0A061F576_THECC)
Solyc03g112755.1	62.0698	4.14618	3.89693	0	0	Tornado 1 (AHRD V3.3 *-* A0A061F576_THECC)
Solyc03g112770.3	753.062	53.8188	3.8061	0	0	Glutaredoxin (AHRD V3.3 *** I2FJT7_SOLTU)
Solyc03g112830.3	181.398	39.6056	2.19251	0	0	Phox domain-containing family protein (AHRD V3.3 *** B9I3B8_POPTR)
Solyc03g113010.2	172.562	42.354	2.02665	0	0	F-box/kelch-repeat protein family (AHRD V3.3 *** A0A151RZC6_CAJCA)
Solyc03g113130.3	139.365	4.26817	5.02725	0	0	2-aminoethanethiol dioxygenase (AHRD V3.3 *** A0A0B0PVN9_GOSAR)
Solyc03g113220.3	992.82	71.7169	3.79082	0	0	Hypersensitive-induced response protein (AHRD V3.3 *** A6YGE4_CARPA)
Solyc03g113270.3	131.424	492.138	-1.90409	0	0	LEVAHOX1G L.esculentum homeobox
Solyc03g113570.1	33.2066	0.696276	5.56522	0	0	Germin-like protein
Solyc03g113640.3	202.138	51.0209	1.98556	0	0	Serine esterase family protein, putative (AHRD V3.3 *** A0A072VDP9_MEDTR)
Solyc03g113660.3	570.064	17.5583	5.01774	0	0	Nuclear mitotic apparatus 1 (AHRD V3.3 *-* A0A0B0NXR3_GOSAR)
Solyc03g113800.3	37.8232	258.658	-2.77061	0	0	Betaine aldehyde dehydrogenase (AHRD V3.3 *** A0A0B5EBW5_SOLTU)
Solyc03g113920.3	144.105	29.8927	2.26628	0	0	Calmodulin binding protein-like protein (AHRD V3.3 *** AT5G62570.4)
Solyc03g113960.3	56.6777	9.00624	2.65013	0	0	Calmodulin binding protein-like protein (AHRD V3.3 *-* AT5G62570.2)
Solyc03g113970.3	45.7035	5.12959	3.15179	0	0	Calmodulin-binding protein (AHRD V3.3 *-* AT5G57580.1)
Solyc03g114070.3	2.19633	41.2772	-4.25299	0	0	Rac-like small GTP-binding protein (AHRD V3.3 *** B5U2V7_SCODU)
Solyc03g114150.3	81.9638	358.479	-2.12803	0	0	aldehyde dehydrogenase family 2 member B7a
Solyc03g114160.1	0.11368	106.378	-9.75845	0	0	U-box domain-containing protein 19, putative (AHRD V3.3 *** A0A061G0Z4_THECC)
Solyc03g114360.3	1365.47	17.0354	6.31691	0	0	Poly [ADP-ribose] polymerase (AHRD V3.3 *** A0A067K7U4_JATCU)
Solyc03g114460.3	309.043	40.9584	2.91677	0	0	Acetyl-coenzyme A synthetase (AHRD V3.3 *** A0A151TDT7_CAJCA)
Solyc03g114940.3	18.0839	114.673	-2.66239	0	0	Cytochrome P450 (AHRD V3.3 *** A0A103Y3J6_CYNCS)
Solyc03g115240.3	114.467	25.1846	2.18145	0	0	RNA polymerase-associated protein LEO1 (AHRD V3.3 *-* A0A151SLW2_CAJCA)
Solyc03g115370.3	9.97299	63.3514	-2.67048	0	0	Diacylglycerol kinase (AHRD V3.3 *** K4BL39_SOLLC)
Solyc03g115500.3	95.6025	22.8936	2.0606	0	0	Heparanase 1-like protein (AHRD V3.3 *** T2D261_TOBAC)
Solyc03g115610.3	71.2985	11.6951	2.60124	0	0	LRR receptor-like kinase family protein (AHRD V3.3 *** A0A072USD7_MEDTR)
Solyc03g115650.3	1527.07	163.486	3.22392	0	0	eukaryotic translation initiation factor 5A-1
Solyc03g115700.3	350.171	110.413	1.66464	0	0	SNF1-related protein kinase
Solyc03g115860.3	500.036	46.4112	3.42842	0	0	ER membrane protein, putative (DUF962) (AHRD V3.3 *** AT1G18720.2)
Solyc03g115870.3	155.254	13.8026	3.49047	0	0	Thioredoxin (AHRD V3.3 *** A0A072UTZ5_MEDTR)
Solyc03g116060.3	97.4153	19.8519	2.29118	0	0	Exostosin family protein (AHRD V3.3 *** AT1G74680.1)
Solyc03g116100.3	41.0292	1.03049	5.3163	0	0	R2R3MYB transcription factor 31
Solyc03g116270.3	1.99339	88.5625	-5.46835	0	0	2-oxoglutarate and Fe(II)-dependent oxygenase superfamily protein, putative (AHRD V3.3 *** A0A061FWB6_THECC)
Solyc03g117070.1	1.80171	44.0832	-4.63935	0	0	Zinc finger protein, putative (AHRD V3.3 *** B9SMU5_RICCO)
Solyc03g117420.3	811.864	290.066	1.48463	0	0	F-box/LRR-repeat protein (AHRD V3.3 *** A0A0K9PK37_ZOSMR)
Solyc03g117600.3	31.0847	228.338	-2.87386	0	0	Hydroxycinnamoyl-CoA shikimate/quinate hydroxycinnamoyltransferase (AHRD V3.3 *** A4ZKI0_COFAR)
Solyc03g117675.1	227.413	23.7006	3.26267	0	0	ATP-dependent DNA helicase (AHRD V3.3 *** AT2G24100.1)
Solyc03g118170.3	200.152	53.3293	1.9063	0	0	Glycyl-tRNA synthetase family protein (AHRD V3.3 *** B9GMU1_POPTR)
Solyc03g118450.1	39.8596	3.04634	3.71532	0	0	LOW QUALITY:P-loop containing nucleoside triphosphate hydrolases superfamily protein (AHRD V3.3 --* AT2G28290.6)
Solyc03g118700.3	32.3818	2.1875	3.89504	0	0	Nuclear localized protein 1 (AHRD V3.3 *** E1AWW8_NICBE)
Solyc03g119060.3	30.8632	226.845	-2.8761	0	0	divaricata
Solyc03g119200.3	13.1046	124.161	-3.24256	0	0	L-Ala-D/L-Glu epimerase (AHRD V3.3 *** A0A061FV22_THECC)
Solyc03g119210.1	57.1338	339.442	-2.56829	0	0	Lipid transfer protein (AHRD V3.3 *** S4TID2_GOSHI)
Solyc03g119240.3	57.155	7.46723	2.9347	0	0	Protein kinase family protein (AHRD V3.3 *** AT5G38210.2)
Solyc03g119440.3	234.667	25.658	3.18991	0	0	C2 domain-containing family protein (AHRD V3.3 *** B9IE39_POPTR)
Solyc03g119530.3	1355.35	61.4037	4.46462	0	0	LOB domain protein 40 (AHRD V3.3 *** K7VSW9_SOLTU)
Solyc03g119610.1	11.5516	147.46	-3.68027	0	0	LOW QUALITY:ATP synthase subunit alpha, chloroplastic (AHRD V3.3 --* ATPA_SOLTU)
Solyc03g119640.3	0.461024	32.2052	-6.08337	0	0	Aluminum-activated malate transporter-like (AHRD V3.3 *** K4BMB3_SOLLC)
Solyc03g119690.2	3.01708	72.7801	-4.57209	0	0	Eukaryotic aspartyl protease family protein (AHRD V3.3 *** AT3G18490.1)
Solyc03g119710.3	88.5084	14.4565	2.62031	0	0	Carbon catabolite repressor-like protein (AHRD V3.3 *** G7L904_MEDTR)
Solyc03g120475.1	24.2162	141.73	-2.54678	0	0	Tonoplast intrinsic protein, putative (AHRD V3.3 *** B9RQI0_RICCO)
Solyc03g121090.3	165.909	26.2601	2.66117	0	0	Oxidative stress 3, putative isoform 2 (AHRD V3.3 *** A0A061GIQ6_THECC)
Solyc03g121380.3	111.828	28.6757	1.96348	0	0	Dentin sialophosphoprotein-related, putative isoform 1 (AHRD V3.3 *** A0A061GCA0_THECC)
Solyc03g121660.3	85.4191	17.2367	2.30552	0	0	Zinc finger family protein (AHRD V3.3 *** D7MN23_ARALL)
Solyc03g121880.3	51.9477	499.672	-3.26238	0	0	Protein phosphatase 2c, putative (AHRD V3.3 *** B9S5U9_RICCO)
Solyc03g121950.3	360.669	120.594	1.58091	0	0	Ataxin-2 related protein (AHRD V3.3 *** A2PZE4_IPONI)
Solyc03g122270.3	22.8015	124.343	-2.44835	0	0	Inter-alpha-trypsin inhibitor heavy chain-related, putative (AHRD V3.3 *** A0A061GD07_THECC)
Solyc03g123600.3	84.2795	12.6341	2.7336	0	0	alanine aminotransferase 2 (AHRD V3.3 *** AT1G72330.3)
Solyc03g123610.3	2908.57	53.9311	5.75332	0	0	alanine aminotransferase 2 (AHRD V3.3 *** AT1G72330.1)
Solyc03g123620.4	180.692	33.2229	2.44402	0	0	Pectinesterase (AHRD V1 ***- B9GXZ7_POPTR)
Solyc03g123770.1	52.0485	0.121036	8.80731	0	0	LOW QUALITY:Disease resistance protein (AHRD V3.3 --* Q19HX1_ARATH)
Solyc03g123830.3	2.97475	180.549	-5.91607	0	0	D-3-phosphoglycerate dehydrogenase (AHRD V3.3 *** K4BN81_SOLLC)
Solyc03g123860.3	88.0692	8.63764	3.35676	0	0	Receptor-like protein kinase INRPK1c
Solyc03g123870.3	229.789	68.027	1.75608	0	0	Exocyst complex component 8 (AHRD V3.3 *** A0A0B2RY33_GLYSO)
Solyc03g123890.3	88.5479	18.4648	2.26502	0	0	Calcium-transporting ATPase (AHRD V3.3 *** A0A022PY01_ERYGU)
Solyc03g123900.3	263.563	79.787	1.72258	0	0	alpha-1,2-Mannosidase (AHRD V3.3 *** K4BN88_SOLLC)
Solyc04g005070.3	0.778531	43.3424	-5.74469	0	0	Major facilitator superfamily protein (AHRD V3.3 *** AT1G52190.1)
Solyc04g005170.1	189.253	3.00189	5.97207	0	0	BZip transcription factor (AHRD V3.3 *** Q9AT29_PHAVU)
Solyc04g005380.3	0.377356	44.7559	-6.81557	0	0	Ninja-family protein AFP1-like protein (AHRD V3.3 *** V5KZR9_SOLNI)
Solyc04g005540.3	11.6317	141.03	-3.59511	0	0	Disease resistance protein (NBS-LRR class) family (AHRD V3.3 *-* AT5G38350.1)
Solyc04g005650.2	458.53	68.0424	2.75139	0	0	Mitochondrial substrate carrier family protein (AHRD V3.3 *** A0A061FTE7_THECC)
Solyc04g005820.3	113.19	23.1461	2.29213	0	0	DnaJ-like protein (AHRD V3.3 *** Q9SP09_TOBAC)
Solyc04g006940.3	5.21385	91.6757	-4.1437	0	0	Phospholipid-transporting ATPase (AHRD V3.3 *** M1CCQ9_SOLTU)
Solyc04g006970.3	1204.57	98.4023	3.61376	0	0	Phosphoenolpyruvate carboxylase (AHRD V3.3 *** A6YM33_RICCO)
Solyc04g007030.3	191.832	609.715	-1.66706	0	0	Disease resistance protein (AHRD V3.3 *** A0A103XDQ0_CYNCS)
Solyc04g007050.3	37.0448	195.131	-2.39687	0	0	Disease resistance protein (AHRD V3.3 *** A0A103XDQ0_CYNCS)
Solyc04g007060.3	302.025	78.0529	1.95335	0	0	Disease resistance protein (NBS-LRR class) family (AHRD V3.3 *-* AT5G38350.1)
Solyc04g007320.2	76.1165	5.91738	3.67719	0	0	Disease resistance protein (TIR-NBS-LRR class), putative (AHRD V3.3 *** Q2HUD1_MEDTR)
Solyc04g007400.3	46.7959	260.03	-2.47031	0	0	Protein kinase family protein (AHRD V3.3 *-* AT5G38210.2)
Solyc04g007710.3	13.8361	133.886	-3.28951	0	0	mitogen-activated protein kinase 14
Solyc04g007750.3	1.47216	71.3633	-5.58987	0	0	Sn-1 protein (AHRD V3.3 *** Q42393_CAPAN)
Solyc04g007795.1	34.0474	484.756	-3.83743	0	0	Major latex-like protein (AHRD V3.3 *** K9MJR1_9ASTR)
Solyc04g008150.2	436.997	58.6247	2.89833	0	0	Disease resistance protein (AHRD V3.3 *** A0A118JXS4_CYNCS)
Solyc04g008310.2	13.5818	80.6028	-2.56793	0	0	Glycosyltransferase (AHRD V3.3 *** K4BNY7_SOLLC)
Solyc04g009280.1	45.0426	2.3225	4.27528	0	0	P-loop containing nucleoside triphosphate hydrolases superfamily protein (AHRD V3.3 *-* AT3G57180.1)
Solyc04g009290.1	160.839	7.54201	4.40273	0	0	Nbs-lrr resistance protein (AHRD V3.3 *** A0A061FZT5_THECC)
Solyc04g009440.3	109.733	3.43511	4.99556	0	0	NAC domain protein AY498713
Solyc04g009620.3	182.753	48.0454	1.92807	0	0	chorismate synthase 2 precursor
Solyc04g009990.3	442.829	77.4441	2.51431	0	0	Transcription factor jumonji family protein (AHRD V3.3 *** A0A072VNF4_MEDTR)
Solyc04g011340.3	2981.33	82.296	5.17773	0	0	WAT1-related protein (AHRD V3.3 *** K4BPI9_SOLLC)
Solyc04g011510.3	10286.4	253.827	5.34089	0	0	triosephosphate isomerase (AHRD V3.3 *** AT3G55440.1)
Solyc04g011750.3	52.4874	4.8213	3.44252	0	0	Protein TIC 214 (AHRD V3.3 --* TI214_VITVI)
Solyc04g014320.1	9.24346	116.019	-3.63412	0	0	LOW QUALITY:Leguminosin group485 secreted peptide (AHRD V3.3 *** G7KAG0_MEDTR)
Solyc04g014330.1	5.28083	124.167	-4.5248	0	0	LOW QUALITY:Leguminosin group485 secreted peptide (AHRD V3.3 *** G7KAF8_MEDTR)
Solyc04g015020.3	179.122	43.4689	2.04029	0	0	Heavy metal transport/detoxification superfamily protein (AHRD V3.3 *-* AT4G16380.1)
Solyc04g015210.3	253.246	44.0912	2.52029	0	0	Disease resistance protein (AHRD V3.3 *** A0A103XDQ0_CYNCS)
Solyc04g015520.3	3.23228	162.28	-5.66204	0	0	Remorin family protein (AHRD V3.3 *** A0A061F452_THECC)
Solyc04g015620.3	1.31778	49.1897	-5.19242	0	0	imidazolonepropionase (Protein of unknown function, DUF642) (AHRD V3.3 *** AT2G41810.1)
Solyc04g015970.3	287.093	84.3688	1.76699	0	0	ABC transporter family protein (AHRD V3.3 *** B9H9T2_POPTR)
Solyc04g016060.1	4.58529	69.6111	-3.90299	0	0	MIZU-KUSSEI-like protein (Protein of unknown function, DUF617) (AHRD V3.3 *** AT2G41660.1)
Solyc04g016360.3	18.202	150.335	-3.04844	0	0	S-formylglutathione hydrolase (AHRD V3.3 *** K4BQD6_SOLLC)
Solyc04g018110.1	16.609	95.1046	-2.52554	0	0	Hop-interacting protein THI026 (AHRD V3.3 *** G8Z256_SOLLC)
Solyc04g025040.1	1.87362	122.207	-6.01373	0	0	Pre-mRNA splicing Prp18-interacting factor (AHRD V3.3 --* AT3G45950.1)
Solyc04g040180.3	454.051	24.8161	4.19408	0	0	S-adenosylmethionine-dependent methyltransferase, putative (AHRD V3.3 *** B9SZS6_RICCO)
Solyc04g049080.3	261.937	41.644	2.65029	0	0	Tetraspanin family protein (AHRD V3.3 *** I3SAK4_MEDTR)
Solyc04g049350.3	482.99	156.078	1.62972	0	0	chorismate synthase 1 precursor
Solyc04g049920.3	35.7401	1.66375	4.41124	0	0	RNA-binding region-containing protein, putative (AHRD V3.3 *** B9SD37_RICCO)
Solyc04g050040.3	149.418	21.7956	2.77957	0	0	mitochondrial substrate carrier family protein (AHRD V3.3 *** AT2G35800.1)
Solyc04g051200.2	187.048	45.6886	2.03134	0	0	Alpha-1,4-glucan-protein synthase [UDP-forming], putative (AHRD V3.3 *** B9RFU2_RICCO)
Solyc04g052980.1	35.0534	0	12.6854	0	0	SAUR-like auxin-responsive protein family, putative (AHRD V3.3 *** A0A061E5G9_THECC)
Solyc04g054340.1	758.375	2.9442	7.99818	0	0	LOW QUALITY:transmembrane protein (AHRD V3.3 --* AT5G65440.9)
Solyc04g054500.3	517.791	27.0571	4.2566	0	0	metal ion binding protein
Solyc04g054740.3	5.81106	174.855	-4.92887	0	0	myo-inositol-1-phosphate synthase
Solyc04g054760.3	2.06477	38.6432	-4.22867	0	0	senescence-associated family protein (DUF581) (AHRD V3.3 *** AT1G22160.1)
Solyc04g054930.3	17.1252	94.0026	-2.46379	0	0	Trehalose 6-phosphate phosphatase (AHRD V3.3 *** M1BUG9_SOLTU)
Solyc04g054980.3	26.8597	160.74	-2.58276	0	0	PLAT domain-containing protein 1 (AHRD V3.3 *** PLAT1_ARATH)
Solyc04g054990.3	10.1535	188.712	-4.20214	0	0	PLAT domain-containing protein 1 (AHRD V3.3 *** PLAT1_ARATH)
Solyc04g055130.1	46.4592	4.73876	3.28216	0	0	LOW QUALITY:C2 domain protein (AHRD V3.3 *** A0A072UZT9_MEDTR)
Solyc04g055170.3	133.547	507.113	-1.92339	0	0	annexin p35
Solyc04g056280.3	212.202	32.0567	2.72524	0	0	cyclin dependent kinase C
Solyc04g056560.3	262.801	44.6978	2.5575	0	0	Protein phosphatase-2c, putative (AHRD V3.3 *** B9RM68_RICCO)
Solyc04g056580.3	30.3953	0.389786	6.32023	0	0	AT1G65230-like protein (AHRD V3.3 *** A0A097PRZ6_SOLLC)
Solyc04g063245.1	0.191759	28.3104	-7.14812	0	0	Cytochrome P450 (AHRD V3.3 *** Q9M7M3_CAPAN)
Solyc04g064550.1	398.064	95.9946	2.05151	0	0	gras6
Solyc04g064870.3	59.6029	5.34974	3.4734	0	0	protein early flowering 2-like
Solyc04g071610.3	36.7099	876.032	-4.57557	0	0	Abscicic acid stress ripening 1
Solyc04g072030.1	19.1975	167.779	-3.12385	0	0	Dynamin-related protein (AHRD V3.3 *** A0A1B0UTC3_TOBAC)
Solyc04g072460.3	10.7684	89.1681	-3.04351	0	0	bZIP transcription factor family protein (AHRD V3.3 *** AT5G65210.7)
Solyc04g072700.3	0.167868	46.4783	-7.99803	0	0	Heavy metal transport/detoxification superfamily protein (AHRD V3.3 *** AT4G08570.1)
Solyc04g072890.3	165.324	33.3525	2.30533	0	0	Transducin/WD40 repeat protein (AHRD V3.3 *-* G8A379_MEDTR)
Solyc04g072895.1	254.874	78.5721	1.6976	0	0	Transducin/WD40 repeat-like superfamily protein (AHRD V3.3 *** AT1G78070.1)
Solyc04g074180.4	0.742152	80.4404	-6.78169	0	0	cryptochrome 1
Solyc04g074410.2	99.4024	21.1815	2.22809	0	0	Phosphate-responsive 1 family protein (AHRD V3.3 *** A0A061FGW0_THECC)
Solyc04g074440.1	54.2051	6.01228	3.16671	0	0	Phosphate-responsive 1 family protein (AHRD V3.3 *** A0A061FGW0_THECC)
Solyc04g074470.1	484.237	2.95693	7.35886	0	0	Phosphate-induced protein 1 (AHRD V3.3 *** A0A103XX62_CYNCS)
Solyc04g074580.1	938.207	269.948	1.7976	0	0	Histone H3 (AHRD V3.3 *** K7VSQ3_MAIZE)
Solyc04g074670.3	152.486	32.2426	2.24459	0	0	O-fucosyltransferase family protein (AHRD V3.3 *** A0A061FG90_THECC)
Solyc04g074740.3	3.68086	62.9176	-4.08079	0	0	Blue copper protein, putative (AHRD V3.3 *** B9RJR1_RICCO)
Solyc04g074880.2	0.10763	43.3127	-8.71301	0	0	Purine permease-like protein (AHRD V3.3 *** G7J4H5_MEDTR)
Solyc04g074950.3	72.9626	6.80276	3.41945	0	0	dihydrofolate reductase (AHRD V3.3 *** AT4G24380.1)
Solyc04g076040.3	95.2313	23.0079	2.04992	0	0	cyclinD5_1
Solyc04g076210.2	290.036	89.7133	1.69249	0	0	Ubiquitin carboxyl-terminal hydrolase 16 (AHRD V3.3 *** A0A0B2PIM3_GLYSO)
Solyc04g076220.3	325.985	15.0189	4.44406	0	0	AT hook motif DNA-binding family protein (AHRD V3.3 *** G7J554_MEDTR)
Solyc04g076340.3	1.34719	137.263	-6.63768	0	0	Ribosomal RNA small subunit methyltransferase A (AHRD V3.3 *** A0A0B0NTG7_GOSAR)
Solyc04g076520.2	455.588	41.6483	3.45219	0	0	F-box family protein (AHRD V3.3 *** A0A061DJ93_THECC)
Solyc04g076700.3	411.538	64.4677	2.67404	0	0	MADS-box transcription factor (AHRD V3.3 *** G7IS85_MEDTR)
Solyc04g076820.1	41.7891	354.627	-3.07995	0	0	Octicosapeptide/Phox/Bem1p domain-containing protein (AHRD V3.3 *** T2DP86_PHAVU)
Solyc04g076860.3	193.338	10.0465	4.26013	0	0	Zinc finger (C3HC4-type RING finger) family protein (AHRD V3.3 *** AT5G49665.1)
Solyc04g077510.3	180.17	16.1719	3.48415	0	0	Growth-regulating factor (AHRD V3.3 *** A0A072VEY4_MEDTR)
Solyc04g077740.1	134.152	0.674545	7.65074	0	0	Zinc finger protein Sdr4 (AHRD V3.3 *** M9NJT2_ORYSA)
Solyc04g078190.3	268.106	44.1886	2.60125	0	0	glutamyl-tRNA (Gln) amidotransferase subunit A (DUF620) (AHRD V3.3 *** AT3G19540.1)
Solyc04g078340.3	296.364	36.3889	3.02356	0	0	Cytochrome P450 (AHRD V3.3 *** C5NM78_TOBAC)
Solyc04g078370.3	40.4581	0.350763	6.81346	0	0	Cytochrome P450 (AHRD V3.3 *** C5NM78_TOBAC)
Solyc04g078390.2	314.178	64.3977	2.28788	0	0	F-box family protein (AHRD V3.3 *** AT4G24210.1)
Solyc04g078460.3	384.76	10.6563	5.17589	0	0	L-asparaginase (AHRD V3.3 *** Q84L89_SOYBN)
Solyc04g078650.3	0.179476	28.453	-7.30409	0	0	wuschel related homobox 4
Solyc04g078750.3	523.11	93.8383	2.47921	0	0	Late embryogenesis abundant protein (AHRD V3.3 *** G7LCF7_MEDTR)
Solyc04g078840.3	6.83121	164.683	-4.57792	0	0	AREB
Solyc04g079070.3	4.26884	52.1148	-3.58715	0	0	Serine carboxypeptidase, putative (AHRD V3.3 *** B9R6Y4_RICCO)
Solyc04g079190.3	118.993	30.0622	1.98309	0	0	alpha/beta-Hydrolases superfamily protein (AHRD V3.3 *** AT1G47480.1)
Solyc04g079260.3	33.7766	0.11341	8.069	0	0	Patatin (AHRD V3.3 *** K4BV10_SOLLC)
Solyc04g079440.3	225.588	47.0062	2.26447	0	0	Serpin-like protein (AHRD V3.3 *** Q8GT65_CITPA)
Solyc04g079710.3	5.0224	64.1227	-3.66856	0	0	Kinase, putative (AHRD V3.3 *** B9S8Q9_RICCO)
Solyc04g079940.3	321.857	39.3152	3.03133	0	0	NAC domain-containing protein (AHRD V3.3 *** A0A060A1D2_BOENI)
Solyc04g080010.3	20.596	101.206	-2.28743	0	0	Glycosyltransferase (AHRD V3.3 *** K4BV80_SOLLC)
Solyc04g080100.3	125.813	23.9412	2.38991	0	0	Cytochrome P450 family protein (AHRD V3.3 *** B9GP38_POPTR)
Solyc04g080310.1	50.3662	5.1	3.29805	0	0	DNA repair metallo-beta-lactamase family protein (AHRD V3.3 --* AT3G26680.4)
Solyc04g080540.2	3505.18	192.227	4.18878	0	0	DNA polymerase epsilon catalytic subunit A, putative (AHRD V3.3 *** A0A061FCM9_THECC)
Solyc04g080580.3	4.72255	62.4703	-3.72147	0	0	pfkB-like carbohydrate kinase family protein (AHRD V3.3 *** AT1G19600.1)
Solyc04g080880.3	1.32885	51.2669	-5.25568	0	0	Cysteine protease family protein (AHRD V3.3 *** B9H4H0_POPTR)
Solyc04g080960.3	73.9305	1505	-4.34346	0	0	pre-pro-cysteine proteinase
Solyc04g081510.3	151.241	41.1365	1.88016	0	0	DUF668 family protein (AHRD V3.3 *** G7J592_MEDTR)
Solyc04g081550.3	10.9962	126.274	-3.52214	0	0	Pathogenesis-related thaumatin family protein (AHRD V3.3 *** B9H4Z3_POPTR)
Solyc04g081810.3	75.3375	244.522	-1.69929	0	0	Subtilisin-like protease (AHRD V3.3 *** A0A0B2PIS0_GLYSO)
Solyc04g081900.3	6.32261	87.0173	-3.76356	0	0	Cysteine/Histidine-rich C1 domain family protein (AHRD V3.3 --* AT2G44380.1)
Solyc04g081960.1	115.8	5.40146	4.41468	0	0	LOW QUALITY:Syringolide-induced protein 14-1-1 (AHRD V3.3 *** G7I8D2_MEDTR)
Solyc04g082040.3	7.95514	69.4262	-3.12461	0	0	Mechanosensitive ion channel family protein (AHRD V3.3 *** AT2G17010.1)
Solyc04g082130.3	93.2053	19.5159	2.2522	0	0	Pseudouridine synthase family protein (AHRD V3.3 *** AT1G20410.1)
Solyc04g082540.2	235.131	0.012009	13.8137	0	0	Ser/Thr-rich protein T10 in DGCR region (AHRD V3.3 *** A0A061FLC3_THECC)
Solyc04g082860.2	26.6611	0.587722	5.46646	0	0	Glycosyltransferase (AHRD V3.3 *** K4BW12_SOLLC)
Solyc04g082880.3	1352.17	54.0537	4.64372	0	0	Pyrophosphate--fructose 6-phosphate 1-phosphotransferase subunit alpha (AHRD V3.3 *** PFPA_SOLTU)
Solyc05g005050.3	69.0269	1.43494	5.56008	0	0	Cysteine-rich receptor-like protein kinase 3 (AHRD V3.3 *-* W9RKP8_9ROSA)
Solyc05g005060.3	142.155	2.94329	5.59806	0	0	Kinase, putative (AHRD V3.3 *** B9SPH8_RICCO)
Solyc05g005070.2	145.971	18.1411	3.00763	0	0	Kinase family protein (AHRD V3.3 *** B9HTV7_POPTR)
Solyc05g005640.3	123.736	33.0699	1.90658	0	0	methyl-CPG-binding domain 9 (AHRD V3.3 *** AT3G01460.1)
Solyc05g005870.3	7.59074	105.667	-3.79933	0	0	nodulin-related MtN21 family protein
Solyc05g006160.3	114.473	2.76997	5.3699	0	0	Gibberellin-regulated family protein (AHRD V3.3 *** G7LER1_MEDTR)
Solyc05g006540.3	301.405	100.48	1.58476	0	0	Paired amphipathic helix SIN3-like protein (AHRD V3.3 *** G7LEQ2_MEDTR)
Solyc05g006820.3	97.1797	16.0051	2.60339	0	0	DnaJ-like protein (AHRD V3.3 *** Q9SP09_TOBAC)
Solyc05g007460.3	185.336	28.3887	2.70602	0	0	sphingoid base hydroxylase 2 (AHRD V3.3 *** AT1G14290.1)
Solyc05g007770.3	74.7978	12.7244	2.55751	0	0	NAC domain TF
Solyc05g007810.3	401.972	127.575	1.65597	0	0	RNA-binding KH domain-containing protein (AHRD V3.3 *** AT5G15270.3)
Solyc05g008060.3	240.024	46.8327	2.35457	0	0	SlPIN4
Solyc05g008380.3	9.73174	100.231	-3.36567	0	0	transmembrane protein (AHRD V3.3 *** AT1G71110.1)
Solyc05g008400.3	91.8903	14.7279	2.63711	0	0	Repressor of RNA polymerase III transcription (AHRD V3.3 *** K4BX14_SOLLC)
Solyc05g008830.3	787.536	69.9446	3.49313	0	0	Octicosapeptide/Phox/Bem1p family protein (AHRD V3.3 *** AT2G01190.1)
Solyc05g009790.1	667.636	16.2082	5.36861	0	0	AP2/B3 transcription factor family protein (AHRD V3.3 *** AT1G25560.1)
Solyc05g010030.3	3.16566	88.5911	-4.81351	0	0	MIZU-KUSSEI-like protein (Protein of unknown function, DUF617) (AHRD V3.3 *** AT3G25640.2)
Solyc05g010120.3	249.889	61.8266	2.01346	0	0	Phospholipid-transporting ATPase (AHRD V3.3 *** A0A0V0IZF0_SOLCH)
Solyc05g010420.2	66.7125	1682.95	-4.65387	0	0	S-adenosylmethionine decarboxylase proenzyme (AHRD V3.3 *** DCAM_SOLCI)
Solyc05g010423.1	9.45084	244.477	-4.69807	0	0	S-adenosylmethionine decarboxylase uORF (AHRD V3.3 *-* Q6RUQ6_DAUCA)
Solyc05g012210.3	6.09653	91.3686	-3.88066	0	0	Ninja-family protein AFP1-like protein (AHRD V3.3 *** V5KZR9_SOLNI)
Solyc05g012330.3	1.93361	41.8856	-4.43568	0	0	Ureide permease (AHRD V3.3 *-* A0A124SG70_CYNCS)
Solyc05g012370.3	257.638	5.82158	5.47802	0	0	alpha/beta-Hydrolases superfamily protein (AHRD V3.3 *** AT1G13820.1)
Solyc05g012500.3	82.7364	11.4397	2.85296	0	0	WRKY transcription factor 57
Solyc05g012610.3	152.317	37.5122	2.01964	0	0	appr-1-p processing enzyme family protein (AHRD V3.3 *** AT1G69340.2)
Solyc05g012900.3	147.38	4.84173	4.91071	0	0	JJH-R-like protein
Solyc05g013570.3	339.664	32.1866	3.39699	0	0	Phototropic-responsive NPH3 family protein (AHRD V3.3 *** AT1G67900.6)
Solyc05g013660.3	142.37	20.8761	2.76714	0	0	lysine ketoglutarate reductase trans-splicing protein (DUF707) (AHRD V3.3 *** AT1G67850.7)
Solyc05g013750.3	208.965	58.3271	1.83957	0	0	Dual specificity phosphatase (AHRD V3.3 *** A0A124SD30_CYNCS)
Solyc05g013940.3	125.175	24.2237	2.37147	0	0	Actin-related family protein (AHRD V3.3 *** B9HTF8_POPTR)
Solyc05g014260.3	74.7472	417.457	-2.48241	0	0	Two-component response regulator (AHRD V3.3 *** W9RKG5_9ROSA)
Solyc05g014390.3	72.083	11.7351	2.61709	0	0	ABC subfamily C transporter (AHRD V3.3 *** A0A077RXF4_WHEAT)
Solyc05g014470.3	10181.9	785.611	3.69583	0	0	glyceraldehyde 3-phosphate dehydrogenase
Solyc05g015060.3	35.1559	0.611594	5.84443	0	0	P-loop containing nucleoside triphosphate hydrolases superfamily protein (AHRD V3.3 *** AT3G50940.1)
Solyc05g016310.1	135.455	6.58009	4.36539	0	0	LOW QUALITY:Eukaryotic aspartyl protease family protein (AHRD V3.3 *** AT3G59080.1)
Solyc05g018320.3	177.384	37.3458	2.24819	0	0	arabinogalactan
Solyc05g021390.3	1134.92	81.5172	3.79555	0	0	Cytochrome P450 (AHRD V3.3 *** A0A161ABB0_OCIBA)
Solyc05g024010.3	67.7386	7.53536	3.16646	0	0	Zinc finger protein CONSTANS-LIKE 14 (AHRD V3.3 *** B9GMQ8_POPTR)
Solyc05g024160.3	2.08314	40.0492	-4.26569	0	0	Pyruvate dehydrogenase E1 component subunit beta (AHRD V3.3 *** B6T6H3_MAIZE)
Solyc05g024415.1	227.813	60.4277	1.91476	0	0	Galactose oxidase/kelch repeat protein (AHRD V3.3 *** G7IH11_MEDTR)
Solyc05g025510.3	507.545	74.6298	2.76597	0	0	transducin family protein / WD-40 repeat family protein (AHRD V3.3 *** AT5G08560.3)
Solyc05g025820.3	71.2369	13.9813	2.35133	0	0	Kinase family protein (AHRD V3.3 *-* U5GAR5_POPTR)
Solyc05g025890.2	125.621	0.620606	7.63002	0	0	Acyl-CoA N-acyltransferases (NAT) superfamily protein (AHRD V3.3 *** AT2G06025.6)
Solyc05g041200.3	208.5	12.497	4.06708	0	0	4-hydroxyphenylpyruvate dioxygenase (AHRD V3.3 *** K4C0A1_SOLLC)
Solyc05g041870.1	103.889	1.20018	6.43803	0	0	LOW QUALITY:Auxin-induced in root cultures protein 12, putative (AHRD V3.3 *** B9T186_RICCO)
Solyc05g044490.2	144.42	12.705	3.49937	0	0	NBS-LRR resistance protein-like protein (AHRD V3.3 *** A1Y9R1_SOLLC)
Solyc05g047530.3	231.382	1.53263	7.19892	0	0	trans-cinnamate 4-monooxygenase
Solyc05g047680.3	28.5273	241.925	-3.0797	0	0	Cytochrome P450 (AHRD V3.3 *** F4YF83_9APIA)
Solyc05g049990.3	114.231	7.55878	3.91091	0	0	Heavy metal transport/detoxification superfamily protein (AHRD V3.3 *** A0A072TW71_MEDTR)
Solyc05g050230.3	657.26	135.697	2.27556	0	0	Ubiquitin conjugating enzyme E2 (AHRD V3.3 *** A5YVL3_ADICA)
Solyc05g050360.3	99.1581	26.2037	1.91953	0	0	cyclic nucleotide gated channel 1 (AHRD V3.3 *** AT5G53130.1)
Solyc05g051220.3	9.08195	67.9726	-2.89441	0	0	Potassium channel TORK1 (AHRD V3.3 *** Q5NT78_TOBAC)
Solyc05g051460.3	3.07715	74.1279	-4.59213	0	0	Homeobox associated leucine zipper protein (AHRD V3.3 *** A0A072TTL6_MEDTR)
Solyc05g051570.3	115.394	17.8938	2.69106	0	0	Ras-related protein (AHRD V3.3 *** W9QNC0_9ROSA)
Solyc05g052360.2	0.0778643	32.5823	-8.60596	0	0	Laccase (AHRD V3.3 *-* M1CLA2_SOLTU)
Solyc05g052370.3	0.29942	105.726	-8.37394	0	0	Laccase (AHRD V3.3 *** M1CL08_SOLTU)
Solyc05g052490.3	285.838	16.5354	4.11875	0	0	GDA1/CD39 nucleoside phosphatase family protein (AHRD V3.3 *** AT4G19180.3)
Solyc05g052980.3	17.1206	426.285	-4.63423	0	0	Protein phosphatase 2C (AHRD V3.3 *** Q8RVG0_TOBAC)
Solyc05g053070.3	25.409	261.738	-3.35643	0	0	Dehydrin family protein, expressed (AHRD V3.3 *-* Q40711_ORYSJ)
Solyc05g053170.3	0.191441	313.742	-10.7511	0	0	Chalcone synthase (AHRD V3.3 *** CHSY_PERFR)
Solyc05g053760.3	669.917	54.7638	3.61282	0	0	Chaperone protein DNAj, putative (AHRD V3.3 *** B9SYM1_RICCO)
Solyc05g053860.3	65.0882	0.102978	9.29326	0	0	Organic cation/carnitine transporter (AHRD V3.3 *** A0A072TPM4_MEDTR)
Solyc05g054170.3	180.866	19.1525	3.24211	0	0	GRAS family transcription factor (AHRD V3.3 *** G7JLR5_MEDTR)
Solyc05g054490.3	11.5966	82.8517	-2.82681	0	0	3-oxo-5-alpha-steroid 4-dehydrogenase family protein (AHRD V3.3 *** AT3G55360.1)
Solyc05g054620.3	1758.44	50.013	5.13569	0	0	ACT domain-containing protein (AHRD V3.3 *** AT2G39570.1)
Solyc05g054760.3	32.2114	216.251	-2.74796	0	0	dehydroascorbate reductase 1
Solyc05g054830.3	322.269	90.4423	1.83229	0	0	Ankyrin repeat family protein (AHRD V3.3 *** AT3G12360.1)
Solyc05g054860.1	57.4249	2.6356	4.448	0	0	Kinase, putative (AHRD V3.3 *** B9SGH1_RICCO)
Solyc05g054890.3	5.92487	129.786	-4.46147	0	0	ABC transporter family protein (AHRD V3.3 *** B9HTY6_POPTR)
Solyc05g055070.3	303.92	35.2925	3.10441	0	0	Ethylene receptor homolog (AHRD V3.3 *** Q9XET9_SOLLC)
Solyc05g055440.1	979.618	111.63	3.13296	0	0	Histone H2B (AHRD V3.3 *** K4C2M0_SOLLC)
Solyc05g056320.3	562.596	103.701	2.44052	0	0	smr (Small MutS Related) domain-containing protein (AHRD V3.3 *** AT5G23520.2)
Solyc05g056325.1	61.2632	10.2688	2.56943	0	0	Tyrosyl-tRNA synthetase, class Ib, bacterial/mitochondrial (AHRD V3.3 --* AT3G02660.2)
Solyc05g056450.3	5.12435	53.1171	-3.35829	0	0	Eukaryotic aspartyl protease family protein (AHRD V3.3 *** AT2G03200.1)
Solyc06g005190.3	470.704	120.468	1.96574	0	0	CCR4-NOT transcription complex subunit 4 (AHRD V3.3 *** W9SKU7_9ROSA)
Solyc06g005570.3	123.347	32.2103	1.93924	0	0	DCD (Development and Cell Death) domain protein (AHRD V3.3 *-* AT2G32910.1)
Solyc06g005810.3	144.356	36.6451	1.97566	0	0	Ras-related protein Rab11C (AHRD V3.3 *** RB11C_LOTJA)
Solyc06g006080.3	23.2765	474.769	-4.34066	0	0	thiamine biosynthesis protein ThiC
Solyc06g007180.3	4.33193	185.497	-5.45683	0	0	asparagine synthetase 1
Solyc06g007510.3	3347.26	759.848	2.13968	0	0	Ubiquitin-conjugating enzyme E2-like protein (AHRD V3.3 *** Q2PYY4_SOLTU)
Solyc06g007515.1	306.968	70.1712	2.1283	0	0	Disease resistance protein (TIR-NBS class) (AHRD V3.3 --* AT1G17615.1)
Solyc06g007600.3	39.5614	3.62331	3.45381	0	0	serine-rich protein-like protein (AHRD V3.3 --* AT3G56500.1)
Solyc06g008450.3	248.254	34.223	2.85527	0	0	Mi1.6
Solyc06g009010.1	0.0777927	25.7866	-8.26616	0	0	Nuclear transcription factor Y protein (AHRD V3.3 *** I3TAW4_MEDTR)
Solyc06g009070.3	127.078	26.6294	2.25602	0	0	Zinc finger transcription factor 41
Solyc06g019170.3	77.3472	349.667	-2.17587	0	0	Delta-1-pyrroline-5-carboxylate synthetase (AHRD V3.3 *** G3M3X3_SOLTO)
Solyc06g033850.3	38.5288	0.118603	8.38708	0	0	Dehydration responsive element-binding factor protein (AHRD V3.3 --* A0A0K0K9Y3_ELECO)
Solyc06g034020.3	132.956	35.1475	1.92029	0	0	methionine sulfoxide reductase A3
Solyc06g035710.1	42.1577	2.50418	4.05293	0	0	Protein DETOXIFICATION (AHRD V3.3 *** K4C4U3_SOLLC)
Solyc06g035760.3	13.2935	125.23	-3.23722	0	0	Cytochrome P450 (AHRD V3.3 *** R4R2I7_9SOLA)
Solyc06g035790.3	62.2554	2.69958	4.52818	0	0	S-adenosyl-L-methionine-dependent methyltransferases superfamily protein (AHRD V3.3 *** AT4G00750.1)
Solyc06g036110.1	102.852	8.46705	3.60262	0	0	LOW QUALITY:Calcium-dependent lipid-binding (CaLB domain) family protein (AHRD V3.3 *** AT5G23950.2)
Solyc06g036130.3	137.415	3.73668	5.18743	0	0	Protein DETOXIFICATION (AHRD V3.3 *** K4C4Y2_SOLLC)
Solyc06g036440.2	83.8857	2.08099	5.3329	0	0	S-type anion channel (AHRD V3.3 *** A0A098GMQ9_9ROSI)
Solyc06g048510.3	207.539	52.3514	1.98768	0	0	WD repeat domain phosphoinositide-interacting protein 3 (AHRD V3.3 *** W9S9Q2_9ROSA)
Solyc06g048970.3	137.61	17.8379	2.94192	0	0	Cation-transporting ATPase 4 (AHRD V3.3 *** A0A0B0MJG4_GOSAR)
Solyc06g049020.1	169.678	43.2845	1.97128	0	0	Sorghum bicolor protein targeted either to mitochondria or chloroplast proteins T50848 (AHRD V3.3 *** C7IVU8_9POAL)
Solyc06g050230.3	186.708	51.2494	1.86253	0	0	Dual specificity protein phosphatase, putative (AHRD V3.3 *** B9S4C7_RICCO)
Solyc06g050300.2	8.86611	65.675	-2.87905	0	0	Non-specific serine/threonine protein kinase (AHRD V3.3 *** K4C5H5_SOLLC)
Solyc06g050440.3	1.53271	64.5791	-5.35908	0	0	Peroxidase (AHRD V3.3 *** K4C5I8_SOLLC)
Solyc06g050500.2	561.774	5.85924	6.59209	0	0	Abscisic acid receptor (AHRD V3.3 *** G7KT83_MEDTR)
Solyc06g050700.3	563.883	36.5261	3.95145	0	0	Polyadenylate-binding protein-interacting protein 2 (AHRD V3.3 *** A0A0B2RZZ6_GLYSO)
Solyc06g050760.1	14.6465	80.5683	-2.46066	0	0	Wound-induced protein 1 (AHRD V3.3 *** WUN1_SOLTU)
Solyc06g050880.3	157.35	18.632	3.07857	0	0	Protein kinase superfamily protein (AHRD V3.3 --* AT5G02290.2)
Solyc06g050980.3	5.33347	107.941	-4.33834	0	0	Ferritin (AHRD V3.3 *** K4C5P1_SOLLC)
Solyc06g051030.3	176.184	35.4559	2.30976	0	0	Protein kinase family protein, putative, expressed (AHRD V3.3 *** A0A0K9Q4P0_ZOSMR)
Solyc06g051130.1	62.3827	3.46658	4.17781	0	0	LOW QUALITY:Transferase family protein (AHRD V3.3 *** B9HSL5_POPTR)
Solyc06g051500.3	421.277	33.6129	3.64516	0	0	Kinase family protein (AHRD V3.3 *** B9HHQ2_POPTR)
Solyc06g051550.3	111.103	13.0653	3.09224	0	0	fe inefficient
Solyc06g051800.3	66.7554	8.92037	2.89493	0	0	expansin 1
Solyc06g052020.2	24.8113	0.384773	6.07927	0	0	Transmembrane protein, putative (AHRD V3.3 -** A0A072V1A4_MEDTR)
Solyc06g053220.3	0.491179	28.9104	-5.82738	0	0	Homeobox leucine zipper protein (AHRD V3.3 *** B8YIB0_MIRJA)
Solyc06g053310.3	714.336	55.5975	3.68442	0	0	Hydroxyacylglutathione hydrolase (AHRD V3.3 *** G7IS04_MEDTR)
Solyc06g053320.3	344.106	46.1534	2.89778	0	0	RNA-binding protein (AHRD V3.3 *** E5GC87_CUCME)
Solyc06g053400.3	261.188	39.1269	2.74087	0	0	Isopropylmalate synthase (AHRD V3.3 *** K4C627_SOLLC)
Solyc06g053450.3	556.756	139.001	2.00202	0	0	SUN-like protein 17
Solyc06g053455.1	1029.49	271.79	1.92156	0	0	Protein IQ-DOMAIN 14-like protein (AHRD V3.3 *** A0A0B0PMG6_GOSAR)
Solyc06g053480.3	1367.1	43.0214	4.98928	0	0	Acyl-[acyl-carrier-protein] desaturase (AHRD V3.3 *** A0A0V0I9I2_SOLCH)
Solyc06g053510.3	0.0718458	88.8924	-10.0482	0	0	putrescine N-methyltransferase
Solyc06g053620.3	179.535	21.4467	3.06091	0	0	phosphoenolpyruvate carboxylase kinase 2
Solyc06g053625.1	92.7425	11.6105	2.9879	0	0	Phosphoenolpyruvate carboxylase kinase 2 (AHRD V3.3 *-* Q84JP7_SOLLC)
Solyc06g053710.3	340.773	15.5787	4.45227	0	0	ethylene receptor homolog (ETR4)
Solyc06g053840.3	195.123	40.504	2.2666	0	0	auxin-regulated IAA4
Solyc06g053910.3	229.516	67.7052	1.76208	0	0	DUF506 family protein (AHRD V3.3 *** A0A072VMZ8_MEDTR)
Solyc06g054250.3	14.1941	133.312	-3.21715	0	0	5'-nucleotidase surE (AHRD V3.3 *** W9QLZ8_9ROSA)
Solyc06g054610.2	487.233	5.10195	6.57506	0	0	NAD(P)H-quinone oxidoreductase subunit K, chloroplastic (AHRD V3.3 --* NDHK_HELAN)
Solyc06g054620.3	310.777	1.34327	7.84881	0	0	Zinc finger transcription factor 43
Solyc06g054625.1	282.708	1.44389	7.62034	0	0	Zinc finger CCCH domain-containing protein 32 (AHRD V3.3 *-* A0A151STD4_CAJCA)
Solyc06g059740.3	37415.7	107.267	8.44622	0	0	Alcohol dehydrogenase (AHRD V3.3 *** ADH_MALDO)
Solyc06g059750.3	301.314	74.1914	2.02246	0	0	Transcriptional corepressor SEUSS, putative (AHRD V3.3 *** B9S2M5_RICCO)
Solyc06g059755.1	99.5515	9.27532	3.42311	0	0	Transcriptional corepressor SEUSS (AHRD V3.3 *-* A0A151TS77_CAJCA)
Solyc06g060120.3	277.162	84.2849	1.71887	0	0	SWI/SNF complex subunit SWI3C (AHRD V3.3 *** A0A0B2RTB1_GLYSO)
Solyc06g060310.3	80.442	3.88702	4.36835	0	0	Chlorophyllide a oxygenase (AHRD V3.3 *** W9SD87_9ROSA)
Solyc06g060500.1	66.4578	5.30643	3.64475	0	0	AT hook motif DNA-binding family protein (AHRD V3.3 *** A0A072TPA5_MEDTR)
Solyc06g060530.1	3.38793	46.0748	-3.76865	0	0	Protein DETOXIFICATION (AHRD V3.3 *** K4C6N3_SOLLC)
Solyc06g060620.3	0.898158	67.7232	-6.19838	0	0	Nitrate transporter (AHRD V3.3 *** Q852P7_TOBAC)
Solyc06g060710.3	71.9642	9.98666	2.84767	0	0	Nucleotide-diphospho-sugar transferases superfamily protein (AHRD V3.3 *** AT4G16600.1)
Solyc06g060970.2	0.443398	98.9483	-7.70503	0	0	Expansin-like protein (AHRD V3.3 *** Q0WRS3_ARATH)
Solyc06g061020.3	34.5284	153.902	-2.15323	0	0	SBP (S-ribonuclease-binding protein) family protein (AHRD V3.3 *** G7JYN7_MEDTR)
Solyc06g061215.1	47.8759	0.116553	8.56417	0	0	Proteinase inhibitor II (AHRD V3.3 *-* B3F0C1_TOBAC)
Solyc06g061280.3	2.13149	101.594	-5.55795	0	0	Cinnamoyl-CoA reductase, putative (AHRD V3.3 *** B9S247_RICCO)
Solyc06g062380.3	9.57824	161.997	-4.07086	0	0	Acid phosphatase-like protein 1 (AHRD V3.3 *** V9MHL3_9ROSA)
Solyc06g062540.3	82.0971	1.00599	6.31521	0	0	putative acid phosphatase
Solyc06g062550.4	31.8342	0	12.5587	0	0	LES459817 putative phosphatase 14A
Solyc06g062560.2	22.2691	0	12.0415	0	0	phosphatase 14B
Solyc06g063070.3	90.0416	375.686	-2.06076	0	0	Ethylene Response Factor A.3
Solyc06g064550.3	3.74827	47.4135	-3.65129	0	0	Aspartokinase-homoserine dehydrogenase (AHRD V3.3 *** O63067_SOYBN)
Solyc06g064750.1	102.813	7.77765	3.73218	0	0	NBS-LRR resistance protein-like protein (AHRD V3.3 *** A1Y9Q8_SOLLC)
Solyc06g064940.3	30.8278	136.056	-2.14574	0	0	Patellin-like protein (AHRD V3.3 *** A0A072UTX7_MEDTR)
Solyc06g065470.3	213.646	47.6602	2.16575	0	0	DUF668 family protein (AHRD V3.3 *** A0A072VPK0_MEDTR)
Solyc06g065570.3	202.236	26.2687	2.94099	0	0	acyl-CoA N-acyltransferases (NAT) superfamily protein
Solyc06g065650.3	260.946	37.4303	2.80365	0	0	Protein TIFY 8 (AHRD V3.3 *** A0A151RAB6_CAJCA)
Solyc06g065710.3	543.216	174.003	1.6426	0	0	Sister chromatid cohesion protein PDS5 like B-B (AHRD V3.3 *** A0A0B2R5L9_GLYSO)
Solyc06g065850.2	48.4155	0.469503	6.5924	0	0	SPFH/Band 7/PHB domain-containing membrane-associated protein family (AHRD V3.3 *** AT5G25260.1)
Solyc06g066370.3	418.328	123.334	1.76234	0	0	WRKY transcription factor 31
Solyc06g066430.3	59.5251	1.46422	5.36097	0	0	SUN-like protein 18
Solyc06g066520.1	251.382	14.7746	4.0857	0	0	LOW QUALITY:Avr9/Cf-9 rapidly elicited protein 146 (AHRD V3.3 *** Q9FQZ6_TOBAC)
Solyc06g066770.1	302.626	3.92572	6.27048	0	0	Kelch repeat-containing F-box family protein (AHRD V3.3 *** B9GEJ8_POPTR)
Solyc06g066800.2	947.083	9.94213	6.57679	0	0	Nucleotide-diphospho-sugar transferases superfamily protein (AHRD V3.3 *** AT1G64980.2)
Solyc06g066830.3	4.48799	151.026	-5.07639	0	0	2-oxoglutarate-dependent dioxygenase-related family protein (AHRD V3.3 *** B9GL08_POPTR)
Solyc06g067860.3	8.89513	84.422	-3.24187	0	0	2-oxoglutarate-dependent dioxygenase (AHRD V3.3 *** A0A061G9S7_THECC)
Solyc06g067980.3	0.598706	99.158	-7.3799	0	0	Late embryogenesis abundant protein (AHRD V3.3 --* Q2QKE8_CATRO)
Solyc06g068450.2	671.084	111.234	2.59185	0	0	Non-specific serine/threonine protein kinase (AHRD V3.3 *** K4C820_SOLLC)
Solyc06g068460.3	236.434	47.0464	2.32926	0	0	WRKY transcription factor 40
Solyc06g068520.3	3.14247	566.55	-7.46241	0	0	Hydroxyproline-rich systemin (AHRD V3.3 *** HSY1_SOLLC)
Solyc06g068540.3	162.682	27.1827	2.58008	0	0	ATP-dependent DNA helicase (AHRD V3.3 *** AT2G24100.1)
Solyc06g068840.3	130.838	28.0739	2.22551	0	0	Calcium-dependent phospholipid-binding Copine family protein (AHRD V3.3 *** AT5G61900.3)
Solyc06g068880.3	141.288	18.5703	2.93255	0	0	Carboxypeptidase (AHRD V3.3 *** M1CT34_SOLTU)
Solyc06g069045.1	79.6343	16.9304	2.23499	0	0	Glutathione-S-transferase (AHRD V3.3 *** K9P0S3_IPOBA)
Solyc06g069070.1	15.3486	123.728	-3.00607	0	0	Lipid transfer protein (AHRD V3.3 *** S4TID2_GOSHI)
Solyc06g069150.1	257.922	36.0184	2.83994	0	0	LOW QUALITY:Zinc finger BED domain-containing protein DAYSLEEPER (AHRD V3.3 --* DSLE_ARATH)
Solyc06g069385.1	11.0994	102.093	-3.18944	0	0	Dof zinc finger protein (AHRD V3.3 *** W9RP28_9ROSA)
Solyc06g069560.2	384.717	47.37	3.02082	0	0	AT-rich interactive domain-containing protein 2 (AHRD V3.3 *** A0A0B2QRH4_GLYSO)
Solyc06g069570.3	309.444	44.165	2.80857	0	0	Soluble N-ethylmaleimide-sensitive factor adaptor protein (AHRD V3.3 *** A0A072UQP3_MEDTR)
Solyc06g069650.3	132.915	16.2969	3.02198	0	0	Leucine-rich repeat protein kinase family protein (AHRD V3.3 *** AT1G74360.1)
Solyc06g069760.3	248.801	67.6335	1.87929	0	0	Dof zinc finger protein 22
Solyc06g071000.3	16.4873	260.582	-3.97738	0	0	aldehyde dehydrogenase 12A1 (AHRD V3.3 *** AT5G62530.1)
Solyc06g071230.3	78.7964	300.842	-1.9329	0	0	MYB transcription factor (AHRD V3.3 *** A1DR86_CATRO)
Solyc06g071410.3	273.855	19.8711	3.78495	0	0	MAP kinase kinase kinase 40
Solyc06g071470.3	360.161	100.14	1.84692	0	0	Peroxisomal membrane protein PEX14 (AHRD V3.3 *** W9RQB1_9ROSA)
Solyc06g071590.3	77.052	8.38917	3.19602	0	0	carboxyl-terminal peptidase (DUF239) (AHRD V3.3 *** AT5G18460.1)
Solyc06g071770.3	181.776	55.915	1.70155	0	0	Ubiquitin-associated/TS-N domain protein, putative (AHRD V3.3 *-* A0A072UPL1_MEDTR)
Solyc06g071820.3	12.1863	80.6945	-2.73855	0	0	BTB/POZ and TAZ domain protein (AHRD V3.3 *** G7JMM8_MEDTR)
Solyc06g071990.3	1904.73	33.4743	5.83039	0	0	ATPase family AAA domain-containing protein 1 (AHRD V3.3 *-* A0A0B0PMY4_GOSAR)
Solyc06g072210.1	1494.16	0.655213	11.1268	0	0	Kunitz trypsin inhibitor (AHRD V3.3 *** B8Y888_TOBAC)
Solyc06g072220.1	124.824	3.26013	5.2582	0	0	Kunitz trypsin inhibitor (AHRD V3.3 *** B8Y888_TOBAC)
Solyc06g072650.1	524.192	39.7241	3.72348	0	0	LOW QUALITY:Small auxin up-regulated RNA61
Solyc06g072840.3	3141.28	2.42167	10.3711	0	0	Hydrogen peroxide induced protein 1 (AHRD V3.3 *** J7F198_CAMSI)
Solyc06g072940.2	28.7767	0.0711871	8.46315	0	0	auxin canalization protein (DUF828) (AHRD V3.3 *-* AT5G57770.1)
Solyc06g073060.3	340.883	26.3664	3.69199	0	0	IAA-amino acid hydrolase ILR1, putative (AHRD V3.3 *** B9S5P0_RICCO)
Solyc06g073070.2	75.1939	0.0338304	10.9437	0	0	Heavy metal transport/detoxification superfamily protein (AHRD V3.3 *-* AT5G24580.4)
Solyc06g073080.3	175.212	0.524151	8.36217	0	0	2-oxoglutarate (2OG) and Fe(II)-dependent oxygenase superfamily protein (AHRD V3.3 *** AT5G24530.1)
Solyc06g073160.3	89.41	13.7586	2.69903	0	0	COP9 signalosome complex subunit 5b-like protein (AHRD V3.3 *-* A0A0B0P622_GOSAR)
Solyc06g073165.1	279.66	17.6329	3.98655	0	0	LOW QUALITY:BURP domain-containing protein (AHRD V3.3 *-* AT1G23760.1)
Solyc06g073190.3	5185.47	385.283	3.7494	0	0	fructokinase 2
Solyc06g073230.3	89.3223	17.5951	2.34792	0	0	tRNA-dihydrouridine synthase (AHRD V3.3 *** A0A061DPF2_THECC)
Solyc06g073450.3	6.70232	67.34	-3.35035	0	0	DUF1685 family protein (AHRD V3.3 *** G7IB02_MEDTR)
Solyc06g073570.3	0.0598492	113.755	-10.7959	0	0	Cytochrome P450 family protein (AHRD V3.3 *** B9N602_POPTR)
Solyc06g073580.3	2.00627	809.193	-8.63277	0	0	1-aminocyclopropane-1-carboxylate oxidase1
Solyc06g073840.3	279.058	78.841	1.82327	0	0	Peptidyl-prolyl cis-trans isomerase, FKBP-type (AHRD V3.3 *** A0A103YFM3_CYNCS)
Solyc06g074170.3	367.378	2.69806	7.07477	0	0	NAC domain protein, (AHRD V3.3 *** A0A061GVZ7_THECC)
Solyc06g074670.3	118.05	15.308	2.94276	0	0	UDP-apiose/xylose synthase (AHRD V3.3 *** Q2I2N3_SOLTU)
Solyc06g074820.3	14.3663	435.236	-4.91899	0	0	tonoplast intrinsic protein 1.1
Solyc06g074960.3	507.071	37.9906	3.74059	0	0	ABC transporter family protein (AHRD V3.3 *** A0A097P9Q7_HEVBR)
Solyc06g075160.3	316.004	65.3071	2.27421	0	0	SIT4 phosphatase-associated family protein (AHRD V3.3 *** B9HQ89_POPTR)
Solyc06g075420.1	34.1884	2.23515	3.93836	0	0	LOW QUALITY:phosphoglycerate/bisphosphoglycerate mutase family protein (AHRD V3.3 --* AT5G22620.6)
Solyc06g075550.3	21.8737	146.384	-2.73878	0	0	Protein kinase-like protein (AHRD V3.3 *** Q6TKQ5_VITAE)
Solyc06g075610.1	67.0703	4.61873	3.86538	0	0	LOW QUALITY:Exocyst subunit exo70 family protein (AHRD V3.3 *** G7JTM6_MEDTR)
Solyc06g075650.3	3.51927	63.3073	-4.16068	0	0	tonoplast intrinsic protein 1.2
Solyc06g075960.1	287.156	82.8326	1.7947	0	0	histone H4 (AHRD V3.3 *** AT2G28740.1)
Solyc06g076140.3	149.197	469.462	-1.65179	0	0	Metallothionein-like protein type 2 (AHRD V3.3 *** MT2Y_SOLLC)
Solyc06g076280.2	166.149	26.4875	2.64954	0	0	Transcription factor GRAS (AHRD V3.3 *** A0A118K209_CYNCS)
Solyc06g076630.3	16.826	266.769	-3.98894	0	0	Peroxidase (AHRD V3.3 *** K4CA23_SOLLC)
Solyc06g076750.3	344.938	106.434	1.69667	0	0	Peptide transporter, putative (AHRD V3.3 *** B9S358_RICCO)
Solyc06g076780.3	31.1553	258.84	-3.05217	0	0	Glycosyl hydrolase family protein (AHRD V3.3 *** AT3G47000.1)
Solyc06g076820.1	247.181	53.9452	2.19801	0	0	Zinc finger (C2H2 type) family protein
Solyc06g076850.3	298.601	71.6824	2.0583	0	0	Tetratricopeptide repeat (TPR)-like superfamily protein (AHRD V3.3 *** AT2G29670.2)
Solyc06g081980.1	1584.38	64.9194	4.61051	0	0	Pyridoxal biosynthesis protein PDX1-like protein (AHRD V3.3 *** T2DNB9_PHAVU)
Solyc06g082260.3	0.556514	128.42	-7.8557	0	0	Laccase (AHRD V3.3 *** A0A1B0YZD2_DAUCA)
Solyc06g082650.3	1203.77	116.187	3.37302	0	0	60S ribosomal protein L10 (AHRD V3.3 *** RL10_SOLME)
Solyc06g083080.3	1.15525	35.8209	-4.95444	0	0	Pathogenic type III effector avirulence factor Avr cleavage site-containing protein (AHRD V3.3 *** A0A118JW76_CYNCS)
Solyc06g083130.3	0.394767	65.9376	-7.37315	0	0	dCTP pyrophosphatase 1 (AHRD V3.3 *** A0A151QMJ8_CAJCA)
Solyc06g083390.3	721.945	91.9669	2.97203	0	0	RPM1-interacting protein 4 (AHRD V3.3 *** B9GQK9_POPTR)
Solyc06g084020.3	723.252	250.612	1.52889	0	0	histone H1
Solyc06g084070.3	649.416	6.18958	6.71146	0	0	auxin-regulated IAA2
Solyc06g084230.3	14.948	79.8105	-2.41741	0	0	40S ribosomal protein S24 (AHRD V3.3 *** K4CUG0_SOLLC)
Solyc07g005090.3	149.698	27.1205	2.46048	0	0	Chitinase, putative (AHRD V3.3 *** B9SC02_RICCO)
Solyc07g005210.3	325.209	30.2864	3.42232	0	0	Temperature-induced lipocalin (AHRD V3.3 *** Q38JE1_SOLLC)
Solyc07g005390.3	1.07144	40.7618	-5.23861	0	0	aldehyde dehydrogenase 11A3 (AHRD V3.3 *** AT2G24270.3)
Solyc07g006160.3	0.873775	61.0294	-6.13498	0	0	Lactation elevated protein 1 (AHRD V3.3 *** W9RT81_9ROSA)
Solyc07g006220.2	13.7735	104.913	-2.9289	0	0	UDP-glucuronate 4-epimerase 4 (AHRD V3.3 *** GAE4_ARATH)
Solyc07g006500.3	110.156	16.1826	2.76811	0	0	trehalose-6-phosphate synthase 1
Solyc07g006830.3	1489.87	158.524	3.23216	0	0	Calmodulin-binding protein (AHRD V3.3 *** P93370_TOBAC)
Solyc07g006890.1	12.3656	97.0163	-2.97712	0	0	Cytochrome P450, putative (AHRD V3.3 *** B9S4U5_RICCO)
Solyc07g007330.1	587.458	32.4541	4.1775	0	0	Serine-rich protein-related (AHRD V3.3 *** A0A061GN42_THECC)
Solyc07g007370.3	142.096	28.4922	2.31963	0	0	NEDD8 ultimate buster 1 (AHRD V3.3 *** A0A0B0NND4_GOSAR)
Solyc07g007600.3	1515.65	293.989	2.36605	0	0	vacuolar-type H+-pyrophosphatase
Solyc07g007780.3	221.779	61.1218	1.85981	0	0	Kinase family protein (AHRD V3.3 *** U5G9B2_POPTR)
Solyc07g007790.3	10.003	248.882	-4.62562	0	0	sucrose-phosphate synthase
Solyc07g007820.3	225.147	63.7292	1.81803	0	0	ENTH/ANTH/VHS superfamily protein (AHRD V3.3 *** AT5G35200.2)
Solyc07g007930.3	37.3651	190.354	-2.34927	0	0	Alkaline alpha-galactosidase seed imbibition protein (AHRD V3.3 *** Q8H6N3_SOLLC)
Solyc07g008190.3	207.335	53.4984	1.95456	0	0	Dedicator of cytokinesis protein 6, putative isoform 1 (AHRD V3.3 *** A0A061GMJ9_THECC)
Solyc07g008210.3	48.4976	3.3519	3.86446	0	0	Tetratricopeptide repeat (TPR)-like superfamily protein (AHRD V3.3 *-* AT1G80130.1)
Solyc07g008240.3	2820.23	9.85075	8.16332	0	0	Non-symbiotic hemoglobin 1 (AHRD V3.3 *** HBL1_GOSHI)
Solyc07g008250.3	2329.39	114.624	4.34488	0	0	EIN3-binding F-box-like protein (AHRD V3.3 *** G7I706_MEDTR)
Solyc07g008550.3	57.9768	2.96297	4.29212	0	0	Purple acid phosphatase (AHRD V3.3 *** K4CBX4_SOLLC)
Solyc07g008620.1	191.207	4.45867	5.42122	0	0	EIX receptor 1
Solyc07g008890.2	71.3301	6.70502	3.41309	0	0	Pentatricopeptide repeat superfamily protein (AHRD V3.3 *** A0A061GRI5_THECC)
Solyc07g009410.3	562.671	48.838	3.5253	0	0	Kelch repeat-containing F-box family protein (AHRD V3.3 *** B9GJS6_POPTR)
Solyc07g017220.3	5.04002	192.051	-5.23976	0	0	senescence-associated family protein, putative (DUF581) (AHRD V3.3 *** AT5G20700.1)
Solyc07g017430.3	5.59651	97.7522	-4.1309	0	0	Phosphoinositide phosphatase family protein (AHRD V3.3 *** AT5G20840.1)
Solyc07g017540.3	35.8232	2.31051	3.9646	0	0	LEU22441 LeRAD51
Solyc07g017980.1	5.52059	80.6238	-3.85704	0	0	LOW QUALITY:Leguminosin group485 secreted peptide (AHRD V3.3 *** I3S1U4_MEDTR)
Solyc07g022910.3	18.0068	97.5227	-2.42936	0	0	Protein WEAK CHLOROPLAST MOVEMENT UNDER BLUE LIGHT 1 (AHRD V3.3 *** WEB1_ARATH)
Solyc07g032740.3	3186.19	144.926	4.45901	0	0	Aspartate aminotransferase (AHRD V3.3 *** M1B9T8_SOLTU)
Solyc07g040990.3	83.559	292.595	-1.80659	0	0	Protein phosphatase 2C family protein (AHRD V3.3 *** AT5G57050.1)
Solyc07g041660.3	475.101	116.303	2.02959	0	0	DENN domain-containing protein (AHRD V3.3 *** A0A103XNL7_CYNCS)
Solyc07g041740.1	23.8582	0.104544	7.69523	0	0	LOW QUALITY:Polynucleotidyl transferase, Ribonuclease H fold (AHRD V3.3 --* Q2HUC4_MEDTR)
Solyc07g041750.3	478.887	36.7193	3.70307	0	0	O-fucosyltransferase family protein (AHRD V3.3 *** AT5G35570.1)
Solyc07g041830.3	141.847	23.9095	2.57237	0	0	Damaged dna-binding 2, putative isoform 1 (AHRD V3.3 *** A0A061GM96_THECC)
Solyc07g041900.3	15.8862	207.993	-3.70638	0	0	cysteine proteinase
Solyc07g041970.3	511.143	118.903	2.10356	0	0	Subtilisin-like protease (AHRD V3.3 *** W9R6D5_9ROSA)
Solyc07g042460.2	143.593	34.5807	2.05489	0	0	Respiratory burst oxidase, putative (AHRD V3.3 *** B9RR53_RICCO)
Solyc07g042490.1	110.14	2.0452	5.74593	0	0	LOW QUALITY:Auxin responsive SAUR protein (AHRD V3.3 *** A0A118K7G8_CYNCS)
Solyc07g042510.3	56.9461	0.53679	6.73095	0	0	Bax inhibitor-1 family protein (AHRD V3.3 *** AT4G15470.1)
Solyc07g042550.3	11187.6	716.735	3.96433	0	0	Sucrose synthase (AHRD V3.3 *** SUS2_SOLTU)
Solyc07g042680.3	479.044	125.464	1.93301	0	0	MAP kinase kinase kinase 46
Solyc07g042890.3	406.685	92.0941	2.143	0	0	MAP kinase kinase kinase 47
Solyc07g043390.3	7.88335	190.132	-4.57723	0	0	Cellulose synthase (AHRD V3.3 *** A0A118J5T2_CYNCS)
Solyc07g043580.3	251.621	5.11252	5.62836	0	0	bHLH transcription factor 052
Solyc07g044850.3	369.853	81.6807	2.17828	0	0	transducin family protein / WD-40 repeat family protein (AHRD V3.3 *** AT5G08560.3)
Solyc07g044980.3	259.633	65.4078	1.98833	0	0	NIM1-like protein 2
Solyc07g047770.3	299.597	93.9912	1.67222	0	0	Histidine kinase CHK2 (AHRD V3.3 *** A0A0A1WC44_NICAT)
Solyc07g047800.3	429.173	139.585	1.62073	0	0	NAD(P)-binding Rossmann-fold superfamily protein (AHRD V3.3 *** AT3G01980.4),Pfam:PF13561
Solyc07g048070.3	11.1868	88.1004	-2.98734	0	0	Auxin induced-like protein (AHRD V3.3 *** A0A0K9NX81_ZOSMR)
Solyc07g049160.3	12.2701	75.2353	-2.62826	0	0	Ribonuclease 3 family protein (AHRD V3.3 *** B9GTV4_POPTR)
Solyc07g049200.3	116.93	17.5981	2.72542	0	0	Coiled-coil domain-containing protein 21, putative isoform 2 (AHRD V3.3 *** A0A061DLJ7_THECC)
Solyc07g049560.3	539.384	53.5368	3.33279	0	0	Tyrosine specific protein phosphatase family protein (AHRD V3.3 *** Q32W70_CAPAN)
Solyc07g052570.3	70.714	13.3981	2.3966	0	0	histone-lysine N-methyltransferase ATXR2 (AHRD V3.3 *** AT3G21820.1)
Solyc07g053100.3	36.0787	0.432709	6.33896	0	0	Serine/threonine-protein kinase (AHRD V3.3 *** U5FEZ9_POPTR)
Solyc07g053270.3	61.2954	3.74553	4.03507	0	0	Riboflavin kinase/fmn hydrolase (AHRD V3.3 *** A0A072VB74_MEDTR)
Solyc07g053830.3	19.6297	156.961	-2.99618	0	0	ADP,ATP carrier protein, mitochondrial (AHRD V3.3 *** ADT1_SOLTU)
Solyc07g053890.3	6.38774	59.4894	-3.21636	0	0	O-acyltransferase WSD1 (AHRD V3.3 *** A0A151TQI5_CAJCA)
Solyc07g053910.3	548.489	66.4352	3.04583	0	0	Protein kinase superfamily protein (AHRD V3.3 *** AT1G53050.2)
Solyc07g054270.3	297.242	55.2463	2.42578	0	0	Plant/F9H3-4 protein (AHRD V3.3 *** A0A072VLR0_MEDTR)
Solyc07g054430.3	221.409	12.9485	4.09666	0	0	Glutamate formiminotransferase 1 (AHRD V3.3 *** B4F7V5_MAIZE)
Solyc07g054450.3	43.0378	3.33483	3.67794	0	0	Ultrapetala (AHRD V3.3 *** A0A0D4D604_CROSA)
Solyc07g054745.1	38.3247	0.012009	11.1987	0	0	LOW QUALITY:Wound-responsive family protein (AHRD V3.3 *** A0A061E3U8_THECC)
Solyc07g054750.1	73.1878	0.012009	12.1332	0	0	LOW QUALITY:Wound-responsive family protein (AHRD V3.3 *** A0A061E3U8_THECC)
Solyc07g054760.1	248.428	27.4094	3.17809	0	0	LOW QUALITY:Wound-responsive family protein (AHRD V3.3 *** AT4G10265.1)
Solyc07g054770.1	417.365	10.4408	5.32116	0	0	Wound-responsive family protein (AHRD V3.3 *** A0A061E3U8_THECC)
Solyc07g054780.1	444.396	6.26132	6.14468	0	0	LOW QUALITY:Wound-responsive family protein (AHRD V3.3 *** AT4G10265.1)
Solyc07g054790.1	291.718	1.1873	7.90363	0	0	Wound-responsive family protein (AHRD V3.3 *** A0A061E3U8_THECC)
Solyc07g054800.1	253.654	0.0554152	12.0357	0	0	LOW QUALITY:Wound-responsive family protein (AHRD V3.3 *** AT4G10265.1)
Solyc07g054810.1	92.2941	1.90745	5.60057	0	0	LOW QUALITY:glutamate-1-semialdehyde 2,1-aminomutase 2 (AHRD V3.3 --* AT3G48730.1)
Solyc07g055690.1	789.424	0.419427	10.7852	0	0	Serine/threonine-protein kinase (AHRD V3.3 *** G4XXY5_NICAT)
Solyc07g055990.3	48.3524	3.96052	3.59084	0	0	Xyloglucan endotransglucosylase/hydrolase 7 (AHRD V1 **** C0IRG6_ACTDE)
Solyc07g056000.2	125.125	21.9439	2.50799	0	0	xyloglycan endo-transglycosylase
Solyc07g056200.3	181.303	1.8331	6.60734	0	0	Heavy metal transport/detoxification superfamily protein, putative (AHRD V3.3 *** A0A061DNE7_THECC)
Solyc07g056340.3	438.34	109.735	1.99812	0	0	RNA-binding protein, putative (AHRD V3.3 *** B9T754_RICCO)
Solyc07g056390.3	241.1	17.8257	3.75447	0	0	Endoplasmic oxidoreductin-1, putative (AHRD V3.3 *** B9T812_RICCO)
Solyc07g056470.3	47.7046	3.88515	3.62227	0	0	Glutathione S-transferase-like protein (AHRD V1 **** Q8GVD1_SOLLC)
Solyc07g056480.3	101.709	24.1139	2.08222	0	0	glutathione S-transferase/peroxidase
Solyc07g056570.1	1.91085	88.5893	-5.49754	0	0	notabilis
Solyc07g056670.3	57.0709	0.631838	6.46114	0	0	gibberellin 2-oxidase 2
Solyc07g061720.3	2151.02	19.5267	6.78095	0	0	gibberellin 2-oxidase 4
Solyc07g062040.3	0.986995	32.0074	-5.0523	0	0	Protein kinase family protein (AHRD V3.3 *** C6ZRS4_SOYBN)
Solyc07g062130.3	6.26774	82.7719	-3.73597	0	0	Trifunctional UDP-glucose 4,6-dehydratase/UDP-4-keto-6-deoxy-D-glucose 3,5-epimerase/UDP-4-keto-L-rhamnose-reductase RHM1 (AHRD V3.3 *** RHM1_ARATH)
Solyc07g062250.3	297.362	83.8877	1.82544	0	0	epstein-barr nuclear antigen (AHRD V3.3 *** AT3G14830.4)
Solyc07g062480.1	640.321	21.2939	4.91003	0	0	Serine/threonine-protein kinase (AHRD V3.3 *-* M1CRP0_SOLTU)
Solyc07g062490.1	3580.71	4.55455	9.61615	0	0	Serine/threonine-protein kinase (AHRD V3.3 *-* A0A067JEE7_JATCU)
Solyc07g062600.3	561.791	16.5896	5.08556	0	0	Acyl-CoA N-acyltransferase with RING/FYVE/PHD-type zinc finger protein (AHRD V3.3 *-* AT3G14980.6)
Solyc07g062605.1	1148.18	32.526	5.1377	0	0	Acyl-CoA N-acyltransferase with RING/FYVE/PHD-type zinc finger protein (AHRD V3.3 *-* AT3G14980.6)
Solyc07g062610.3	11.2881	78.4772	-2.80145	0	0	Class I glutamine amidotransferase-like superfamily protein isoform 1 (AHRD V3.3 *** A0A061FFJ1_THECC)
Solyc07g063000.3	166.085	31.3189	2.40558	0	0	Leucine-rich repeat receptor-like protein kinase (AHRD V3.3 *** C0LGV8_ARATH)
Solyc07g063100.3	1419.87	423.588	1.74513	0	0	Proton pump interactor 1 (AHRD V3.3 *** D5L6G0_SOLTU)
Solyc07g063420.3	90.9261	17.32	2.38998	0	0	NAC domain transcription factor
Solyc07g063430.3	456.07	109.256	2.06131	0	0	Peroxisomal membrane (Mpv17/PMP22) family protein (AHRD V3.3 *** F4JI90_ARATH)
Solyc07g063650.3	436.817	51.6372	3.08099	0	0	Ubiquitin carboxyl-terminal hydrolase, putative (AHRD V3.3 *** B9SIG8_RICCO)
Solyc07g063850.3	107.468	6.45407	4.06986	0	0	IAA-amido synthetase 3-9
Solyc07g063870.3	278.916	93.164	1.58321	0	0	HEAT repeat-containing 8 (AHRD V3.3 *** A0A0B0NMT2_GOSAR)
Solyc07g063940.2	235.697	26.2282	3.17258	0	0	SCARECROW
Solyc07g064160.3	1.86724	590.67	-8.28874	0	0	Thiamine thiazole synthase, chloroplastic (AHRD V3.3 *** K4CH99_SOLLC)
Solyc07g064270.3	483.927	161.618	1.5826	0	0	Glucose-6-phosphate/phosphate-translocator family protein (AHRD V3.3 *** B9I0B8_POPTR)
Solyc07g064880.3	3.47255	47.5086	-3.75886	0	0	Small ubiquitin-related modifier (AHRD V3.3 *** A0A0V0GSM0_SOLCH)
Solyc07g064900.3	10.2565	133.369	-3.69762	0	0	extracellular ligand-gated ion channel protein (DUF3537) (AHRD V3.3 *** AT3G20300.1)
Solyc07g064920.3	74.7825	6.36123	3.55409	0	0	Upstream activation factor subunit spp27 (AHRD V3.3 *** A0A0B2NVJ3_GLYSO)
Solyc07g065060.1	1.32276	45.5521	-5.09644	0	0	MBOAT (Membrane bound O-acyl transferase) family protein, putative (AHRD V3.3 *** G7K4B1_MEDTR)
Solyc07g065710.3	226.047	68.1176	1.73057	0	0	Protein kinase (AHRD V3.3 *** Q02494_MAIZE)
Solyc07g065960.1	124.999	6.82719	4.19785	0	0	Chaperone protein DNAj, putative (AHRD V3.3 *** B9SXA3_RICCO)
Solyc07g065970.1	668.29	5.2888	6.99249	0	0	Chaperone protein DNAj, putative (AHRD V3.3 *** B9SXA3_RICCO)
Solyc07g066010.3	8.49683	106.139	-3.62776	0	0	Amino acid transporter, putative (AHRD V3.3 *** B9T659_RICCO)
Solyc07g066020.2	4.53884	59.361	-3.70712	0	0	Amino acid transporter, putative (AHRD V3.3 *** B9T658_RICCO)
Solyc07g066360.1	15.0446	131.988	-3.12249	0	0	LOW QUALITY:Leguminosin group485 secreted peptide (AHRD V3.3 -** G7JV71_MEDTR)
Solyc07g066550.3	74.6882	9.7982	2.91984	0	0	LRR receptor-like kinase, putative (AHRD V3.3 *** A0A072U125_MEDTR)
Solyc07g066600.3	3700.2	529.697	2.80451	0	0	phosphoglycerate kinase (AHRD V3.3 *** AT1G79550.2)
Solyc08g005150.3	231.055	24.0158	3.26671	0	0	E3 ubiquitin-protein ligase RNF14 (AHRD V3.3 *** A0A0B0NK20_GOSAR)
Solyc08g005470.3	367.246	124.525	1.56048	0	0	MAP kinase (AHRD V3.3 *** I7ENF6_TOBAC)
Solyc08g005525.1	56.4651	1.93381	4.85382	0	0	Plant invertase/pectin methylesterase inhibitor superfamily protein (AHRD V3.3 --* AT4G00080.1)
Solyc08g005530.2	64.9159	2.23576	4.84279	0	0	threonine aldolase 1 (AHRD V3.3 --* AT1G08630.7)
Solyc08g005560.3	37.2295	216.909	-2.54371	0	0	transglutaminase-like and tetratricopeptide repeat-containing protein
Solyc08g005610.3	4176.86	33.5473	6.96148	0	0	xyloglucan endotransglucosylase-hydrolase 5
Solyc08g005800.3	264.507	12.7094	4.38274	0	0	Pectinacetylesterase family protein (AHRD V3.3 *** G7L754_MEDTR)
Solyc08g006320.3	946.119	159.035	2.57261	0	0	WRKY transcription factor 11
Solyc08g006420.3	339.353	97.5212	1.79808	0	0	nucleoporin (AHRD V3.3 *** AT4G31570.3)
Solyc08g006730.1	3.25694	94.5619	-4.855	0	0	Tyramine N-feruloyltransferase 4/11 (AHRD V3.3 *** THT11_TOBAC)
Solyc08g006980.3	507.924	133.633	1.92645	0	0	RING/U-box superfamily protein (AHRD V3.3 *** AT2G35330.2)
Solyc08g007060.3	5.12861	239.901	-5.55943	0	0	Peptide transporter, putative (AHRD V3.3 *** B9S1I2_RICCO)
Solyc08g007080.3	4.50625	144.26	-4.98352	0	0	Type I inositol-1,4,5-trisphosphate 5-phosphatase (AHRD V3.3 *** G7JZV2_MEDTR)
Solyc08g008020.1	67.2381	1.47575	5.4991	0	0	C2 calcium/lipid-binding plant phosphoribosyltransferase family protein (AHRD V3.3 *** AT4G11610.2)
Solyc08g008050.3	1.68904	72.4702	-5.36496	0	0	plasma membrane intrinsic protein 1.1
Solyc08g008120.3	551.099	10.2477	5.74671	0	0	DET1 complexing ubiquitin ligase (AHRD V3.3 *** AT5G41560.1)
Solyc08g014130.3	155.498	31.512	2.30033	0	0	Isopropylmalate synthase (AHRD V3.3 *** K4CJ46_SOLLC)
Solyc08g014310.3	0.0539023	64.2998	-9.9728	0	0	spermidine synthase (AHRD V3.3 *** AT1G23820.1)
Solyc08g014330.3	0.93345	212.969	-7.87319	0	0	Amine oxidase (AHRD V3.3 *** K4CJ66_SOLLC)
Solyc08g014490.1	0.275284	202.641	-9.50111	0	0	LOW QUALITY:HXXXD-type acyl-transferase family protein (AHRD V3.3 *** AT3G26040.1)
Solyc08g023440.3	2.77139	74.0343	-4.73456	0	0	Early-responsive to dehydration stress family protein (AHRD V3.3 *** B9GJG0_POPTR)
Solyc08g029000.3	202.917	3.28222	5.93044	0	0	Lipoxygenase (AHRD V3.3 *** Q43800_TOBAC)
Solyc08g029050.3	100.276	25.8117	1.95808	0	0	TOPLESS 6
Solyc08g060920.3	440.184	54.5942	3.00876	0	0	IDS4-like
Solyc08g062860.3	301.233	18.7982	4.00089	0	0	Mitochondrial substrate carrier family protein (AHRD V3.3 *** U5G8Q5_POPTR)
Solyc08g065220.3	18.1083	145.674	-2.9996	0	0	glycine decarboxylase p-protein
Solyc08g065610.3	155.289	708.336	-2.18854	0	0	Vacuolar processing enzyme (AHRD V3.3 *** V9M6Z0_9ROSA)
Solyc08g065670.3	4.14766	54.2116	-3.70472	0	0	Phosphatase 2C family protein (AHRD V3.3 *** A0A061GL17_THECC)
Solyc08g065870.3	171.326	12.5878	3.76211	0	0	EARLY FLOWERING 3 (AHRD V3.3 *** A0A088PY80_9ROSI)
Solyc08g066100.3	130.236	0.325405	8.55115	0	0	ATP-dependent 6-phosphofructokinase (AHRD V3.3 *** A0A0V0IM90_SOLCH)
Solyc08g066160.3	388.815	28.2276	3.78442	0	0	Early nodulin 93 (AHRD V3.3 *** G7I281_MEDTR)
Solyc08g066650.3	1.43046	57.6289	-5.32995	0	0	Carotenoid Cleavage Dioxygenase 8
Solyc08g066840.3	8.7593	70.3202	-2.99562	0	0	tonoplast intrinsic protein 4.1
Solyc08g067150.3	242.005	29.8602	3.01806	0	0	Tesmin/TSO1-like CXC domain-containing protein (AHRD V3.3 *-* AT3G22780.1)
Solyc08g067340.3	91.8773	3.12261	4.87121	0	0	WRKY transcription factor 46
Solyc08g067370.1	244.789	64.9968	1.91513	0	0	Isoflavone reductase family protein (AHRD V3.3 *-* B9H4C4_POPTR)
Solyc08g067410.2	99.7253	26.7142	1.89825	0	0	3-ketoacyl-CoA synthase (AHRD V3.3 *** A0A023PMK5_TOBAC)
Solyc08g067500.1	2.94597	153.489	-5.66263	0	0	Non-specific lipid-transfer protein (AHRD V3.3 *** K4CLX6_SOLLC)
Solyc08g067510.1	27.7755	238.935	-3.10027	0	0	Non-specific lipid-transfer protein (AHRD V3.3 *** Q93YX9_DAVIN)
Solyc08g068070.3	163.342	11.0832	3.88575	0	0	hemoglobin 3 (AHRD V3.3 *** AT4G32690.1)
Solyc08g068150.3	27.9471	131.079	-2.22987	0	0	BURP domain-containing protein (AHRD V3.3 *** B2ZPK7_SOLLC)
Solyc08g068370.3	340.18	72.3543	2.23289	0	0	ENTH/VHS/GAT family protein (AHRD V3.3 *** A0A061GKP2_THECC)
Solyc08g068700.1	335.22	28.3889	3.55888	0	0	Tyramine n-hydroxycinnamoyl transferase (AHRD V3.3 *** Q5D8C0_CAPAN)
Solyc08g068780.2	331.979	84.1706	1.97788	0	0	N-hydroxycinnamoyl-CoA:tyramine N-hydroxycinnamoyl transferase THT7-8
Solyc08g068880.1	10.9484	82.0958	-2.89529	0	0	enhanced disease resistance-like protein (DUF1336) (AHRD V3.3 *** AT5G10750.1)
Solyc08g074550.3	259.466	77.644	1.74153	0	0	Threonyl-tRNA synthetase (AHRD V3.3 *** AT5G26830.1)
Solyc08g074720.2	22.4993	0.207612	6.79586	0	0	LOW QUALITY:Late embryogenesis abundant protein (AHRD V3.3 *** A0A075C704_9CARY)
Solyc08g074740.3	79.5194	4.27345	4.19684	0	0	Poly [ADP-ribose] polymerase (AHRD V3.3 *** K4CMJ2_SOLLC)
Solyc08g074750.2	227.84	64.7998	1.81366	0	0	Zinc finger, C2H2 (AHRD V3.3 *** A0A103XIU1_CYNCS)
Solyc08g075020.3	68.995	5.92116	3.54281	0	0	Pectinacetylesterase family protein (AHRD V3.3 *** AT4G19420.2)
Solyc08g075420.3	461.597	75.2638	2.61733	0	0	Ribosomal protein L2 (AHRD V3.3 *-* Q8VZZ7_SOLLC)
Solyc08g076320.3	466.256	86.0734	2.4366	0	0	Cellulose synthase (AHRD V3.3 *** A0A118JX74_CYNCS)
Solyc08g076450.3	0.939603	35.2422	-5.22049	0	0	NAD(P)-binding Rossmann-fold superfamily protein (AHRD V3.3 *** AT1G32220.1)
Solyc08g076670.3	343.504	43.8964	2.96731	0	0	SNARE associated Golgi protein family (AHRD V3.3 *** AT4G17790.1)
Solyc08g076730.3	1436.35	120.291	3.57763	0	0	Tetratricopeptide repeat (TPR)-like superfamily protein (AHRD V3.3 *** AT4G17940.1)
Solyc08g076860.3	505.628	172.714	1.55001	0	0	PLATZ transcription factor family protein (AHRD V3.3 *** G7KDS6_MEDTR)
Solyc08g076880.3	10.1391	304.201	-4.91577	0	0	Nodulin26-like intrinsic protein 31 (AHRD V3.3 --* K4C978_SOLLC)
Solyc08g077060.3	162.691	10.3968	3.97738	0	0	Zinc finger, LSD1-type (AHRD V3.3 *** A0A103XQX8_CYNCS)
Solyc08g077210.3	726.669	114.835	2.66096	0	0	inositol-1,4,5-triphosphate-5-phosphatase 1
Solyc08g077460.3	403.075	90.5131	2.15574	0	0	SBP (S-ribonuclease binding protein) family protein (AHRD V3.3 *** AT1G32740.1)
Solyc08g077480.3	463.766	38.1603	3.60305	0	0	senescence-associated family protein (DUF581) (AHRD V3.3 *** AT4G17670.1)
Solyc08g077530.3	28.7339	1.11249	4.65526	0	0	Beta-amylase (AHRD V3.3 *** K4CNB2_SOLLC)
Solyc08g078310.3	151.355	4.36911	5.11269	0	0	DUF1639 family protein (AHRD V3.3 *** G7JHQ0_MEDTR)
Solyc08g078530.3	928.9	237.82	1.96559	0	0	Agenet-like domain-containing protein (AHRD V3.3 *** A0A103XFP8_CYNCS)
Solyc08g078760.1	4.26715	47.3766	-3.48359	0	0	Plant/MNJ7-17 protein, putative (AHRD V3.3 *** G7JIX8_MEDTR)
Solyc08g078850.3	683.179	7.5536	6.48672	0	0	lactate dehydrogenase
Solyc08g079470.3	403.603	125.557	1.68434	0	0	Glycine cleavage T-protein aminomethyltransferase (AHRD V3.3 *** A0A072V145_MEDTR)
Solyc08g079480.3	353.363	22.5762	3.96554	0	0	DUF1442 family protein (AHRD V3.3 *** G7KG71_MEDTR)
Solyc08g079700.2	810.416	128.156	2.66086	0	0	Zinc finger A20 and AN1 domain-containing stress-associated protein (AHRD V3.3 *** V5PZR5_9CARY)
Solyc08g080090.3	0.13757	28.2048	-7.63045	0	0	STAY-GREEN-like protein (AHRD V3.3 *** AT4G11910.1)
Solyc08g080130.3	160.609	20.1931	2.98858	0	0	phospholipase PLDb1
Solyc08g080650.3	2.57389	92.1358	-5.15106	0	0	Osmotin-like protein (Fragment) IPR001938 Thaumatin, pathogenesis-related
Solyc08g080900.3	142.25	36.7685	1.95631	0	0	Glutathione S-transferase family protein (AHRD V3.3 *** B9GKJ1_POPTR)
Solyc08g081000.3	385.28	48.3698	2.99379	0	0	Transcription factor jumonji (JmjC) domain protein (AHRD V3.3 *** G7KC35_MEDTR)
Solyc08g081010.3	1659.64	46.1363	5.16986	0	0	gamma-glutamylcysteine synthetase 1
Solyc08g081190.3	340.483	2156.52	-2.66178	0	0	plasma membrane intrinsic protein 1.5
Solyc08g081195.1	19.0755	147.415	-2.94231	0	0	heavy metal atpase 3 (AHRD V3.3 --* AT4G30120.2)
Solyc08g081440.2	41.8692	0.233343	7.40106	0	0	LOW QUALITY:Pentatricopeptide repeat-containing protein, mitochondrial (AHRD V3.3 --* A0A0B2R362_GLYSO)
Solyc08g081530.3	9.57826	66.4511	-2.79707	0	0	monodehydroascorbate reductase
Solyc08g081760.2	1185.8	371.772	1.67376	0	0	Loricrin-like (AHRD V3.3 *** A0A0K9PKU0_ZOSMR)
Solyc08g082010.3	751.627	58.8847	3.67334	0	0	Myosin heavy chain-like protein (AHRD V3.3 *** Q9FJ35_ARATH)
Solyc08g082170.3	176.859	23.8724	2.88962	0	0	Pectin lyase-like superfamily protein (AHRD V3.3 *** A0A097PQY8_SOLLC)
Solyc08g082250.3	5.64428	71.8657	-3.67309	0	0	endo-beta-1,4-D-glucanase (Cel8)
Solyc08g082670.3	1.71821	52.5264	-4.90567	0	0	Cellulose synthase (AHRD V3.3 *** A0A118JUI8_CYNCS)
Solyc08g082920.3	246.302	15.5268	3.98418	0	0	ORMDL family protein (AHRD V3.3 *** AT5G42000.1)
Solyc08g082950.3	58.7792	2.16476	4.77085	0	0	aluminum activated malate transporter family protein (AHRD V3.3 *** AT4G00910.1)
Solyc08g083040.3	557.267	84.6017	2.71937	0	0	Kinase family protein (AHRD V3.3 *** D7M8X8_ARALL)
Solyc08g083090.2	1.9631	43.3452	-4.4888	0	0	DUF538 family protein (Protein of unknown function, DUF538) (AHRD V3.3 *** AT4G24130.1)
Solyc08g083140.3	135.731	6.39006	4.41074	0	0	Embryogenesis-associated EMB8 (AHRD V3.3 *** A0A0B0P518_GOSAR)
Solyc08g083280.3	661.691	15.2921	5.43618	0	0	Alcohol dehydrogenase, putative (AHRD V3.3 *** B9RYV6_RICCO)
Solyc08g083320.3	9.04594	72.4802	-2.98814	0	0	granule-bound starch synthase 1
Solyc08g083330.2	409.897	83.7101	2.29291	0	0	LOW QUALITY:StAR-related lipid transfer 7, mitochondrial (AHRD V3.3 *** A0A0B0NYG5_GOSAR)
Solyc09g005080.1	96.4072	9.77677	3.30358	0	0	verticillium wilt disease resistance 2
Solyc09g005110.3	1437.12	0.513312	11.4541	0	0	Pyruvate decarboxylase (AHRD V3.3 *** Q8H9C6_SOLTU)
Solyc09g005200.3	79.1484	11.3347	2.80615	0	0	ubiquitin carboxyl-terminal hydrolase (AHRD V3.3 *** AT1G65295.1)
Solyc09g005210.3	450.288	9.78707	5.52912	0	0	Protein LURP-one-related 12 (AHRD V3.3 *** A0A199W2R9_ANACO)
Solyc09g005260.3	3.77767	62.2696	-4.04523	0	0	Vacuolar cation/proton exchanger 3 (AHRD V3.3 *** A0A0B2SDY1_GLYSO)
Solyc09g005400.3	2.86716	55.928	-4.27679	0	0	MLP (AHRD V3.3 *** G8DRV9_GOSBA)
Solyc09g005610.3	0.227789	76.3011	-8.31332	0	0	transcription factor-like protein (AHRD V3.3 *** AT1G58330.1)
Solyc09g005660.3	5.9924	54.5248	-3.17442	0	0	HAT transposon superfamily protein, putative (AHRD V3.3 *** A0A061GGP8_THECC)
Solyc09g007100.3	79.9848	12.6631	2.65334	0	0	bZIP transcription factor (DUF630 and DUF632) (AHRD V3.3 *** AT2G27090.2)
Solyc09g007520.3	955.367	64.703	3.88357	0	0	Peroxidase (AHRD V3.3 *** K4CQE1_SOLLC)
Solyc09g007760.3	13.6529	145.081	-3.40331	0	0	plasma membrane intrinsic protein 2.10
Solyc09g007810.3	189.208	33.7859	2.48683	0	0	Auxin Response Factor 16A
Solyc09g007980.1	59.8494	242.692	-2.02088	0	0	LOW QUALITY:ENTH/VHS family protein (AHRD V3.3 --* AT2G43160.4)
Solyc09g008010.3	105.338	25.5867	2.04489	0	0	Kinase family protein (AHRD V3.3 *** B9MTD8_POPTR)
Solyc09g008350.3	89.0081	362.476	-2.02477	0	0	ACT domain-containing family protein (AHRD V3.3 *** B9GIE7_POPTR)
Solyc09g008560.3	311.465	11.4277	4.76735	0	0	2-oxoglutarate (2OG) and Fe(II)-dependent oxygenase superfamily protein (AHRD V3.3 *** AT2G36690.2)
Solyc09g008700.2	194.039	44.5983	2.11915	0	0	E3 ubiquitin-protein ligase (AHRD V3.3 *** A0A072U2X8_MEDTR)
Solyc09g008830.3	2876.18	30.9355	6.54109	0	0	Transcription factor, putative (AHRD V3.3 *** B9RIA5_RICCO)
Solyc09g008840.3	315.98	5.63454	5.81385	0	0	Pyruvate kinase family protein (AHRD V3.3 *** AT3G52990.1)
Solyc09g008913.1	1.51374	38.9355	-4.70142	0	0	Cytochrome P450 (AHRD V3.3 *** Q8H0I7_PETHY)
Solyc09g009020.3	12574.1	652.125	4.26898	0	0	enolase
Solyc09g009260.3	6577.75	325.913	4.33483	0	0	fructose-1,6-bisphosphate aldolase
Solyc09g009490.3	35.2834	1.74869	4.35802	0	0	Abscisic acid insensitive (AHRD V3.3 *** B3U2B5_CUCSA)
Solyc09g009700.3	6.01559	99.1172	-4.04229	0	0	GDSL esterase/lipase (AHRD V3.3 *** V5K506_GOSHI)
Solyc09g009840.1	236.717	56.4953	2.06473	0	0	LOW QUALITY:At2g36220/F2H17.17 (AHRD V3.3 *** Q9SJN3_ARATH)
Solyc09g009880.3	327.721	54.7528	2.58309	0	0	F-box family protein (AHRD V3.3 *** B9IIU6_POPTR)
Solyc09g010240.2	50.023	0.378624	6.96187	0	0	Embryo defective 2735 (AHRD V3.3 *-* U5U071_PHAVU)
Solyc09g010360.3	346.34	40.1106	3.10988	0	0	WAT1-related protein (AHRD V3.3 *** K4CR63_SOLLC)
Solyc09g010920.1	100.745	15.7132	2.67878	0	0	GRAS family transcription factor (AHRD V3.3 *** A0A072U0I2_MEDTR)
Solyc09g010940.3	29.6621	125.955	-2.0866	0	0	Haloacid dehalogenase-like hydrolase (AHRD V3.3 *** I3S857_MEDTR)
Solyc09g010970.3	0.568368	40.6563	-6.14493	0	0	Carbonic anhydrase (AHRD V3.3 *** K4CRC3_SOLLC)
Solyc09g011140.3	3.94543	113.508	-4.82553	0	0	NAD(P)-binding Rossmann-fold superfamily protein (AHRD V3.3 *** AT5G06060.1),Pfam:PF13561
Solyc09g011160.3	8.91462	66.7161	-2.88716	0	0	Regulator of chromosome condensation (RCC1) family protein (AHRD V3.3 *** AT3G53830.3)
Solyc09g011520.3	95.8634	15.4593	2.62666	0	0	Glutathione S-transferase-like protein (AHRD V3.3 *** K7VK72_SOLTU)
Solyc09g011550.2	234.787	25.7748	3.18198	0	0	Glutathione S-transferase (AHRD V3.3 *** C0LF68_CAPAN)
Solyc09g011630.3	286.032	62.6891	2.18798	0	0	putative glutathione S-transferase T2
Solyc09g011710.3	589.097	180.754	1.70462	0	0	Class I heat shock protein (AHRD V3.3 *** F4YBC5_SOLNI)
Solyc09g011880.3	176.932	43.5975	2.02496	0	0	chaperone protein dnaJ-like protein (AHRD V3.3 *** AT2G38000.1)
Solyc09g014280.1	96.7061	298.717	-1.62737	0	0	LOW QUALITY:HXXXD-type acyl-transferase family protein (AHRD V3.3 *** AT5G01210.1)
Solyc09g014530.3	22.0681	207.732	-3.22109	0	0	MLP (AHRD V3.3 *** G8DRV9_GOSBA)
Solyc09g014770.3	35.6087	155.665	-2.12437	0	0	AMP deaminase (AHRD V3.3 *** W9RW60_9ROSA)
Solyc09g015770.3	102.886	21.4258	2.26095	0	0	WRKY transcription factor 81
Solyc09g018010.3	66.6159	0.231303	8.13976	0	0	Non-specific lipid-transfer protein (AHRD V3.3 *** M0ZNZ5_SOLTU)
Solyc09g018280.1	10.1813	103.939	-3.35145	0	0	Non-specific serine/threonine protein kinase (AHRD V3.3 *** K4CS94_SOLLC)
Solyc09g018750.3	1320.41	160.66	3.03874	0	0	CBS domain-containing protein (AHRD V3.3 *** A0T1V6_PLESU)
Solyc09g018790.3	1.79536	76.0283	-5.40694	0	0	Succinic semialdehyde reductase isofom1
Solyc09g020110.3	207.551	35.2552	2.55636	0	0	T2-type RNase
Solyc09g057760.3	28.5913	0.934092	4.90881	0	0	LOW QUALITY:DUF506 family protein (AHRD V3.3 *-* G7LF52_MEDTR)
Solyc09g059030.3	142.582	37.9742	1.9105	0	0	Oxidoreductase, zinc-binding dehydrogenase family protein (AHRD V3.3 *** A0A061DLX9_THECC)
Solyc09g059430.3	231.381	28.1594	3.03851	0	0	RPM1-interacting protein 4 (AHRD V3.3 *** B9GQK9_POPTR)
Solyc09g064820.1	0.107876	46.8196	-8.57186	0	0	EID1-like F-box protein 2 (AHRD V3.3 *** A0A0B2NUB4_GLYSO)
Solyc09g065000.3	121.809	5.24892	4.54644	0	0	Eukaryotic aspartyl protease family protein, putative (AHRD V3.3 *** A0A061DRU5_THECC)
Solyc09g065130.3	9.07467	76.1964	-3.07964	0	0	Mitochondrial Rho GTPase (AHRD V3.3 *** K4CUE0_SOLLC)
Solyc09g065210.3	464.926	77.9367	2.57711	0	0	ARM repeat protein interacting with ABF2 (AHRD V3.3 *** AT5G19330.1)
Solyc09g065420.3	0.80235	39.2145	-5.56384	0	0	Lipid transfer protein (AHRD V3.3 *** G7K520_MEDTR)
Solyc09g065430.3	1.38326	145.698	-6.70391	0	0	Lipid transfer protein (AHRD V3.3 *** G7K520_MEDTR)
Solyc09g066010.3	187.698	46.2695	2.01855	0	0	WRKY transcription factor 24
Solyc09g066100.3	359.664	70.8804	2.34582	0	0	Histone H1 (AHRD V3.3 *** H1_SOLLC)
Solyc09g072810.3	375.542	27.7361	3.75465	0	0	Receptor protein kinase, putative (AHRD V3.3 *** B9SKP2_RICCO)
Solyc09g072880.3	102.954	1.52051	6.07173	0	0	Fluorescent in blue light, chloroplastic-like protein (AHRD V3.3 *** A0A0B0PKQ3_GOSAR)
Solyc09g074050.3	3.26751	77.8376	-4.56452	0	0	2OG-Fe(II) oxygenase family oxidoreductase (AHRD V3.3 *** A0A072VPE6_MEDTR)
Solyc09g074640.3	2.47866	54.1693	-4.43986	0	0	Zinc finger transcription factor 54
Solyc09g074660.3	0.975172	62.1089	-6	0	0	Spermatogenesis-associated 20 (AHRD V3.3 *** A0A0B0PFF5_GOSAR)
Solyc09g074670.3	610.995	74.2376	3.04006	0	0	Zinc finger, CW-type (AHRD V3.3 *** A0A103YNR4_CYNCS)
Solyc09g074690.3	85.0526	7.4136	3.51667	0	0	Homeobox LUMINIDEPENDENS-like protein (AHRD V3.3 *-* A0A0B0NNT5_GOSAR)
Solyc09g074710.2	60.0512	5.09371	3.5572	0	0	Homeobox protein LUMINIDEPENDENS (AHRD V3.3 *-* A0A151TWD1_CAJCA)
Solyc09g074730.2	169.271	27.6142	2.61941	0	0	Homeobox protein LUMINIDEPENDENS (AHRD V3.3 *** A0A0B2S9W0_GLYSO)
Solyc09g074850.3	120.502	6.32826	4.24442	0	0	Glutathione S-transferase (AHRD V3.3 *** Q42933_NICPL)
Solyc09g075420.3	2371.07	31.9387	6.21562	0	0	ethylene response factor E.1
Solyc09g075460.3	288.975	73.025	1.98425	0	0	Pectin lyase-like superfamily protein (AHRD V3.3 *** AT3G16850.1)
Solyc09g075820.3	464.762	7.48444	5.95261	0	0	Sugar transporter protein 2
Solyc09g075890.3	1180.78	219.621	2.42668	0	0	Haloacid dehalogenase-like hydrolase (AHRD V3.3 *** B7FKK9_MEDTR)
Solyc09g075900.3	0.9694	65.0661	-6.05259	0	0	Spermidine synthase (AHRD V3.3 *** F8WLB6_CITUN)
Solyc09g082110.3	40.5574	2.43317	4.06437	0	0	Seed maturation protein/ Late embryogenesis abundant protein (AHRD V3.3 *** A0A0K9PC32_ZOSMR)
Solyc09g082270.3	7.39059	117.289	-3.99497	0	0	Lipid transfer protein (AHRD V3.3 *** G7K520_MEDTR)
Solyc09g082300.3	0.443224	46.6417	-6.67025	0	0	Protease inhibitor/seed storage/lipid transfer family protein (AHRD V3.3 *** B9NBN8_POPTR)
Solyc09g082500.3	68.4426	6.92268	3.30471	0	0	Tesmin/TSO1-like CXC domain protein (AHRD V3.3 *** G7K3P9_MEDTR)
Solyc09g082505.1	56.1736	6.80407	3.06077	0	0	Tesmin/TSO1-like CXC domain-containing protein (AHRD V3.3 *-* AT3G22780.1)
Solyc09g082550.3	0.71295	332.356	-8.80449	0	0	Sulfate transporter (AHRD V3.3 *** D7LTZ8_ARALL)
Solyc09g082600.2	70.3985	0.0547053	10.1885	0	0	Chlorophyllase (AHRD V3.3 *** F1BPW6_SOLPN)
Solyc09g082680.3	534.685	41.3142	3.69424	0	0	Dymeclin (AHRD V3.3 *** A0A124SCE4_CYNCS),Pfam:PF09742
Solyc09g082990.3	11.3349	108.413	-3.24522	0	0	GDP-mannose 3',5'-epimerase (AHRD V3.3 *** C6K2L0_SOLLC)
Solyc09g083380.3	213.097	48.7057	2.1291	0	0	Histone H1 (AHRD V3.3 *-* H1_MAIZE)
Solyc09g089560.3	195.626	55.9442	1.80829	0	0	MATH domain-containing protein (AHRD V3.3 *** W9QVS1_9ROSA)
Solyc09g089610.3	45.4774	5.38784	3.07703	0	0	ethylene receptor-like protein (ETR6)
Solyc09g089620.1	5.66912	77.4794	-3.76096	0	0	AT hook motif DNA-binding family protein (AHRD V3.3 *** A0A0K9PN07_ZOSMR)
Solyc09g089680.3	117.355	24.695	2.24581	0	0	2-oxoglutarate (2OG) and Fe(II)-dependent oxygenase superfamily protein (AHRD V3.3 *** AT1G04350.1)
Solyc09g090530.3	44.1335	2.32752	4.24042	0	0	P-loop containing nucleoside triphosphate hydrolases superfamily protein (AHRD V3.3 --* AT4G15570.3)
Solyc09g090730.2	277.084	38.6162	2.8428	0	0	AMT1
Solyc09g090790.3	12.1482	116.398	-3.26069	0	0	R2R3MYB transcription factor 79
Solyc09g090980.3	10.8407	429.862	-5.29303	0	0	Major allergen Mal d 1 (AHRD V3.3 *** Q84LA7_MALDO)
Solyc09g091030.3	9.69072	270.526	-4.81553	0	0	Beta-amylase 1
Solyc09g091840.3	637.786	166.255	1.93986	0	0	Glutathione Reductase (AHRD V3.3 *** A0A089ZXK5_GENTR)
Solyc09g097850.1	3.92081	57.1897	-3.86728	0	0	Cysteine proteinase inhibitor (AHRD V3.3 *** K4CWV7_SOLLC)
Solyc09g097960.3	343.223	73.957	2.21699	0	0	NAD(P)-linked oxidoreductase superfamily protein (AHRD V3.3 *** AT1G60710.1)
Solyc09g098030.3	7.20701	59.3537	-3.04271	0	0	Cytochrome P450 (AHRD V3.3 *** A0A103Y530_CYNCS)
Solyc09g098110.3	444.736	4.74038	6.55975	0	0	bHLH transcription factor 092
Solyc09g098170.3	81.0169	14.8233	2.44906	0	0	Ras family (AHRD V3.3 *** A0A191UMR0_SOLDE)
Solyc09g098590.3	7.35174	138.883	-4.23267	0	0	sucrose synthase
Solyc10g006150.3	37.9148	0.0400265	9.57984	0	0	DUF4408 domain protein (AHRD V3.3 *** G7K8L0_MEDTR)
Solyc10g006220.3	248.065	15.0059	4.03951	0	0	Cell differentiation protein rcd1, putative (AHRD V3.3 *** B9STZ0_RICCO)
Solyc10g006240.3	124.452	15.3104	3.02333	0	0	Proline synthase co-transcribed bacterial (AHRD V3.3 *** A0A1D1ZCG0_9ARAE)
Solyc10g006260.3	341.983	100.668	1.76527	0	0	SWAP (Suppressor-of-white-APricot)/surp domain protein, putative (AHRD V3.3 *** A0A072UG97_MEDTR)
Solyc10g006480.2	438.557	1548.77	-1.81913	0	0	Polyubiquitin (AHRD V3.3 *** UBI1P_NICSY)
Solyc10g007340.3	118.343	23.5035	2.33408	0	0	Methylthioribose-1-phosphate isomerase (AHRD V3.3 *-* A0A0B0PHV1_GOSAR)
Solyc10g008280.3	282.308	40.0589	2.81533	0	0	Protein kinase superfamily protein (AHRD V3.3 *** AT1G53050.2)
Solyc10g008400.1	519.762	12.2944	5.40756	0	0	RING/U-box superfamily protein (AHRD V3.3 *-* AT1G74990.1)
Solyc10g008480.3	118.253	18.5694	2.66427	0	0	Plant/F9H3-4 protein (AHRD V3.3 *** A0A072VLR0_MEDTR)
Solyc10g009240.3	4.03112	56.4688	-3.78263	0	0	3-ketoacyl-CoA synthase (AHRD V3.3 *** B9GRP8_POPTR)
Solyc10g011730.3	74.7081	0.908114	6.3265	0	0	Arabinogalactan peptide 20 (AHRD V3.3 *** AGP20_ARATH)
Solyc10g011910.3	83.2117	8.93113	3.21396	0	0	WRKY transcription factor 25
Solyc10g012420.3	162.887	28.5059	2.51643	0	0	Mesoderm induction early response protein 1, putative isoform 1 (AHRD V3.3 *** A0A061DT69_THECC)
Solyc10g017490.2	37.4937	0.512379	6.16805	0	0	MAP kinase kinase kinase 74
Solyc10g017510.3	7.41158	302.751	-5.34	0	0	Cytochrome P450, putative (AHRD V3.3 *** B9S9Q2_RICCO)
Solyc10g039210.3	6.74683	74.22	-3.44847	0	0	Cytochrome P450, putative (AHRD V3.3 *** B9SYM5_RICCO)
Solyc10g044470.2	987.268	119.342	3.04741	0	0	Chloride channel protein (AHRD V3.3 *** M1AL73_SOLTU)
Solyc10g045240.2	0.892068	70.3222	-6.25479	0	0	Beta-glucosidase (AHRD V3.3 *** L0ASF2_POPTO)
Solyc10g045500.2	25.9838	0.0938753	8.12731	0	0	Calcium-dependent phospholipid-binding Copine family protein (AHRD V3.3 *-* AT1G08860.1)
Solyc10g047320.2	184.126	49.9005	1.88239	0	0	Disease resistance protein (CC-NBS-LRR class) family protein (AHRD V3.3 *** A0A072TW48_MEDTR)
Solyc10g050110.1	9.45284	96.3809	-3.32968	0	0	Leucine-rich repeat receptor-like protein kinase family (AHRD V3.3 *** A0A0K9PL83_ZOSMR)
Solyc10g050990.1	1869.95	0.605228	11.6034	0	0	Pyruvate kinase (AHRD V3.3 --* A9TZX1_PHYPA)
Solyc10g052880.1	167.083	16.5844	3.33315	0	0	LOW QUALITY:Leucine-rich repeat receptor-like protein kinase family protein (AHRD V3.3 *** A0A061DFG6_THECC)
Solyc10g054030.2	317.634	36.8091	3.11024	0	0	RING/U-box superfamily protein (AHRD V3.3 *** AT4G39140.5)
Solyc10g055410.2	10.4063	90.6454	-3.11502	0	0	R2R3MYB transcription factor 32
Solyc10g055460.2	272.064	6.81171	5.32161	0	0	Peptidase M50 family protein (AHRD V3.3 --* AT4G20310.1)
Solyc10g055650.2	235.271	50.7772	2.21184	0	0	Protein phosphatase 2c, putative (AHRD V3.3 *** B9S5K3_RICCO)
Solyc10g055720.2	350.749	33.6945	3.37645	0	0	MAP kinase kinase kinase 75
Solyc10g055800.2	3972.01	165.532	4.58451	0	0	Chitinase (AHRD V3.3 *** B9VRK7_CAPAN)
Solyc10g061960.2	156.103	22.5718	2.79025	0	0	Phosphatidylinositol-4-phosphate 5-kinase 5-like protein (AHRD V3.3 *** A0A0B0PLQ6_GOSAR)
Solyc10g074880.2	12.2845	75.1502	-2.60543	0	0	Protein RETICULATA-RELATED 3, chloroplastic (AHRD V3.3 *** RER3_ARATH)
Solyc10g075035.1	182.654	54.7114	1.73797	0	0	B3 domain-containing protein (AHRD V3.3 *** A0A0B2SFE8_GLYSO)
Solyc10g075170.2	123.002	0.118986	9.92017	0	0	Aspartate aminotransferase (AHRD V3.3 *-* A0A067JJ16_JATCU)
Solyc10g075175.1	242.508	0.512772	8.88491	0	0	Aspartate aminotransferase (AHRD V3.3 *** B9HDA1_POPTR)
Solyc10g076250.2	26.5525	124.332	-2.22294	0	0	Alanine-glyoxylate aminotransferase, putative (AHRD V3.3 *** B9SZ94_RICCO)
Solyc10g076400.2	929.598	2.2228	8.68994	0	0	Trichome birefringence-like protein (AHRD V3.3 *** G7JKP3_MEDTR)
Solyc10g076510.2	26931.2	43.2436	9.29182	0	0	Pyruvate decarboxylase (AHRD V3.3 *** Q8H9C6_SOLTU)
Solyc10g076710.2	1.68827	58.3173	-5.08763	0	0	Phosphoinositide phospholipase C (AHRD V3.3 *** A0A067L8K5_JATCU)
Solyc10g076910.2	377.786	67.3229	2.48884	0	0	ATP-dependent RNA helicase, putative (AHRD V3.3 *** B9SMB4_RICCO)
Solyc10g076920.2	162.626	10.2114	3.9921	0	0	BZIP transcription factor (AHRD V3.3 *** A0A0K2JKR5_GOSHI)
Solyc10g076940.2	0.688281	90.8535	-7.03559	0	0	Protein zinc induced facilitator-like 1 (AHRD V3.3 *** A0A0B0NBA1_GOSAR)
Solyc10g078270.2	32.6335	209.447	-2.68515	0	0	WAT1-related protein (AHRD V3.3 *** K4D269_SOLLC)
Solyc10g078590.2	1.78351	88.2698	-5.64636	0	0	transmembrane protein (AHRD V3.3 *** AT5G18130.1)
Solyc10g079075.1	2.95699	46.2508	-3.97385	0	0	cellulose synthase like D4 (AHRD V3.3 --* AT4G38190.1)
Solyc10g079090.2	21.2028	98.2781	-2.21479	0	0	Chaperone protein dnaJ, putative (AHRD V3.3 *** B9SL79_RICCO)
Solyc10g079370.2	308.139	50.733	2.60265	0	0	Transcription initiation factor IIB (AHRD V3.3 *** TF2B_SOYBN)
Solyc10g079420.1	249.949	56.9196	2.1381	0	0	Calcium-binding EF-hand (AHRD V3.3 *** A0A103XQG1_CYNCS)
Solyc10g079620.2	9.16975	75.228	-3.0414	0	0	haloacid dehalogenase
Solyc10g079820.2	3170.98	507.808	2.64262	0	0	Dehydration-induced protein ERD15 (AHRD V3.3 *** Q9LKW3_SOLLC)
Solyc10g080010.2	144.248	3.52934	5.3471	0	0	Glycosyltransferase (AHRD V3.3 *** Q5QPZ6_MEDTR)
Solyc10g080080.2	65.5083	9.25063	2.82546	0	0	Thioredoxin reductase (AHRD V3.3 *** K4D2P9_SOLLC)
Solyc10g080370.1	16.1764	93.1343	-2.52515	0	0	LOW QUALITY:Transmembrane protein, putative (AHRD V3.3 -** G7IZE0_MEDTR)
Solyc10g080500.2	3.65001	65.6474	-4.18796	0	0	actin
Solyc10g080610.1	1006.18	119.647	3.07215	0	0	F-box/kelch-repeat protein (AHRD V3.3 *** A0A172MAC1_VITPS)
Solyc10g080690.2	216.316	4.85564	5.46945	0	0	Patatin (AHRD V3.3 *** K4D2V9_SOLLC)
Solyc10g080740.2	701.882	159.062	2.1421	0	0	Telomerase activating protein Est1 (AHRD V3.3 *** A0A072UH06_MEDTR)
Solyc10g080930.2	190.61	47.5103	2.00393	0	0	Transcription elongation factor (TFIIS) family protein (AHRD V3.3 *** G7L5V2_MEDTR)
Solyc10g080980.2	5.49999	54.4977	-3.32668	0	0	WAT1-related protein (AHRD V3.3 *** K4D2Y5_SOLLC)
Solyc10g081350.2	104.703	12.4142	3.08111	0	0	BZIP transcription factor (AHRD V3.3 *** Q32WR6_MALDO)
Solyc10g081390.1	44.5239	0.99808	5.48157	0	0	LOW QUALITY:transmembrane protein (AHRD V3.3 -** AT3G47510.1)
Solyc10g081550.2	0.0598492	90.2582	-10.4591	0	0	Cytochrome P450, putative (AHRD V3.3 *** B9SYM5_RICCO)
Solyc10g081630.2	42.1496	4.66233	3.16813	0	0	F-box protein (AHRD V3.3 *** A0A0B2SFJ8_GLYSO)
Solyc10g081910.2	1.58673	35.7765	-4.47044	0	0	Receptor-kinase-like protein (AHRD V3.3 *** A0A072U3D4_MEDTR)
Solyc10g081920.2	7.9318	87.2054	-3.46901	0	0	Coatomer subunit beta (AHRD V3.3 *** M1CQJ9_SOLTU)
Solyc10g083290.4	74.5001	3.62308	4.36771	0	0	symbol=Lin6
Solyc10g083380.2	0.107559	29.9074	-8.17671	0	0	BZIP transcription factor family protein (AHRD V3.3 *-* B9MTQ4_POPTR)
Solyc10g083400.1	123.009	8.21014	3.90427	0	0	Cytochrome P450, putative (AHRD V3.3 *** B9T5M5_RICCO)
Solyc10g083460.1	4.55518	61.0696	-3.73928	0	0	Zinc finger A20 and AN1 domain-containing stress-associated protein (AHRD V3.3 *** V5PZR5_9CARY)
Solyc10g083720.2	1905.9	199.097	3.2584	0	0	Pyruvate kinase family protein (AHRD V3.3 *** AT3G52990.1)
Solyc10g083730.2	276.467	44.4067	2.63891	0	0	F-box protein PP2-A13 (AHRD V3.3 *** A0A072U2Z8_MEDTR)
Solyc10g083760.2	1520.09	300.845	2.33778	0	0	chloroplast threonine deaminase 1 precursor
Solyc10g084120.2	16.8231	101.268	-2.59428	0	0	plasma membrane intrinsic protein 2.5
Solyc10g084140.2	338.758	75.5202	2.16523	0	0	Ferrochelatase (AHRD V3.3 *** K4D3K0_SOLLC)
Solyc10g084325.1	0.915999	33.2763	-5.17314	0	0	Subtilisin-like protease (AHRD V3.3 *** O82777_SOLLC)
Solyc10g084400.2	213.301	46.6273	2.19317	0	0	Glutathione S-transferase family protein (AHRD V3.3 *** AT5G02790.1)
Solyc10g084600.2	170.762	2.84212	5.92102	0	0	Plant protein 1589 of unknown function (AHRD V3.3 *** AT3G55240.1)
Solyc10g084950.2	2.67679	41.5201	-3.9326	0	0	Major facilitator superfamily protein (AHRD V3.3 *** AT2G37900.1)
Solyc10g084970.2	116.699	27.4605	2.08674	0	0	WAS/WASL-interacting protein family member 2, putative isoform 1 (AHRD V3.3 *** A0A061FLH8_THECC)
Solyc10g085300.2	136.473	32.1893	2.08468	0	0	uncharacterized protein
Solyc10g085310.1	68.5941	10.485	2.71433	0	0	Abscisic acid receptor (AHRD V3.3 *** G7KT83_MEDTR)
Solyc10g085810.2	97.4543	16.0338	2.60413	0	0	Vacuolar protein-sorting-associated protein 37 homolog 2 (AHRD V3.3 *** VP372_ARATH)
Solyc10g085860.1	71.3289	0.236249	8.16471	0	0	Glycosyltransferase (AHRD V3.3 *** K4D420_SOLLC)
Solyc10g086190.2	50.7958	218.923	-2.10782	0	0	Adenosine kinase, putative (AHRD V3.3 *** B9T0A9_RICCO)
Solyc10g086280.2	98.9942	8.78766	3.50072	0	0	Heavy metal transport/detoxification superfamily protein (AHRD V3.3 *** AT5G03380.1)
Solyc10g086520.2	27.7233	0.940468	4.88038	0	0	expansin 6
Solyc10g086630.1	1270.66	17.3143	6.19305	0	0	LOW QUALITY:Legume-specific protein (AHRD V3.3 *** S5VRI2_9FABA)
Solyc10g086760.2	7.39275	65.1221	-3.13439	0	0	Tubulin beta chain (AHRD V3.3 *** A0A103XQ61_CYNCS)
Solyc11g005030.2	264.234	29.2334	3.17487	0	0	Protein translocase subunit SecA (AHRD V3.3 *** V4KTM1_EUTSA)
Solyc11g005200.2	115.985	14.4851	2.99802	0	0	Prolyl 4-hydroxylase subunit alpha-1 (AHRD V3.3 *** A0A0B2RW69_GLYSO)
Solyc11g005310.1	0.185454	38.3976	-7.57861	0	0	RING/U-box superfamily protein (AHRD V3.3 *** AT1G49230.1)
Solyc11g005450.2	980.378	190.832	2.36133	0	0	Transcription elongation factor (TFIIS) family protein (AHRD V3.3 *** AT5G09850.5)
Solyc11g005460.2	98.6938	13.3317	2.8959	0	0	ENTH/VHS/GAT family protein (AHRD V3.3 *** AT5G63640.2)
Solyc11g005670.2	2260.97	324.016	2.80287	0	0	POLYUBIQUITIN 1
Solyc11g005830.2	178.286	0.0856292	10.8969	0	0	Cysteine desulfurase (AHRD V3.3 *** A0A0K9Q199_ZOSMR)
Solyc11g005840.2	47.8883	1.83835	4.67707	0	0	Cysteine desulfurase (AHRD V3.3 *** A0A0K9Q199_ZOSMR)
Solyc11g005860.2	91.4059	0.280286	8.3455	0	0	Cysteine desulfurase (AHRD V3.3 *** A0A0K9Q199_ZOSMR)
Solyc11g006470.2	393.639	50.2896	2.96912	0	0	Core-2/I-branching beta-1,6-N-acetylglucosaminyltransferase family protein (AHRD V3.3 *** AT5G22070.1)
Solyc11g006880.2	548.984	78.2548	2.81041	0	0	jagunal-like protein (AHRD V3.3 *** AT5G51510.1)
Solyc11g006890.2	92.3745	17.387	2.40575	0	0	sterol 4-alpha-methyl-oxidase 2-2 (AHRD V3.3 --* AT2G29390.3)
Solyc11g006990.2	0.503104	51.5032	-6.60243	0	0	Trichome birefringence-like 36 (AHRD V3.3 *** A0A061FQB5_THECC)
Solyc11g007130.2	191.446	22.1222	3.11764	0	0	Hippocampus abundant transcript-like protein 1 (AHRD V3.3 *** W9QGN7_9ROSA)
Solyc11g007590.2	88.9206	16.8801	2.39814	0	0	OTU domain-containing protein (AHRD V3.3 *** A0A0B2NUV7_GLYSO)
Solyc11g007600.2	376.721	3.15336	6.88138	0	0	Cellulose synthase-like protein (AHRD V3.3 *** L0ASI8_POPTO)
Solyc11g008210.2	147.752	26.0529	2.50631	0	0	Glycine-rich RNA-binding family protein (AHRD V3.3 *** B9HUL0_POPTR)
Solyc11g008270.2	172.152	25.5819	2.75327	0	0	DUF4050 family protein (AHRD V3.3 *** A0A072VNV4_MEDTR)
Solyc11g008580.2	523.23	143.326	1.86927	0	0	RING/U-box superfamily protein (AHRD V3.3 *** AT1G05890.1)
Solyc11g008680.2	1127.84	7.25658	7.28418	0	0	Acyl-[acyl-carrier-protein] desaturase (AHRD V3.3 *** A0A060IKL1_NICBE)
Solyc11g008820.2	26.9141	0.587102	5.50828	0	0	Endoglucanase (AHRD V3.3 *** A0A0V0II53_SOLCH)
Solyc11g010470.2	590.375	195.624	1.59357	0	0	14-3-3 protein 1
Solyc11g010600.2	113.244	436.836	-1.94672	0	0	O-fucosyltransferase family protein (AHRD V3.3 *** AT5G65470.1)
Solyc11g010930.2	13.7993	211.763	-3.93242	0	0	HVA22-like protein (AHRD V3.3 *** M1BBW7_SOLTU)
Solyc11g011220.2	215.54	44.4369	2.27628	0	0	Transmembrane protein (AHRD V3.3 *** A0A0B0N9X1_GOSAR)
Solyc11g011500.2	7154.84	14.4315	8.9579	0	0	Potassium channel
Solyc11g011610.2	145.93	35.7126	2.03335	0	0	UPF0678 fatty acid-binding protein-like protein family (AHRD V3.3 *** A0A151RPZ2_CAJCA)
Solyc11g011880.2	642.893	26.2699	4.61264	0	0	Protein kinase (AHRD V3.3 *** A9CM11_IPONI)
Solyc11g011960.2	1724.86	221.31	2.96236	0	0	UDP-GLUCOSE PYROPHOSPHORYLASE 1 (AHRD V3.3 *** AT3G03250.1)
Solyc11g011990.2	199.614	11.0158	4.17749	0	0	plastid terminal oxidase
Solyc11g012360.2	7.54199	164.117	-4.46121	0	0	Tonoplast dicarboxylate transporter (AHRD V3.3 *** K4D641_SOLLC)
Solyc11g012420.2	4.48216	64.4717	-3.85096	0	0	Auxin induced-like protein (AHRD V3.3 *** A0A0K9NX81_ZOSMR)
Solyc11g012590.2	3.46557	164.751	-5.56294	0	0	CASP-like protein (AHRD V3.3 *** M1B0Y6_SOLTU)
Solyc11g012700.2	425.769	76.1907	2.48222	0	0	oligopeptide transporter (AHRD V3.3 *** AT4G16370.1)
Solyc11g012760.2	125.833	7.63056	4.03827	0	0	tRNA (guanine(9)-N1)-methyltransferase-like protein (AHRD V3.3 *** AT5G47680.1)
Solyc11g013010.2	116.835	24.4336	2.26071	0	0	Phosphatidylinositol-4-phosphate 5-kinase family protein (AHRD V3.3 *** B9H7C8_POPTR)
Solyc11g013110.2	0.772727	39.131	-5.59344	0	0	Flavonol synthase (AHRD V3.3 *** C0LUV3_SOLTU)
Solyc11g013810.2	4395.94	116.378	5.23962	0	0	Nitrate reductase (AHRD V3.3 *** K4D6I5_SOLLC)
Solyc11g017140.2	292.4	88.5655	1.72366	0	0	Protein SENSITIVE TO PROTON RHIZOTOXICITY 1 (AHRD V3.3 *** W9QXR9_9ROSA)
Solyc11g017440.2	29.0499	0.710945	5.31103	0	0	Gibberellin-regulated family protein (AHRD V3.3 *** AT1G22690.3)
Solyc11g017470.2	113.232	24.8101	2.19241	0	0	NAC domain-containing protein, putative (AHRD V3.3 *** B9S2X2_RICCO)
Solyc11g020100.2	102.13	7.25941	3.81311	0	0	Disease resistance protein (AHRD V3.3 *** A0A118JXS4_CYNCS)
Solyc11g039650.2	504.164	182.999	1.46238	0	0	Dynamin (AHRD V3.3 *** A0A103XDG1_CYNCS)
Solyc11g045130.2	606.397	120.635	2.32903	0	0	Polynucleotidyl transferase, ribonuclease H-like superfamily protein (AHRD V3.3 *** AT2G32070.1)
Solyc11g062440.2	159.743	28.3386	2.49836	0	0	L-ascorbate oxidase (AHRD V3.3 *** ASO_TOBAC)
Solyc11g065070.2	8.63661	81.423	-3.23012	0	0	Hydroxymethylglutaryl-CoA lyase (AHRD V3.3 *** W9QRW1_9ROSA)
Solyc11g065820.2	0.467002	49.5599	-6.64374	0	0	Protein DETOXIFICATION (AHRD V3.3 *** K4D9J2_SOLLC)
Solyc11g065830.2	1.20915	42.7916	-5.08427	0	0	2-oxoglutarate/malate translocator, chloroplastic (AHRD V3.3 *** A0A0B0P837_GOSAR)
Solyc11g066060.2	17.8496	634.282	-5.1545	0	0	heat shock protein 70 (AHRD V3.3 *** AT3G12580.1)
Solyc11g066670.1	1.26886	35.8015	-4.80183	0	0	Glycosyltransferase (AHRD V3.3 *** K4D9S4_SOLLC)
Solyc11g066720.2	351.922	84.4137	2.05889	0	0	UDP-apiose/xylose synthase (AHRD V3.3 *** Q2I2N3_SOLTU)
Solyc11g068430.2	2079.79	119.703	4.119	0	0	Ferredoxin family protein (AHRD V3.3 *** B9HQ08_POPTR)
Solyc11g069270.2	7.44095	139.039	-4.21698	0	0	Beta-galactosidase (AHRD V3.3 *** E3UVW7_SOLLC)
Solyc11g069330.1	58.2708	291.939	-2.32449	0	0	LOW QUALITY:S-adenosyl-L-methionine-dependent methyltransferases superfamily protein (AHRD V3.3 *-* AT1G24480.1)
Solyc11g069350.2	24.3411	123.805	-2.34308	0	0	RING/U-box superfamily protein (AHRD V3.3 *** AT5G60580.3)
Solyc11g069430.2	332.503	1113.27	-1.74312	0	0	plasma membrane intrinsic protein 2.6
Solyc11g069510.2	123.236	13.4186	3.20048	0	0	GATA transcription factor (AHRD V3.3 *** V7C3K3_PHAVU)
Solyc11g069530.2	326.296	73.6722	2.14702	0	0	Pleckstrin-like (PH) and lipid-binding START domain protein (AHRD V3.3 *** G7IRU5_MEDTR)
Solyc11g071740.2	166.068	14.1867	3.54481	0	0	Calmodulin-like protein (AHRD V1 ***- Q0VJ70_DATME)
Solyc11g072200.2	7.46991	840.344	-6.81692	0	0	2-oxoglutarate (2OG) and Fe(II)-dependent oxygenase superfamily protein (AHRD V3.3 *** AT5G24530.1)
Solyc11g072820.2	5.70495	73.9859	-3.69522	0	0	Kinesin-related protein (AHRD V3.3 *** A0A0B0ND48_GOSAR)
Solyc12g005020.2	36.4636	0.0578483	9.23853	0	0	RING/U-box superfamily protein (AHRD V3.3 *** AT3G20395.1)
Solyc12g005030.2	159.217	22.1863	2.84276	0	0	Protein kinase (AHRD V3.3 *** Q9AR92_MEDSA)
Solyc12g005040.2	254.878	22.9498	3.47219	0	0	Calcium-dependent protein kinase (AHRD V3.3 *-* Q9XER6_SOLTU)
Solyc12g005390.2	185.079	34.3269	2.4319	0	0	Vesicle-associated protein 4-2 (AHRD V3.3 *** VAP42_ARATH)
Solyc12g005430.1	36.3412	1.16125	4.96309	0	0	LOW QUALITY:HXXXD-type acyl-transferase family protein, putative (AHRD V3.3 *** A0A061E8Z9_THECC)
Solyc12g005450.1	169.087	3.01085	5.80054	0	0	Kinase family protein (AHRD V3.3 *** D7LY50_ARALL)
Solyc12g005670.2	11.6299	331.979	-4.83428	0	0	HAK5
Solyc12g005860.2	1107.08	255.776	2.11422	0	0	Aconitate hydratase (AHRD V3.3 *** K4DBC4_SOLLC)
Solyc12g005880.2	5.0936	59.333	-3.53177	0	0	Hexosyltransferase (AHRD V3.3 *** K4DBC6_SOLLC)
Solyc12g005950.2	731.089	58.3016	3.64925	0	0	COP1 homolog
Solyc12g005980.2	310.075	80.9886	1.93563	0	0	Ubiquitin and WLM domain-containing protein (AHRD V3.3 *** A0A0B0N1Y2_GOSAR)
Solyc12g006050.2	0.700555	159.618	-7.74603	0	0	Major facilitator superfamily protein (AHRD V3.3 *** AT3G21670.1)
Solyc12g006460.2	1.60353	85.4572	-5.74548	0	0	Cytochrome P450 (AHRD V3.3 *** A0A124SDJ5_CYNCS)
Solyc12g006470.2	9.73238	244.348	-4.64658	0	0	viroid RNA-binding protein
Solyc12g006700.2	413.757	122.641	1.7555	0	0	Mitogen-activated protein kinase kinase kinase 1 isoform 1 (AHRD V3.3 *** A0A061GM60_THECC)
Solyc12g006760.1	25.0286	0.46254	5.74003	0	0	glutathione S-transferase zeta 1 (AHRD V3.3 --* AT2G02390.2)
Solyc12g007100.2	162.982	18.2374	3.15313	0	0	AAA-type ATPase family protein / ankyrin repeat family protein (AHRD V3.3 *** AT3G24530.1)
Solyc12g008470.2	183.778	9.62517	4.26203	0	0	Cytochrome b5 (AHRD V3.3 *** A0A0B0P428_GOSAR)
Solyc12g008473.1	86.6355	0.480272	7.47658	0	0	RING/U-box superfamily protein (AHRD V3.3 *-* AT1G55530.3)
Solyc12g008530.2	497.183	94.2983	2.39756	0	0	Pectinesterase (AHRD V3.3 *** K4DBU1_SOLLC)
Solyc12g008660.1	728.529	133.171	2.45103	0	0	Zinc finger transcription factor 73
Solyc12g008770.2	93.7968	16.8346	2.47412	0	0	Mitochondrial substrate carrier family protein (AHRD V3.3 *** AT4G26180.1)
Solyc12g009110.2	5.45864	231.508	-5.40423	0	0	O-methyltransferase, putative (AHRD V3.3 *** B9SUX6_RICCO)
Solyc12g009300.3	15750.1	109.303	7.1712	0	0	sucrose synthase (SuSy)
Solyc12g009480.2	148.6	18.9924	2.97081	0	0	SPX domain-containing family protein (AHRD V3.3 *** B9IMZ5_POPTR)
Solyc12g009560.2	1248.65	215.096	2.53745	0	0	EIN3-binding F-box protein 1
Solyc12g009880.1	479.396	17.2278	4.79939	0	0	LOW QUALITY:Serine-rich protein-related (AHRD V3.3 *** A0A061GN42_THECC)
Solyc12g009930.2	2.09563	148.672	-6.11476	0	0	Glycosyltransferase (AHRD V3.3 *** K4DC81_SOLLC)
Solyc12g009970.2	169.548	20.9208	3.01864	0	0	Ribosomal RNA small subunit methyltransferase G (AHRD V3.3 *** A0A0B0NU00_GOSAR)
Solyc12g010040.2	1953.91	342.305	2.51336	0	0	leucine aminopeptidase A
Solyc12g010430.1	73.1274	8.90012	3.04546	0	0	LOW QUALITY:NHL domain protein (AHRD V3.3 --* AT3G01430.1)
Solyc12g010540.1	5.20199	55.4023	-3.41061	0	0	UDP-glucuronate 4-epimerase 4 (AHRD V3.3 *** GAE4_ARATH)
Solyc12g010920.2	39.4691	0.590629	6.04104	0	0	Oleosin (AHRD V3.3 *** K4DCH8_SOLLC)
Solyc12g011050.2	180.656	42.3284	2.09359	0	0	RNA binding protein, putative (AHRD V3.3 *** B9SEZ1_RICCO)
Solyc12g011300.2	0.95819	160.142	-7.37524	0	0	Glutathione s-transferase, putative (AHRD V3.3 *** B9T3K4_RICCO)
Solyc12g011410.1	3.69366	57.0681	-3.95278	0	0	LOW QUALITY:tRNA-splicing ligase (DUF239) (AHRD V3.3 --* AT5G56530.2)
Solyc12g013690.2	561.548	17.625	4.9955	0	0	FAD/NAD(P)-binding oxidoreductase family protein (AHRD V3.3 *** AT5G05320.1)
Solyc12g013700.2	283.015	1.29587	7.79812	0	0	Stem-specific protein tsjt1, putative (AHRD V3.3 *** D6BRF0_JATCU)
Solyc12g013870.2	206.365	14.7655	3.80459	0	0	RNA-binding S4 domain-containing protein (AHRD V3.3 *** AT1G53120.1)
Solyc12g014250.2	6.73922	167.204	-4.63431	0	0	Phosphoenolpyruvate carboxylase (AHRD V3.3 *** CAPP_SOLTU)
Solyc12g014310.2	8.48257	59.7972	-2.81919	0	0	pathogenesis-related family protein (AHRD V3.3 *** AT1G78780.5)
Solyc12g014320.2	133.972	9.23476	3.85138	0	0	Anaphase-promoting complex subunit 6-like protein (AHRD V3.3 *** A0A0B0MY79_GOSAR)
Solyc12g014420.2	28.1157	152.756	-2.43749	0	0	Glucan endo-1,3-beta-glucosidase, putative (AHRD V3.3 *** B9SU04_RICCO)
Solyc12g014600.2	143.782	29.4869	2.28598	0	0	RNA-binding protein, putative (AHRD V3.3 *** Q1ENZ5_MUSAC)
Solyc12g015880.2	82.4566	477.796	-2.53459	0	0	Heat shock protein 90-1
Solyc12g017380.2	0.233553	51.6101	-7.63476	0	0	Organic cation/carnitine transporter (AHRD V3.3 *** A0A072TPM4_MEDTR)
Solyc12g019230.2	0.185812	33.1536	-7.3644	0	0	Pectin lyase-like superfamily protein (AHRD V3.3 *** AT3G59850.2)
Solyc12g035400.2	12.7678	163.087	-3.68205	0	0	WAT1-related protein (AHRD V3.3 *** K4DE01_SOLLC)
Solyc12g042980.2	1.05987	88.3291	-6.37462	0	0	2-oxoglutarate-dependent dioxygenase (AHRD V3.3 *** A0A061G9S7_THECC)
Solyc12g044600.3	22.4772	168.647	-2.89998	0	0	NADP-malic enzyme
Solyc12g044630.2	0.814244	39.06	-5.5576	0	0	Profilin (AHRD V3.3 *** M1CJS2_SOLTU)
Solyc12g044920.2	0.502961	30.0413	-5.81477	0	0	Phospholipid-transporting ATPase (AHRD V3.3 *** A0A0V0IZF4_SOLCH)
Solyc12g049320.2	0.0538307	29.6958	-8.85692	0	0	Nodulation signaling pathway 1-like protein (AHRD V3.3 *** A0MSK8_NICBE)
Solyc12g055720.2	47.9318	169.546	-1.82081	0	0	Ovule receptor-like kinase 28 (AHRD V3.3 *** A4GWX5_SOLCH)
Solyc12g055750.2	124.037	24.1752	2.36032	0	0	vacuolar cation/proton exchanger (AHRD V3.3 *** AT1G55720.2)
Solyc12g056090.2	80.4923	6.17972	3.70872	0	0	Cox19-like CHCH family protein (AHRD V3.3 *-* AT4G23760.1)
Solyc12g056210.2	214.742	47.3658	2.18334	0	0	PLAC8 family protein (AHRD V3.3 *** AT1G63830.3)
Solyc12g056250.2	8.96697	182.556	-4.33574	0	0	Glutathione S-transferase (AHRD V3.3 *** Q9M558_EUPES)
Solyc12g056410.2	406.879	41.4493	3.29462	0	0	F-box protein PP2-A13 (AHRD V3.3 *** P2A13_ARATH)
Solyc12g056510.2	469.484	16.8727	4.79973	0	0	Trihelix transcription factor GT-2 (AHRD V3.3 *** A0A0B2SAG9_GLYSO)
Solyc12g056590.2	104.319	16.2903	2.68498	0	0	Ethylene Response Factor D.2
Solyc12g056860.2	30.6079	217.001	-2.8258	0	0	bZIP transcription factor family protein (AHRD V3.3 *** AT1G77920.1)
Solyc12g056960.2	138.99	10.1787	3.768	0	0	Glucan 1,3-beta-glucosidase (AHRD V3.3 *** A0A151TZN5_CAJCA)
Solyc12g068070.2	322.478	43.1224	2.90194	0	0	Filament-like plant protein (AHRD V3.3 *** G7J2M7_MEDTR)
Solyc12g088220.2	0.173355	119.457	-9.52126	0	0	SlBCAT1
Solyc12g088370.2	129.884	24.3525	2.41719	0	0	Interferon-related developmental regulator family protein (AHRD V3.3 *** B9IBS1_POPTR)
Solyc12g088530.2	40.0535	3.96953	3.34325	0	0	cyclin A3.1
Solyc12g088670.2	70.1943	782.32	-3.47544	0	0	cysteine protease CYP1
Solyc12g089240.2	13.8413	120.638	-3.11641	0	0	Zinc finger, B-box (AHRD V3.3 *** A0A103XBE6_CYNCS)
Solyc12g094620.2	195.017	2094.14	-3.42485	0	0	catalase
Solyc12g095890.2	1294.54	72.9509	4.15008	0	0	Poly(A) polymerase (AHRD V3.3 *** A0A0B2Q923_GLYSO)
Solyc12g095910.2	33.0521	238.638	-2.85324	0	0	cysteine protease
Solyc12g096030.1	582.337	11.2405	5.70013	0	0	LOW QUALITY:Mitochondrial carrier protein (AHRD V3.3 *** F8WLA3_CITUN)
Solyc12g096550.2	127.14	18.1677	2.81153	0	0	Pheophorbide a oxygenase (AHRD V3.3 *** A0A103XQM0_CYNCS)
Solyc12g096560.2	263.345	85.2784	1.62733	0	0	Apyrase-like protein (AHRD V3.3 *** A0MWC2_TOBAC)
Solyc12g096570.1	88.0118	4.7521	4.19778	0	0	ARGOS (AHRD V3.3 *** C7SFP7_SOLLC)
Solyc12g096870.1	4.02822	44.8539	-3.47844	0	0	Glycosyltransferase (AHRD V3.3 *** Q0PI14_VITLA)
Solyc12g098150.2	33.8501	147.97	-2.13397	0	0	Aldo/keto reductase (AHRD V3.3 *** A0A103Y0I1_CYNCS)
Solyc12g098210.2	34.5339	0.587959	5.84386	0	0	Pleiotropic drug resistance ABC transporter (AHRD V3.3 *** W0TUG3_ACAMN)
Solyc12g098520.2	447.215	72.8884	2.61717	0	0	SolycHsfA5
Solyc12g098540.2	0.784415	160.418	-7.70083	0	0	Apyrase (AHRD V3.3 *** APY_SOLTU)
Solyc12g098850.2	756.904	163.296	2.21345	0	0	ethylene-forming enzyme
Solyc12g099120.2	33.0428	0.0642811	8.85875	0	0	Abscisic acid induced MYB1
Solyc12g099200.2	10.8768	135.439	-3.63	0	0	Invertase inhibitor (AHRD V3.3 *** I1VR17_SOLTU)
Solyc12g099250.2	258.406	80.2202	1.68829	0	0	MAP kinase kinase kinase 89
Solyc12g099440.2	332.696	104.152	1.67632	0	0	Fatty acid beta-oxidation multifunctional protein (AHRD V3.3 *** A0A077DAS1_9ERIC)
Solyc12g099770.2	203.227	38.6352	2.39639	0	0	Mitochondria fission 1 (AHRD V3.3 *** A0A0B0PYJ7_GOSAR)
Solyc12g099900.1	185.594	23.1021	3.00311	0	0	SCL3 (scarecrow-like 3)
Solyc12g100050.2	121.642	32.3138	1.91449	0	0	MSF1-like family protein (AHRD V3.3 *** AT5G13070.1)
Solyc12g100060.1	910.782	183.288	2.31287	0	0	Zinc finger A20 and AN1 domain-containing stress-associated protein (AHRD V3.3 *-* A0A0K9NMC5_ZOSMR)
Solyc12g100140.2	15.0629	106.727	-2.81662	0	0	Basic helix-loop-helix (BHLH) DNA-binding superfamily (AHRD V3.3 *-* A0A0K9PC85_ZOSMR)
Solyc12g100270.2	1380.83	36.2639	5.24839	0	0	Fatty acid hydroxylase superfamily (AHRD V3.3 *** AT1G02205.2)
Solyc01g005575.1	103.27	26.4201	1.96472	0	0	DUF1639 family protein (AHRD V3.3 *** A0A072U1E7_MEDTR)
Solyc04g011670.3	31.4825	121.738	-1.94849	0	0	bZIP transcription factor family protein (AHRD V3.3 *** AT5G65210.7)
Solyc04g008740.3	1046	365.413	1.51716	0	0	Pyruvate kinase (AHRD V3.3 *** K4BP30_SOLLC)
Solyc01g104685.1	359.422	127.458	1.49563	0	0	GTP-binding nuclear protein (AHRD V3.3 *** Q38JH1_SOLTU)
Solyc03g032130.3	1189.98	407.168	1.54702	0	0	High mobility group protein (AHRD V3.3 *-* O49948_SOLTU)
Solyc09g056430.3	66.5546	8.68592	2.92538	0	0	Kinase family protein (AHRD V3.3 *** B9GQP3_POPTR)
Solyc05g013500.3	103.666	17.5638	2.55447	0	0	Glycosyltransferase (AHRD V3.3 *** A0A0R0ITQ1_SOYBN)
Solyc03g007810.3	17.3915	84.6888	-2.28452	0	0	Pyruvate kinase (AHRD V3.3 *** K4BEK3_SOLLC)
Solyc05g005200.3	199.71	63.3207	1.65881	0	0	Pyrrolidone-carboxylate peptidase (AHRD V3.3 *** W9S1N9_9ROSA)
Solyc08g074420.3	138.373	39.541	1.80411	0	0	Coiled-coil domain-containing protein, putative (AHRD V3.3 *** B9RY29_RICCO)
Solyc01g079450.3	310.739	100.028	1.63573	0	0	Dipeptidyl-peptidase, putative (AHRD V3.3 *** B9RNE4_RICCO)
Solyc07g006680.1	3.34622	52.4421	-3.94264	0	0	LOW QUALITY:HXXXD-type acyl-transferase family protein (AHRD V3.3 *** AT3G26040.1)
Solyc04g074270.3	11.5581	66.5302	-2.52705	0	0	Leucine-rich repeat-containing protein (AHRD V3.3 *** A0A103XBY7_CYNCS)
Solyc10g083900.2	19.4686	0.0429329	8.6277	0	0	R2R3MYB transcription factor 27
Solyc03g112970.1	28.1521	1.41476	4.29883	0	0	Pectinesterase (AHRD V3.3 *-* B9GXZ7_POPTR)
[truncated: 16,125 more rows]
