# Supplementary material for: Identification of ABA-Mediated Genetic and Metabolic Responses to Soil Flooding in Tomato (Solanum lycopersicum L. Mill)
Source: Front Plant Sci. 2021 Mar 5;12:613059. doi: 10.3389/fpls.2021.613059 (PMC7973378; doi:10.3389/fpls.2021.613059)
Supplement: Supplementary file 3 [file Table_3.XLSX]

## Sheet: Legend
Supplementary File S3. List of annotated metabolites, including KEGG or HMDB code, p-value after Student's t-test pairwise comparison and log2 fold change. "ns" denotes not significant.

## Sheet: Shoots
								wt			notabilis
code	annotation	mz	rt	rt[min]	adduct	Kegg	HMDB	p-value	log2 flooding/Control		p-value	log2 flooding/Control
metGC_1	alpha-ketoglutaric acid	referenced against a standard				C00026	HMDB0000208	0.716802	ns		9.35891e-05	2.66742
metGC_2	Asparagine	referenced against a standard				C00152	HMDB0000168	0.207725	ns		0.139689	ns
metGC_3	Aspartic acid	referenced against a standard				C00049	HMDB0000191	0.931926	ns		0.00789677	1.2158
metGC_4	Citric acid	referenced against a standard				C00158	HMDB0000094	0.164925	ns		0.00791996	0.432002
metGC_5	Fructose	referenced against a standard				C00095	HMDB0000660	0.916461	ns		0.0492642	-0.398794
metGC_6	Fumaric acid	referenced against a standard				C00122	HMDB0000134	0.856543	ns		0.0145554	0.527276
metGC_7	GABA	referenced against a standard				C00334	HMDB0000112	0.115471	ns		0.680797	ns
metGC_8	Glucose	referenced against a standard				C00031	HMDB0000122	0.0844045	ns		0.733449	ns
metGC_9	Glutamic acid	referenced against a standard				C00025	HMDB0000148	0.921521	ns		0.00606138	1.11117
metGC_10	Glyceric acid	referenced against a standard				C00258	HMDB0000139	0.299077	ns		0.00424816	0.627339
metGC_11	Glycine	referenced against a standard				C00037	HMDB0000123	0.00703453	-0.573777		0.0282396	0.425779
metGC_12	Isoleucine	referenced against a standard				C00407	HMDB0000172	0.0396214	-1.11746		0.331399	ns
metGC_13	Leucine	referenced against a standard				C00123	HMDB0000687	0.195938	ns		0.534372	ns
metGC_14	Lysine	referenced against a standard				C00047	HMDB0000182	0.159089	ns		0.584058	ns
metGC_15	Maleic acid	referenced against a standard				C01384	HMDB0000176	0.476937	ns		0.000538295	0.884448
metGC_16	Malic acid	referenced against a standard				C00149	HMDB0000156	0.884331	ns		0.000112738	0.891344
metGC_17	Myoinositol	referenced against a standard				C00137	HMDB0000211	0.682812	ns		0.526866	ns
metGC_18	Nicotinic acid	referenced against a standard				C00253	HMDB0001488	0.469519	ns		0.0243507	0.526313
metGC_19	Phenylalanine	referenced against a standard				C00079	HMDB0000159	0.0867661	ns		0.49801	ns
metGC_20	Proline	referenced against a standard				C00148	HMDB0000162	0.00329766	-1.01333		0.149573	ns
metGC_21	Putrescine	referenced against a standard				C00134	HMDB0001414	0.0163286	-0.776586		0.0410525	-1.41485
metGC_22	Pyroglutamic acid	referenced against a standard				C01879	HMDB0000267	0.0939979	ns		0.0163615	0.519361
metGC_23	Serine	referenced against a standard				C00065	HMDB0000187	0.00183716	-0.91112		0.0738108	ns
metGC_24	Succinic acid	referenced against a standard				C00042	HMDB0000254	0.408726	ns		0.0319736	0.253442
metGC_25	Sucrose	referenced against a standard				C00089	HMDB0000258	0.133822	ns		0.188884	ns
metGC_26	Threonic acid	referenced against a standard				C01620	HMDB0000943	0.189497	ns		0.672376	ns
metGC_27	Tyramine	referenced against a standard				C00483	HMDB0000306	0.361495	ns		0.755057	ns
metGC_28	Valine	referenced against a standard				C00183	HMDB0000883	0.0219169	-0.797711		0.544291	ns
metLCneg_3	Eucommin A tentative	549.197	340.41	5.6735		C10560		0.00332518	0.329786		0.164534	ns
metLCneg_5	Isolariciresinol 4'-O-beta-D-glucoside (lignan)	521.203	393.488	6.55814	[M-H]-		HMDB0040471	0.0451814	0.257662		0.212609	ns
metLCneg_23	LysoPC(18:2(9Z,12Z))	504.31	736.159	12.2693			HMDB0010386	0.0180254	-0.237281		0.101584	ns
metLCneg_34	PA(8:0/12:0) tentative	461.267	826.212	13.7702			HMDB0115483	5.2896e-06	1.64375		1.24914e-06	2.40158
metLCneg_40	Linolenic acid	277.215	940.756	15.6793		C06427	HMDB0001388	0.0253904	0.290495		0.0050505	0.662126
metLCneg_43	Pentadecane tentative	279.231	730.977	12.183	[M-H+HCOONa]-	C08388	HMDB0059886	0.490865	ns		0.0031653	0.345005
metLCneg_44	linoleic acid	279.231	985.014	16.4169		C01595	HMDB00673	0.0401977	0.353702		0.00225815	0.767357
metLCneg_45	Quercetin 3-(2Gal-apiosylrobinobioside) tentative	741.186	350.206	5.83676	[M-H]-		HMDB0041412	0.185209	ns		0.0187796	-0.482105
metLCneg_46	Cinncassiol D1 glucoside tentative	495.26	518.728	8.64547	[M-H20-H]-		HMDB0034677	0.14615	ns		0.010305	-0.579411
metLCneg_47	LysoPI(18:2(9Z,12Z)/0:0) tentative	595.294	703.767	11.7294	[M-H]-		HMDB0240597	0.950207	ns		0.000445759	0.513947
metLCneg_48	(9R,10S,12Z)-9,10-Dihydroxy-8-oxo-12-octadecenoic acid tentative	327.216	534.035	8.90058	[M-H]-		HMDB0040611	0.978754	ns		0.0362283	0.766727
metLCneg_49	Similar to Phaseolic acid	261.133	377.074	6.28457	[M-H]-		HMDB0031897	0.18937	ns		0.019108	-0.407525
metLCneg_50	PGP(22:5(4Z,7Z,10Z,13Z,16Z)/22:5(4Z,7Z,10Z,13Z,16Z)) tentative	949.561	979.866	16.3311	[M-H]- 950.57		HMDB0116493	0.423363	ns		0.0436897	-0.465923
metLCneg_51	3-O-Caffeoyl-4-O-methylquinic acid tentative	367.102	345.654	5.76089	[M-H]-		HMDB0039960	0.0398299	0.579722		0.056112	ns
metLCneg_52	(S)-4',5,7-Trihydroxy-6-prenylflavanone tentative	339.123	407.474	6.79124	[M-H]-	C09832	HMDB0037247	0.0263692	0.303927		0.0120249	-0.245155
metLCneg_53	Unknown steroidal saponin #1	949.474	428.009	7.13349				0.132309	ns		0.00177913	0.447223
metLCneg_54	Unknown terpene lactone	279.162	732.023	12.2004	[M-H]-			0.262574	ns		9.29088e-05	1.73787
metLCneg_55	PIP(18:2(9Z,12Z)/20:1(11Z))	967.573	838.12	13.9687	[M-H]-	C00626	HMDB0009989	0.429311	ns		0.00813948	0.21462
metLCneg_56	Diphenol glucuronide tentative	285.06	248.264	4.13773	[M-H]-		HMDB0059998	0.00129496	0.90334		0.248638	ns
metLCneg_57	Unknown 669_737	669.384	737.577	12.2929				0.000277946	-1.03558		5.38627e-05	-1.56097
metLCneg_58	L-Linalool 3-[xylosyl-(1->6)-glucoside] tentative	447.223	469.164	7.8194	[M-H]- 448.232		HMDB0030421	0.0200716	-0.282626		0.880534	ns
metLCpos_2	Tryptophan	188.073	241.944	4.03241	[M+H]+ 187.065	C00806	HMDB0030396	0.524283	ns		0.00694499	0.284556
metLCpos_3	Unknown 265_284	265.155	284.864	4.74774				0.231281	ns		0.00179128	-1.18733
metLCpos_8	1-O-Feruloylglucose	379.1	314.632	5.24387	[M+Na]+ 356.112		HMDB0036938	0.0349588	0.357743		0.00613598	0.364944
metLCpos_15	Unknown 219_393	219.103	393.163	6.55272				0.0040059	0.35958		0.00329557	-0.426163
metLCpos_26	N-feruloyl Tyramine	314.141	477.687	7.96145			HMDB0036381	0.483426	ns		8.07357e-06	-1.33748
metLCpos_28	Unknown oxylipin	353.231	558.738	9.31229	[M+H]+			0.853836	ns		0.0119659	0.953669
metLCpos_29	putative DG	367.245	655.62	10.927	[M+Na]+ 344.257			0.831761	ns		0.00367863	1.42948
metLCpos_33	3-hydroxydecanoyl carnitine tentative	304.301	750.981	12.5164	[M+H-CO]+ 331.287		HMDB0061636	0.00557759	0.606521		0.1511	ns
metLCpos_34	LysoPC(16:0)	496.339	767.367	12.7894	[M+H]+	C04230	HMDB0010382	0.0396228	-0.249839		0.127041	ns
metLCpos_38	Oleoylcholine #2	332.332	824.94	13.749	[M+H-2H2O]+		HMDB0240596	0.0103754	0.499236		0.14329	ns
metLCpos_40	LysoPC(18:0)	524.372	847.642	14.1274	[M+H]+	C04230	HMDB0010384	0.120986	ns		0.0299998	-0.34661
metLCpos_45	Hydroxyeicosatrienoic acid tentative	323.26	988.248	16.4708	[M+H]+			0.0213661	0.642016		0.00159145	1.54481
metLCpos_47	glycerophosphocholine	258.112	1047.35	17.4559	[M+H]+ 257.106	C00670	HMDB0000086	0.00106192	-0.836773		0.0371035	0.307231
metLCpos_49	glutamine	147.079	1028.15	17.1358	[M+H]+	C00064	HMDB0000641	0.00314492	-0.799883		0.00413756	-1.011
metLCpos_50	alanine	90.0571	937.766	15.6294	[M+H]+ 89.0529	C00041	HMDB00161	0.264918	ns		0.011605	-0.50407
metLCpos_51	N1-trans-Feruloylagmatine	307.178	549.155	9.15259	[M+H]+	C18325	HMDB0037107	0.00385822	-0.73949		0.217997	ns
metLCpos_53	putative anthranilic acid	138.057	788.397	13.1399	[M+H]+	C00108	HMDB0001123	0.0983016	ns		0.020193	-0.56255
metLCpos_54	Unknown 335_1300	335.075	1300.1	21.6683	[M+H]+ 334.068			0.622226	ns		0.0353151	-0.973656
metLCpos_59	Asparaginyl-Valine	232.126	1082.04	18.0339	[M+H]+		HMDB0029122	0.180455	ns		0.00567275	-1.23411
metLCpos_61	putative L-1-Pyrroline-3-hydroxy-5-carboxylate	130.052	1183.38	19.723	[M+H]+	C04281	HMDB0062585	0.210608	ns		0.00822468	-1.02721
metLCpos_64	putative histidin	156.079	1357.51	22.6251	[M+H]+	C00135	HMDB0000177	0.75278	ns		8.95472e-05	2.21909
metLCpos_68	2-Methylbutylamine	88.1139	345.921	5.76534	[M+H]+		HMDB0032392	0.00954346	-0.581413		0.545651	ns
metLCpos_71	Syringaresinol (lignan)	419.171	239.096	3.98494	[M+H]+ 418.164		HMDB0038928	0.00244946	0.706675		0.000654055	-1.16661
metLCpos_72	Unknown fatty acid	329.329	252.753	4.21256				0.70001	ns		0.00463983	0.367727
metLCpos_73	Chlorogenic acid	355.104	294.248	4.90414	[M+H]+ 354.094	C00852	HMDB0003164	0.355534	ns		0.0292226	-1.09096
metLCpos_74	Unknown 254_301	254.176	301.253	5.02089	[M+H]+ 253.17			1.47062e-05	-0.912756		7.36676e-05	-0.841293
metLCpos_75	Unknown 389_317	389.158	317.633	5.29388	[M+K]+ 350.195			0.604018	ns		0.016581	0.375461
metLCpos_76	Adenosine	268.106	321.183	5.35305	[M+H]+ 267.099	C00212	HMDB0000050	0.109858	ns		0.0125092	-1.00784
metLCpos_77	Hexyl benzoate moiety #1	207.14	330.16	5.50266	[M+H]+ 206.134			0.00987809	0.309706		0.0204112	-0.449339
metLCpos_78	3-Feruloylquinic acid tentative	391.098	346.658	5.77763	[M+Na]+ 368.109	C02572	HMDB0030669	0.00858671	0.489981		0.00997514	-0.18552
metLCpos_79	Quercetin 3-(2Gal-apiosylrobinobioside) tentative	743.201	351.188	5.85313	[M+H]+ 742.192			0.08924	ns		0.00959726	-0.485936
metLCpos_80	Hexyl benzoate moiety #2	207.14	364.335	6.07224	[M+H]+ 206.137			0.0158433	0.279423		0.00193479	-0.515293
metLCpos_81	Rutin	611.159	371.574	6.19291	[M+H]+ 610.151	C05625	HMDB0003249	0.583467	ns		0.00755741	-0.393774
metLCpos_82	Unknown lignan	568.239	381	6.34999	[M+H+NH3]+ 550.207			0.000393023	0.636492		0.451556	ns
metLCpos_83	(+)-Syringaresinol O-beta-D-glucoside (lignan)	598.246	404.546	6.74243	[M+H+NH3]+ 580.219		HMDB0038261	7.51446e-05	0.78549		1.34409e-05	-0.570021
metLCpos_84	Unknown 205_405	205.088	405.662	6.76104				5.65517e-05	0.442901		0.000667316	-0.481648
metLCpos_85	Unknown 220_410	220.171	410.176	6.83626				0.00114797	-0.662515		0.00187464	-0.564085
metLCpos_86	fatty acyl glycoside tentative	395.204	418.885	6.98142	[M+Na]+ 372.216			0.00859165	0.435118		0.623193	ns
metLCpos_87	Choline	104.109	474.08	7.90133	[M]+	C00114	HMDB0000097	0.201192	ns		0.020923	-0.864608
metLCpos_88	Unknown sesquiterpenoid	592.422	477.679	7.96132	[M+H]+ 591.414			0.0062315	0.207624		0.479566	ns
metLCpos_89	Unknown 541_518	541.266	518.531	8.64219	[M+H]+ 540.26			0.0326114	0.233411		0.0261972	-0.465501
metLCpos_90	Unknown 201_601	201.095	600.955	10.0159				0.0467563	0.510111		0.299358	ns
metLCpos_91	putative jasmolone	181.124	601.9	10.0317			HMDB0030039	0.000958474	-0.523524		0.0225107	-0.32401
metLCpos_92	12-OPDA	293.213	625.984	10.4331	[M+H]+ 292.21			0.0141256	0.481864		0.0180866	-0.626683
metLCpos_93	putative amino fatty acid	230.25	656.94	10.949				0.404923	ns		0.00901665	-0.303643
metLCpos_94	Unknown 637_663	637.318	663.552	11.0592	[M+Na]+ 614.328			0.00882431	-0.454777		0.000195583	-1.22419
metLCpos_95	Unknown 988_705	988.501	705.032	11.7505				0.190225	ns		0.0166023	0.258705
metLCpos_96	putative TG	996.053	711.375	11.8563	[M+H-H2O]+			0.611107	ns		0.0253149	-0.375344
metLCpos_97	Unknown 626_716	626.694	716.236	11.9373	[M+H]+ 625.684			0.251479	ns		0.018761	-0.996362
metLCpos_98	alpha-solanine tentative	890.472	718.345	11.9724		C20046	HMDB0034202	0.0120108	-0.475341		0.0029319	-0.482957
metLCpos_99	Oleoylcholine #1	368.328	720.463	12.0077	[M+H]+ 367.321		HMDB0240596	0.197033	ns		0.0107252	-0.896656
metLCpos_100	putative steroidal glycoside #1	922.534	734.861	12.2477	[M+NH4]+			3.46654e-05	-1.41051		6.70141e-06	-2.42878
metLCpos_101	D-Mannitol-P	263.055	745.815	12.4303	[M+H]+	C00644	HMDB0001530	0.413427	ns		0.0111149	-1.16285
metLCpos_102	PGP(18:0/18:1(11Z))	874.476	753.805	12.5634	[M+H+NH3]+ 856.445		HMDB0013505	0.482051	ns		0.00922474	0.389328
metLCpos_103	LysoPA(18:2(9Z,12Z)/0:0)	452.278	775.698	12.9283	[M+H+NH3]+ 434.241		HMDB0007856	0.643194	ns		0.0126988	0.675141
metLCpos_104	tentative triterpene sapogenin	732.447	775.996	12.9333	[M+H+NH3]+ 714.413			0.000123503	-1.04561		7.31207e-06	-2.07591
metLCpos_105	PE(22:6(4Z,7Z,10Z,13Z,16Z,19Z)/22:6(4Z,7Z,10Z,13Z,16Z,19Z))	874.477	782.759	13.046	[M+K]+		HMDB0009705	0.649404	ns		0.0126123	0.336931
metLCpos_106	putative steroidal glycoside #2	765.437	806.446	13.4408	[M+Na]+ 742.448			0.000761311	-0.865282		1.21501e-05	-2.00022
metLCpos_107	a-tomatin (fragment)	902.508	818.033	13.6339	[M+H]+			0.731036	ns		0.0239002	0.755462
metLCpos_108	PA(18:3(9Z,12Z,15Z)/14:1(9Z))	658.415	838.904	13.9817	[M+H+NH3]+ 640.382		HMDB0115001	0.00553169	-0.491045		0.000321875	-0.744343
metLCpos_109	Lycoperoside D	740.464	864.439	14.4073	[M+H]+ 739.458		HMDB0034484	0.731843	ns		0.0137119	-1.11075
metLCpos_110	Unknown steroidal saponin #2	888.528	876.6	14.61	[M+H+NH3]+ 870.493			0.138565	ns		0.000105739	-0.991349
metLCpos_111	Unknown MGDG	698.447	907.976	15.1329	[M+H+NH3]+ 680.416			0.553863	ns		0.00620718	-0.521001
metLCpos_112	Hydroxyeicosatrienoic acid tentative	305.25	925.593	15.4265	[M+h-H2O]+			0.00769983	0.827693		0.0025248	1.02825
metLCpos_113	Unknown 403_928	403.233	928.327	15.4721				0.00853328	0.53173		0.103972	ns
metLCpos_114	putative disaccharide	343.125	981.103	16.3517	[M+H]+ 342.117			0.889631	ns		0.00740379	0.452686
metLCpos_115	putative violaxanthin/neoxanthin	601.427	1083.11	18.0518	[M+H]+			0.0417939	0.864869		0.252484	ns

## Sheet: Roots
								wt			notabilis
code	annotation	mz	rt	rt[min]	adduct	Kegg	HMDB	p-value	log2 flooding/Control		p-value	log2 flooding/Control
metGC_1	alpha-ketoglutaric acid	referenced against a standard				C00026	HMDB0000208	0.00828936	-0.640818		0.382856	ns
metGC_2	Asparagine	referenced against a standard				C00152	HMDB0000168	0.00107738	-2.39808		0.0366361	-1.06241
metGC_3	Aspartic acid	referenced against a standard				C00049	HMDB0000191	2.87075e-05	-2.79262		0.000112309	-3.64484
metGC_4	Citric acid	referenced against a standard				C00158	HMDB0000094	0.149573	ns		0.111003	ns
metGC_5	Fructose	referenced against a standard				C00095	HMDB0000660	0.388816	ns		0.0245868	-0.340869
metGC_6	Fumaric acid	referenced against a standard				C00122	HMDB0000134	0.0795299	ns		0.216171	ns
metGC_7	GABA	referenced against a standard				C00334	HMDB0000112	0.216573	ns		0.449447	ns
metGC_8	Glucose	referenced against a standard				C00031	HMDB0000122	0.123095	ns		0.171312	ns
metGC_9	Glutamic acid	referenced against a standard				C00025	HMDB0000148	1.36341e-06	-2.18344		0.00267486	-1.28313
metGC_10	Glyceric acid	referenced against a standard				C00258	HMDB0000139	0.0118972	-0.859737		0.0137708	-0.545229
metGC_11	Glycine	referenced against a standard				C00037	HMDB0000123	0.0135774	0.641364		0.8577	ns
metGC_12	Isoleucine	referenced against a standard				C00407	HMDB0000172	0.00179534	-0.780109		0.100415	ns
metGC_13	Leucine	referenced against a standard				C00123	HMDB0000687	0.406168	ns		0.757937	ns
metGC_14	Lysine	referenced against a standard				C00047	HMDB0000182	0.119222	ns		0.00374551	0.633686
metGC_15	Maleic acid	referenced against a standard				C01384	HMDB0000176	0.0210695	-0.483517		0.0831009	ns
metGC_16	Malic acid	referenced against a standard				C00149	HMDB0000156	0.0339816	-0.375572		0.0180937	-0.784283
metGC_17	Myoinositol	referenced against a standard				C00137	HMDB0000211	0.322574	ns		0.563225	ns
metGC_18	Nicotinic acid	referenced against a standard				C00253	HMDB0001488	0.00319895	-0.821319		0.19472	ns
metGC_19	Phenylalanine	referenced against a standard				C00079	HMDB0000159	0.771464	ns		0.28666	ns
metGC_20	Proline	referenced against a standard				C00148	HMDB0000162	2.12177e-05	-1.40843		0.140362	ns
metGC_21	Putrescine	referenced against a standard				C00134	HMDB0001414	0.561886	ns		0.480693	ns
metGC_22	Pyroglutamic acid	referenced against a standard				C01879	HMDB0000267	1.93163e-06	-1.62358		0.0011145	-0.881045
metGC_23	Serine	referenced against a standard				C00065	HMDB0000187	0.0100881	-1.28098		0.00405809	-1.11398
metGC_24	Succinic acid	referenced against a standard				C00042	HMDB0000254	0.00992575	0.626796		0.000199783	0.891179
metGC_25	Sucrose	referenced against a standard				C00089	HMDB0000258	0.096305	ns		0.447752	ns
metGC_26	Threonic acid	referenced against a standard				C01620	HMDB0000943	0.0255324	0.958214		0.0581309	ns
metGC_27	Tyramine	referenced against a standard				C00483	HMDB0000306	0.000168236	2.11584		8.93826e-06	2.14506
metGC_28	Valine	referenced against a standard				C00183	HMDB0000883	0.000793621	-1.09937		0.0532519	ns
metLCneg_1	Chlorogenic acid	353.087	295.075	4.91792	[M-H]-	C00852	HMDB0003164	0.881205	ns		0.00874712	-1.08239
metLCneg_2	N1-trans-Feruloylagmatine	305.16	320.899	5.34832	[M-H]- 306.168	C18325	HMDB0037107	0.954076	ns		0.0155332	-1.95326
metLCneg_3	Eucommin A tentative	549.198	338.357	5.63928	[M-H]- 550.205	C10560		0.00360455	0.318683		0.00920172	-0.762832
metLCneg_4	putative lignan #1	417.155	345.686	5.76144	[M-H]-			0.0258326	0.348		0.114358	ns
metLCneg_5	Isolariciresinol 9'-O-beta-D-glucoside tentative	521.202	375.026	6.25043	[M-H]-		HMDB0038927	0.000132675	0.836595		0.0495739	-0.547285
metLCneg_6	Putative lignan #2	419.17	378.151	6.30252				0.0196742	0.428408		0.0118192	-0.961141
metLCneg_7	putative oligosaccharide #1	695.218	397.247	6.62079	[M+Na]-			0.00121174	1.00162		6.59697e-05	-1.6076
metLCneg_8	putative lignan #3	417.155	404.325	6.73874				0.22565	ns		0.000923575	-0.731343
metLCneg_9	putative oligosaccharide #2	673.238	413.052	6.8842	[M-H]-			0.00271693	0.52707		0.000455895	-1.05861
metLCneg_10	putative naringenin	271.048	429.105	7.15175	[M-H]-	C00509	HMDB0002670	4.55519e-05	-1.1089		1.61204e-05	-0.991348
metLCneg_11	Unknown isoflavone	323.097	463.653	7.72755				0.0163641	-0.221468		0.00186411	-0.587628
metLCneg_12	similar to Grossamide #1	623.237	514.616	8.57693				0.0956012	ns		0.000229015	-1.01072
metLCneg_13	similar to Grossamide #2	623.239	581.617	9.69361				0.146678	ns		0.00180591	-0.641181
metLCneg_14	Lineloic acid derivative	327.216	617.228	10.2871	[M-H]-			0.0320683	-0.751314		0.00457872	-0.895601
metLCneg_15	Unknown 449_629	449.231	629.431	10.4905				0.000132059	1.60205		0.00949657	0.387947
metLCneg_16	13-HODE tentative	277.215	691.377	11.523	[M-H2O-H]-	C14762	HMDB0004667	0.398865	ns		0.0170809	-0.545429
metLCneg_17	LysoPE(18:2(9Z,12Z)/0:0) #1	476.278	711.461	11.8577	[M-H]-		HMDB0011477	0.000328267	-0.963101		0.000865036	-0.632081
metLCneg_18	4'-Dihydroabscisic acid tentative	265.145	713.558	11.8926	[M-H]-		HMDB0039516	0.497225	ns		0.00141891	-0.402156
metLCneg_19	Glycerol 3-phosphate	171.006	731.01	12.1835	[M-H]- 172.014	C00093	HMDB0000126	0.271006	ns		0.00887528	-0.559423
metLCneg_20	LysoPE(18:2(9Z,12Z)/0:0) #2	476.278	739.732	12.3289	[M-H]-		HMDB0011477	0.00724819	-0.502251		0.278324	ns
metLCneg_21	LysoPA(18:3(6Z,9Z,12Z)/0:0)	431.22	741.826	12.3638	[M-H]-		HMDB0114743	0.029426	-0.300757		0.0134967	-0.297969
metLCneg_22	fatty acid methyl esther tentative	155.108	742.873	12.3812	[M-H]- 156.116			0.0437945	1.17704		0.00792942	-0.629729
metLCneg_23	LysoPE(20:2(11Z,14Z)/0:0)	504.309	743.92	12.3987	[M-H]-		HMDB0011513	0.00657089	-0.496734		0.0465388	-0.568266
metLCneg_24	12-OPDA	291.195	751.156	12.5193	[M-H]-			0.226573	ns		0.00637823	-0.920275
metLCneg_25	linoleic acid glycoside	277.215	752.644	12.5441	[M-H-C5H8O4]- 410.266			0.0707882	ns		0.0105668	-0.968927
metLCneg_26	putative decenoyl carnitine	312.225	757.879	12.6313	[M-H]-		HMDB0013205	0.67114	ns		0.0389918	0.908154
metLCneg_27	putative hydroxypoxylinoleic acid	293.211	762.425	12.7071	[M-H2O-H]-	C07338	HMDB0062281	0.789798	ns		0.0211938	-0.386918
metLCneg_28	Octadecanedioic acid tentative	295.226	773.24	12.8873	[M-H2O-H]-		HMDB0000782	0.00428805	0.463416		0.34728	ns
metLCneg_29	(S)-Nerolidol 3-O-[a-L-rhamnopyranosyl-(1->2)-b-D-glucopyranoside] tentative	529.302	788.255	13.1376	[M-H]-		HMDB0040844	0.017349	-0.539338		0.00106076	-0.804196
metLCneg_30	Unknown oxylipin #2	397.226	800.116	13.3353	[M+HCOOH-H]-			0.33321	ns		0.0336109	-0.263178
metLCneg_31	Unknown 293_804	293.178	804.654	13.4109				0.123606	ns		0.0185483	-0.263557
metLCneg_32	Trp/Anthranilate-derived alkaloid	325.183	815.472	13.5912				0.0562888	ns		0.0282708	0.201068
metLCneg_33	3-Oxooctadecanoic acid tentative	279.231	818.612	13.6435	[M-H]-		HMDB0010736	0.00063915	1.9908		2.13987e-05	2.04443
metLCneg_34	PA(8:0/12:0) tentative	461.266	828.394	13.8066	[M-H]-		HMDB0115483	0.00272777	1.32079		7.05061e-05	1.60758
metLCneg_35	Unknown fatty acid	269.211	883.53	14.7255				0.00147037	2.59672		1.62798e-05	2.29377
metLCneg_36	putative 9-HODE	295.226	893.304	14.8884	[M-H2O-H]-		HMDB0000782	0.000138911	-0.752695		0.000216102	-0.596481
metLCneg_37	PA of unknown composition	745.465	904.127	15.0688				0.00142644	1.38494		0.00749346	0.859252
metLCneg_38	Unknown 587_917	587.332	917.038	15.284				0.00301164	0.500628		0.00555421	0.768617
metLCneg_39	putative C16 fatty acid	271.226	922.616	15.3769				0.00327584	-0.802918		0.0291593	-0.724058
metLCneg_40	Linolenic acid	277.216	939.724	15.6621	[M-H]-	C06427	HMDB0001388	0.94223	ns		0.00354714	-0.654875
metLCneg_41	PA(18:1(9Z)/15:0) tentative	727.453	945.299	15.755	[M-H+HCOONa]-		HMDB0114923	8.84193e-06	2.07082		0.277177	ns
metLCneg_42	Glycoalkaloid fragment	455.352	976.743	16.2791	[M-H]- 456.36			0.437963	ns		0.0101359	-0.716168
metLCneg_43	PG(22:6(4Z,7Z,10Z,13Z,16Z,19Z)/22:5(7Z,10Z,13Z,16Z,19Z)) tentative	849.514	1029.77	17.1629		C08388	HMDB0116635	0.00265063	1.13157		0.0837582	ns
metLCpos_1	Citrulline	193.136	240.05	4.00084	[M+H+NH3]+ 175.102	C00327	HMDB0000904	0.00157138	-0.294704		0.0838662	ns
metLCpos_2	Tryptophan	205.099	241.947	4.03245	[M+H+NH3]+ 187.065	C00806	HMDB0030396	0.0224576	0.228566		0.0838415	ns
metLCpos_3	Unknown 265_284	265.155	285.425	4.75709				0.0280749	-0.639846		0.00528642	-1.75368
metLCpos_4	3-Hydroxy-5,8-tetradecadienoylcarnitine tentative	384.359	294.987	4.91645	[M+H]+ 383.351		HMDB0013332	0.0353038	0.526024		0.193709	ns
metLCpos_5	putative Phenylethyl xylopyranosyl-glucopyranoside	439.157	297.743	4.96239	[M+Na]+ 416.17			0.0106875	0.291202		0.186407	ns
metLCpos_6	5-Hydroxy-6,8-dimethoxy-2-oxo-2H-chromen-7-yl ?-D-glucopyranoside	239.057	302.35	5.03917				0.0242066	0.371574		0.0233541	-0.42273
metLCpos_7	Benzyl O-[arabinofuranosyl-(1->6)-glucoside]	425.142	307.918	5.13197	[M+Na]+ 402.155		HMDB0041514	0.0165147	0.470382		0.837596	ns
metLCpos_8	1-O-Feruloylglucose	379.101	315.544	5.25907	[M+Na]+ 356.112		HMDB0036938	0.0126329	-0.835001		5.32949e-07	-3.20506
metLCpos_9	Unknown 512_328	512.285	328.481	5.47469				0.0371314	0.540519		0.0213279	-0.754639
metLCpos_10	Unknown 321_332	321.194	332.648	5.54414	[M+K]+ 282.236 [M+Na]+ 298.21			0.021154	-0.902365		0.0139119	-1.57727
metLCpos_11	putative lucuminic acid	469.133	334.746	5.57909	[M+Na]+ 446.142		HMDB0035007	0.0144438	0.85615		0.0208764	-0.319254
metLCpos_12	(-)-Syringaresinol di-beta-D-glucoside (lignan)	765.255	345.494	5.75824	[M+Na]+ 742.265			0.389532	ns		0.000483152	-0.774963
metLCpos_13	Dihydrodioscorine	224.166	350.174	5.83623	[M+H]+ 223.159		HMDB0029828	0.00678711	1.15965		0.0309414	-0.752992
metLCpos_14	3-hydroxyoctanoyl carnitine tentative	326.198	360.915	6.01525	[M+Na]+		HMDB0061634	0.00482104	0.659817		0.0150678	-0.673824
metLCpos_15	Unknown 219_393	219.103	377.761	6.29602				0.000325748	0.748316		0.014305	-0.623945
metLCpos_16	Alpha-Linoleoylcholine tentative	366.349	378.028	6.30047	[M+H]+ 365.341		HMDB0013213	0.0282676	0.505201		0.0947361	ns
metLCpos_17	putative N-[(4-Hydroxy-3-methoxyphenyl)methyl]octanamide	280.192	382.59	6.37651	[M+H]+		HMDB0036326	0.0216234	-2.44749		0.0025357	-2.82297
metLCpos_18	digalactosyl alkaloid	432.348	395.475	6.59124	[M-Hexose]+			0.0473935	0.271222		0.00400301	-0.490753
metLCpos_19	N-trans-Feruloyloctopamine	312.125	402.095	6.70159	[M-H2O+H]+		HMDB0032805	0.407258	ns		0.000131212	-2.39403
metLCpos_20	Oleoylcholine #1	368.364	410.47	6.84116	[M+H]+ 367.357		HMDB0240596	0.0257882	0.515422		0.0878494	ns
metLCpos_21	Unknown triterpenoid	652.405	412.913	6.88188	[M+NH4]+			0.452619	ns		4.21839e-05	-1.09389
metLCpos_22	Unknown 634_442	634.396	442.925	7.38208				0.244778	ns		0.00166682	-0.556735
metLCpos_23	dehydrotomatine	576.388	445.589	7.42648	[M+H-C6H10O5]+ 737.435			0.108354	ns		0.0129829	-0.343885
metLCpos_24	PE(14:0/14:0)	636.41	450.555	7.50925	[M+H]+ 635.403		HMDB0008821	0.159237	ns		0.000842287	-0.640357
metLCpos_25	a-tomatine	578.405	456.144	7.60241	[M+H]+ 577.398			0.0516041	ns		0.0109703	-0.409648
metLCpos_26	N-feruloyl Tyramine	314.14	478.43	7.97383	[M+H]+ 313.133		HMDB0036381	0.0176642	1.12293		0.0143878	-1.53013
metLCpos_27	OPDA moiety-containing compound	293.212	533.961	8.89935	[M+H]+ 292.206			0.341182	ns		0.00118924	-0.901874
metLCpos_28	Unknown oxylipin	353.231	559.436	9.32393	[M+H]+			0.0860148	ns		0.00365232	-0.616084
metLCpos_29	DG(8:0/8:0/0:0) tentative	367.246	655.837	10.9306	[M+Na]+ 344.257		HMDB0116368	0.35662	ns		0.00452157	-0.910973
metLCpos_30	LysoPC(18:3(6Z,9Z,12Z)/0:0) tentative	518.324	698.245	11.6374	[M+H]+	C04230	HMDB0010387	0.000840768	-0.515924		0.000342104	-0.765916
metLCpos_31	LysoPE(18:2(9Z,12Z)/0:0)	478.293	731.702	12.195	[M+H]+		HMDB0011477	0.00276791	-0.440428		2.59738e-07	-0.576946
metLCpos_32	LysoPC(18:2(9Z,12Z))	520.34	734.87	12.2478	[M+H]+		HMDB0061700	0.025209	-0.316126		3.24835e-05	-0.736184
metLCpos_33	3-hydroxydecanoyl carnitine tentative	304.301	750.625	12.5104	[M+H-CO]+ 331.287		HMDB0061636	0.00132913	-0.785712		0.992415	ns
metLCpos_34	LysoPC(16:0)	496.339	767.32	12.7887	[M+H]+	C04230	HMDB0010382	0.000929722	-0.604684		1.25771e-05	-0.984392
metLCpos_35	LysoPA(0:0/18:2(9Z,12Z))	435.252	774.973	12.9162	[M+H]+ 434.243		HMDB0007852	0.225998	ns		0.00773576	-0.424921
metLCpos_36	Unknown terpene glycoside	449.267	798.524	13.3087	[M+H]+ 448.26			0.210105	ns		0.00362697	-0.794739
metLCpos_37	LysoPE(0:0/20:0)	510.356	798.617	13.3103	[M+H]+		HMDB0011481	9.21687e-05	-0.754505		1.24502e-05	-0.942313
metLCpos_38	Oleoylcholine #2	332.332	824.89	13.7482	[M+H-2H2O]+		HMDB0240596	0.0170641	-0.677957		0.818265	ns
metLCpos_39	1-heptadecanoyl-glycero-3-phosphate tentative	407.258	837.813	13.9636	[M+H-2H2O]		HMDB0062318	0.12007	ns		0.000199711	-1.22404
metLCpos_40	LysoPC(18:0)	524.372	847.567	14.1261	[M+H]+	C04230	HMDB0010384	0.3205	ns		5.64555e-05	-0.54531
metLCpos_41	PC(P-18:1(9Z)/14:1(9Z)) tentative	714.55	852.811	14.2135	[M+H]+ 713.543		HMDB0011303	0.00791282	0.899311		0.117188	ns
metLCpos_42	Linoleoyl Ethanolamide	324.29	881.078	14.6846	[M+H]+ 323.283		HMDB0012252	0.00505259	-0.575707		0.00381773	-0.691141
metLCpos_43	Unknown triterpenoid	609.335	919.862	15.331	[M+Na]+ 586.348			0.000230028	-1.49096		0.352001	ns
metLCpos_44	PIP(18:1(15Z)/20:1(11Z))	970.606	962.051	16.0342	[M+NH4-H2O]+	C00626	HMDB0009933	0.00271694	0.756177		0.00155013	-0.370158
metLCpos_45	Hydroxyeicosatrienoic acid tentative	323.261	988.193	16.4699	[M+H]+ 322.253		HMDB0062290	1.93513e-05	1.3418		5.7464e-05	2.6806
metLCpos_46	Unknown 958_1037	958.645	1037.67	17.2945				0.0161266	1.18419		0.303411	ns
metLCpos_47	glycerophosphocholine	258.112	1048.08	17.4679	[M+H]+ 257.105	C00670	HMDB0000086	0.0414799	-0.421098		0.181357	ns
metLCpos_48	betaine	118.088	907.72	15.1287	[M+H]+ 117.082	C00719	HMDB0000043	0.524564	ns		0.00370872	-0.360194
metLCpos_49	glutamine	147.079	1030.99	17.1832	[M+H]+	C00064	HMDB0000641	0.00132237	-1.45851		0.00328231	-0.854149
metLCpos_50	alanine	90.057	939.731	15.6622	[M+H]+ 89.0529	C00041	HMDB00161	0.000108905	1.91228		1.51339e-06	2.29171
metLCpos_51	N1-trans-Feruloylagmatine	307.178	550.941	9.18235	[M+H]+ 306.17	C18325	HMDB0037107	0.0322109	0.580165		0.0342511	-0.758263
metLCpos_52	Alpha-Linoleoylcholine	366.35	641.932	10.6989	[M+H]+ 365.343		HMDB0013213	0.0185888	0.540859		0.168702	ns
metLCpos_53	putative anthranilic acid	138.057	788.227	13.1371	[M+H]+	C00108	HMDB0001123	0.718064	ns		1.13739e-05	1.67571
metLCpos_54	Unknown coumarin glycoside	335.075	1297.01	21.6168	[M+H]+ 334.067		HMDB0031971	0.0576854	ns		0.039655	-1.09453
metLCpos_55	Glycerol 3-phosphate	173.024	1014.69	16.9114	[M+H]+	C00093	HMDB0000126	0.126887	ns		0.0496175	-0.887709
metLCpos_56	(3S)-3-Hydroxycyclocitral tentative	186.151	371.125	6.18542	[M+NH4]+			9.77155e-06	6.89153		0.000557321	5.67748
metLCpos_57	putative 2-Pyrrolidone-5-carboxylic acid, methyl ester	144.068	1218.09	20.3015				0.122928	ns		0.000379985	1.7096
metLCpos_58	Unknown 293_182	293.107	182.879	3.04798				0.00326654	3.05924		0.00163204	2.12886
metLCpos_59	Asparaginyl-Valine	232.12	1102.35	18.3725	[M+H]+		HMDB0029122	0.021964	4.82828		0.219294	ns
metLCpos_60	putative homoproline	130.088	730.123	12.1687				6.20098e-05	4.44967		0.000174126	4.32312
metLCpos_61	putative L-1-Pyrroline-3-hydroxy-5-carboxylate	130.052	1185.92	19.7654	[M+H]+	C04281	HMDB0062585	0.0186875	-1.5436		0.0707649	ns
metLCpos_62	N-Acetylputrescine tentative	131.12	734.34	12.239	[M+H]+	C02714	HMDB0002064	0.018459	-0.261243		0.0111985	-0.2376
metLCpos_63	2-Aminonicotinic acid tentative	139.053	169.952	2.83254	[M+H]+ 138.046		HMDB0061680	0.0779014	ns		0.000171232	-1.48639
metLCpos_64	putative histidin	156.079	1288.19	21.4698	[M+H]+	C00135	HMDB0000177	0.0020749	-1.58778		3.77105e-05	-2.46589
metLCpos_65	Unknown piperidine	142.125	607.165	10.1194	[M+H]+ 141.119			0.520698	ns		0.00692967	0.579239
metLCpos_66	N-Methylputrescine tentative	103.125	1167.06	19.4511	[M+H]+	C02723	HMDB0003661	1.83474e-05	3.25896		0.0246939	2.67329
metLCpos_67	putative saccharopine	277.143	1367.28	22.788	[M+H]+	C00449	HMDB0000279	0.0921225	ns		0.00817903	1.14219
metLCpos_68	2-Methylbutylamine	88.1136	350.728	5.84546	[M+H]+		HMDB0032392	0.0785107	ns		0.0120997	-0.754925
metLCpos_69	guanine	152.064	514.512	8.57519	[M+H]+	C00242	HMDB0000132	0.00138089	1.85825		0.699237	ns
metLCpos_70	putative methionine	150.067	1184.34	19.739	[M+H]+	C00073	HMDB0000696	0.00956629	-1.35152		0.114139	ns
