# Supplementary material for: Identification of ABA-Mediated Genetic and Metabolic Responses to Soil Flooding in Tomato (Solanum lycopersicum L. Mill)
Source: Front Plant Sci. 2021 Mar 5;12:613059. doi: 10.3389/fpls.2021.613059 (PMC7973378; doi:10.3389/fpls.2021.613059)
Supplement: Supplementary file 4 [file Table_4.XLSX]

## Sheet: Legend
Supplementary File S4. List of upregulated genes harboring desiccation, ABRE, G-box or W-box motifs in their promoter sequences.

## Sheet: ACGTAA_desiccation response1
Category	QueryId	Description
ABA signaling	Solyc01g080400	Protein phosphatase 2C family protein (AHRD V3.3 *** AT3G06270.1)
ABA signaling	Solyc08g059730	Serine/threonine-protein kinase (AHRD V3.3 *** K4CKL7_SOLLC)
ABA signaling	Solyc07g048110	ERD (early-responsive to dehydration stress) family protein (AHRD
ABA signaling	Solyc12g099120	Abscisic acid induced MYB1
ABA signaling	Solyc07g062480	Serine/threonine-protein kinase (AHRD V3.3 *-* M1CRP0_SOLTU)
ABA signaling	Solyc02g088910	Ninja-family protein AFP2 (AHRD V3.3 *** A0A0B0PRX3_GOSAR)
ET signaling	Solyc02g077370	Ethylene Response Factor C.5
ET signaling	Solyc08g077230	two-component response regulator-like APRR2-like
GA signaling	Solyc07g063940	SCARECROW
GA signaling	Solyc11g017440	Gibberellin-regulated family protein (AHRD V3.3 *** AT1G22690.3)
IAA signaling	Solyc03g082520	Small auxin up-regulated RNA36
JA signaling	Solyc01g099160	Lipoxygenase (AHRD V1 **** Q9FT17_SOLLC)%3B contains Interpro
JA signaling	Solyc07g042170	Jasmonate-zim-domain protein (AHRD V3.3 *** A0A167V6B7_CAMSI)
JA signaling	Solyc07g054770	Wound-responsive family protein (AHRD V3.3 *** A0A061E3U8_THECC)
JA signaling	Solyc07g054790	Wound-responsive family protein (AHRD V3.3 *** A0A061E3U8_THECC)
Oxygen signaling	Solyc03g113130	2-aminoethanethiol dioxygenase (AHRD V3.3 *** A0A0B0PVN9_GOSAR)
Primary metabolism	Solyc02g087780	Aldose 1-epimerase (AHRD V3.3 *** K4BBT4_SOLLC)
Primary metabolism	Solyc03g083440	Glutamate synthase, putative (AHRD V3.3 *** B9RII5_RICCO)
Primary metabolism	Solyc03g113900	alpha-1,2-Mannosidase (AHRD V3.3 *** K4BKP2_SOLLC)
Primary metabolism	Solyc03g114460	Acetyl-coenzyme A synthetase (AHRD V3.3 *** A0A151TDT7_CAJCA)
Primary metabolism	Solyc04g009860	2-oxoglutarate (2OG) and Fe(II)-dependent oxygenase superfamily
Primary metabolism	Solyc08g077180	Pyruvate kinase (AHRD V3.3 *** K4CN78_SOLLC)
Primary metabolism	Solyc01g080410	Methionine sulfoxide reductase, putative (AHRD V3.3 *** B9RX37_RICCO)
Primary metabolism	Solyc03g005100	alpha/beta-Hydrolases superfamily protein (AHRD V3.3 *** AT3G27320.1)
Primary metabolism	Solyc03g006490	glutaminase domain-containing protein
Primary metabolism	Solyc06g054610	NAD(P)H-quinone oxidoreductase subunit K, chloroplastic (AHRD
Primary metabolism	Solyc03g097470	Ketoacyl-ACP synthase III (AHRD V3.3 *** M4QSR7_9ERIC)
Primary metabolism	Solyc09g011240	aldo-keto reductase 4B-like
Primary metabolism	Solyc07g054430	Glutamate formiminotransferase 1 (AHRD V3.3 *** B4F7V5_MAIZE)
Primary metabolism	Solyc09g091090	flavin monooxygenase-like protein
Primary metabolism	Solyc11g068430	Ferredoxin family protein (AHRD V3.3 *** B9HQ08_POPTR)
Primary metabolism	Solyc11g007030	alpha/beta-Hydrolases superfamily protein (AHRD V3.3 *** AT2G36290.1)
Primary metabolism	Solyc05g018210	Alpha/beta-Hydrolases superfamily protein (AHRD V3.3 *** A0A061GMG4_THECC)
Secondary metabolism	Solyc08g066720	Carotenoid cleavage dioxygenase (AHRD V3.3 *** B6UEM5_MAIZE)
Secondary metabolism	Solyc01g098380	Dihydrodipicolinate reductase, putative (AHRD V3.3 *** B9T529_RICCO)
Secondary metabolism	Solyc02g080620	Arogenate dehydratase (AHRD V3.3 *** K4B9T3_SOLLC)
Secondary metabolism	Solyc03g031860	Phytoene synthase 1
Secondary metabolism	Solyc02g090500	Phenylalanine ammonia-lyase (AHRD V3.3 --* D3K195_9ROSA)
Secondary metabolism	Solyc06g074670	UDP-apiose/xylose synthase (AHRD V3.3 *** Q2I2N3_SOLTU)
Secondary metabolism	Solyc06g035960	4-coumarate:CoA ligase-like protein (AHRD V3.3 *** A0A0A1ETC4_ALBBR)
Secondary metabolism	Solyc08g081010	gamma-glutamylcysteine synthetase 1
Secondary metabolism	Solyc12g043020	Dihydroxy-acid dehydratase (AHRD V3.3 *** A0A1D1YZH9_9ARAE)
Secondary metabolism	Solyc07g017770	Homogentisate phytyltransferase (AHRD V3.3 *** F1BPV8_SOLPN)
Secondary metabolism	Solyc08g075020	Pectinacetylesterase family protein (AHRD V3.3 *** AT4G19420.2)
Secondary metabolism	Solyc07g054190	Riboflavin synthase alpha chain (AHRD V3.3 *** A0A0B0N493_GOSAR)
Secondary metabolism	Solyc08g005610	xyloglucan endotransglucosylase-hydrolase 5
Secondary metabolism	Solyc11g005860	Cysteine desulfurase (AHRD V3.3 *** A0A0K9Q199_ZOSMR)
Secondary metabolism	Solyc11g031950	glucuronoxylan 4-O-methyltransferase-like protein (DUF579) (AHRD
Stress signaling	Solyc06g074820	tonoplast intrinsic protein 1.1
Stress signaling	Solyc06g069370	bHLH transcription factor 046
Stress signaling	Solyc07g052670	bHLH transcription factor 053
Stress signaling	Solyc09g098110	bHLH transcription factor 092
Stress signaling	Solyc01g079480	BZIP transcription factor (AHRD V3.3 *** Q1HW69_CAPAN)
Stress signaling	Solyc01g095130	E3 SUMO-protein ligase pli1 (AHRD V3.3 *-* A0A0B2RRT6_GLYSO)
Stress signaling	Solyc09g091880	Myb family transcription factor APL (AHRD V3.3 *** A0A0B0NIP7_GOSAR)
Stress signaling	Solyc02g088180	NAC domain-containing protein (AHRD V3.3 *** A0A060A652_BOENI)
Stress signaling	Solyc04g014470	R2R3MYB transcription factor 20
Stress signaling	Solyc03g116100	R2R3MYB transcription factor 31
Stress signaling	Solyc08g081000	Transcription factor jumonji (JmjC) domain protein (AHRD V3.3
Stress signaling	Solyc12g011200	WRKY transcription factor 28
Stress signaling	Solyc05g012500	WRKY transcription factor 57
Stress signaling	Solyc02g080890	WRKY transcription factor 6
Stress signaling	Solyc05g015850	WRKY transcription factor 75
	Solyc00g007300	Leucine-rich repeat-containing protein, putative (AHRD V3.3 ***
	Solyc00g048510	Phloem protein 2 (AHRD V3.3 *** D0R6I7_MALDO)
	Solyc01g006090	rRNA processing protein EBP2 (AHRD V3.3 *** B9ICW5_POPTR)
	Solyc01g009300	Kinase (AHRD V3.3 *** D7LMI5_ARALL)
	Solyc01g007140	ARM repeat superfamily protein (AHRD V3.3 *** AT5G06350.2)
	Solyc01g087560	Methyltransferase (AHRD V3.3 *** K4AYE6_SOLLC)
	Solyc01g067860	Peroxidase (AHRD V3.3 *** K4AX34_SOLLC)
	Solyc01g087980	LOW QUALITY:BPS1, putative (AHRD V3.3 *** A0A072TVX0_MEDTR)
	Solyc01g066700	UDP-glucuronic acid decarboxylase 1 (AHRD V3.3 *** AT3G53520.1)
	Solyc01g073890	Cysteine/Histidine-rich C1 domain family protein (AHRD V3.3 *-*
	Solyc01g111560	Rac-like GTP-binding protein (AHRD V3.3 *** Q1PCH8_SOLCH)
	Solyc01g099920	PAR1 protein (AHRD V3.3 *-* A0A061EYI9_THECC)
	Solyc01g112220	Kinase family protein (AHRD V3.3 *** U5GGQ9_POPTR)
	Solyc01g112220	Kinase family protein (AHRD V3.3 *** U5GGQ9_POPTR)
	Solyc01g088820	LOW QUALITY:Transcription factor, putative (AHRD V3.3 *** B9SKE7_RICCO)
	Solyc01g112070	O-fucosyltransferase family protein (AHRD V3.3 *** AT1G20550.1)
	Solyc01g112070	O-fucosyltransferase family protein (AHRD V3.3 *** AT1G20550.1)
	Solyc01g100390	Pyrophosphate-energized vacuolar membrane proton pump (AHRD V3.3
	Solyc01g109280	RING/U-box superfamily protein (AHRD V3.3 *** AT2G16090.4)
	Solyc01g107100	LOW QUALITY:beta-1,4-xylosidase (AHRD V3.3 *** AT3G19615.1)
	Solyc01g091100	LOW QUALITY:Plant invertase/pectin methylesterase inhibitor (AHRD
	Solyc01g105180	Protein DA1-related 1 (AHRD V3.3 *** A0A199UXH9_ANACO)
	Solyc01g096740	Protein zinc induced facilitator-like 1 (AHRD V3.3 *** A0A0B0NBA1_GOSAR)
	Solyc02g093910	Kelch repeat-containing protein family (AHRD V3.3 *** A0A151RD96_CAJCA)
	Solyc02g069880	E3 ubiquitin-protein ligase (AHRD V3.3 *** M1BWA5_SOLTU)
	Solyc02g084590	GATA transcription factor (AHRD V3.3 *** K4BAX4_SOLLC)
	Solyc02g090980	MAP kinase kinase kinase 22
	Solyc02g092070	Growth-regulating factor (AHRD V3.3 *** A0A072VEY4_MEDTR)
	Solyc03g033710	Peroxidase (AHRD V3.3 *** K4BFP3_SOLLC)
	Solyc02g089510	UDP-Glycosyltransferase superfamily protein (AHRD V3.3 --* AT3G22250.1)
	Solyc02g078220	LOW QUALITY:TSA: Wollemia nobilis Ref_Wollemi_Transcript_14910_3291
	Solyc02g078480	CBS domain-containing protein (AHRD V3.3 *** A0A061GEK1_THECC)
	Solyc03g078770	Glycosyltransferase (AHRD V3.3 *** K4BHV3_SOLLC)
	Solyc03g082420	Heat shock protein (AHRD V3.3 *** A9QVH3_9FABA)
	Solyc02g024060	Leucine-rich repeat receptor-like protein kinase (AHRD V3.3 *-*
	Solyc03g026290	Post-GPI attachment-like factor-protein (AHRD V3.3 *** A0A072UAB4_MEDTR)
	Solyc03g031790	Oligosaccharyltransferase complex/magnesium transporter family
	Solyc02g086990	Cyclic nucleotide-gated channel (AHRD V3.3 *** A0A0K9PRG4_ZOSMR)
	Solyc02g081050	Receptor protein kinase, putative (AHRD V3.3 *** B9RXG1_RICCO)
	Solyc02g089490	Plant Tudor-like RNA-binding protein (AHRD V3.3 --* AT4G32440.3)
	Solyc03g006810	Peroxidase (AHRD V3.3 *** K4BEA4_SOLLC)
	Solyc02g022830	DNA primase/helicase (AHRD V3.3 *** A0A0B2Q2W6_GLYSO)
	Solyc03g117120	Nuclear pore complex Nup98-Nup96 (AHRD V3.3 *** A0A0B0P3R7_GOSAR)
	Solyc03g116790	Chaperone protein dnaJ (AHRD V3.3 *** A0A151SPS5_CAJCA)
	Solyc04g008150	Disease resistance protein (AHRD V3.3 *** A0A118JXS4_CYNCS)
	Solyc06g069560	AT-rich interactive domain-containing protein 2 (AHRD V3.3 ***
	Solyc04g054500	metal ion binding protein
	Solyc06g072220	Kunitz trypsin inhibitor (AHRD V3.3 *** B8Y888_TOBAC)
	Solyc06g036110	LOW QUALITY:Calcium-dependent lipid-binding (CaLB domain) family
	Solyc05g014510	Ankyrin repeat-containing protein, putative (AHRD V3.3 *** B9RMN1_RICCO)
	Solyc05g055610	Met-10+ like family protein / kelch repeat-containing protein
	Solyc05g013620	Retrovirus-related Pol polyprotein from transposon TNT 1-94 (AHRD
	Solyc06g076740	AT-rich interactive domain protein (AHRD V3.3 *-* Q2HUC6_MEDTR)
	Solyc06g069430	FRUITFULL-like MADS-box 1
	Solyc03g123700	muscle M-line assembly protein (AHRD V3.3 *** AT1G53800.1)
	Solyc04g008210	ETAG-A3
	Solyc03g117100	PPPDE putative thiol peptidase family protein (AHRD V3.3 ***
	Solyc06g066430	SUN-like protein 18
	Solyc04g076860	Zinc finger (C3HC4-type RING finger) family protein (AHRD V3.3
	Solyc05g053760	Chaperone protein DNAj, putative (AHRD V3.3 *** B9SYM1_RICCO)
	Solyc04g074270	Leucine-rich repeat-containing protein (AHRD V3.3 *** A0A103XBY7_CYNCS)
	Solyc04g074470	Phosphate-induced protein 1 (AHRD V3.3 *** A0A103XX62_CYNCS)
	Solyc06g074960	ABC transporter family protein (AHRD V3.3 *** A0A097P9Q7_HEVBR)
	Solyc04g082070	tRNA pseudouridine synthase (AHRD V3.3 *** B9H5D6_POPTR)
	Solyc05g016310	LOW QUALITY:Eukaryotic aspartyl protease family protein (AHRD
	Solyc05g014240	Leucine-rich repeat protein kinase family protein (AHRD V3.3
	Solyc05g012780	DUF1336 family protein (DUF1336) (AHRD V3.3 *** AT3G29180.3)
	Solyc05g021390	Cytochrome P450 (AHRD V3.3 *** A0A161ABB0_OCIBA)
	Solyc06g083390	RPM1-interacting protein 4 (AHRD V3.3 *** B9GQK9_POPTR)
	Solyc03g114000	Pollen-specific protein SF3, putative (AHRD V3.3 *** Q53J16_SOLLC)
	Solyc03g116970	Sister chromatid cohesion PDS5 B-B (AHRD V3.3 *-* A0A0B0PPN5_GOSAR)
	Solyc04g074730	Arabinogalactan-protein (AHRD V3.3 *** Q40380_NICAL)
	Solyc06g075610	LOW QUALITY:Exocyst subunit exo70 family protein (AHRD V3.3 ***
	Solyc06g074420	Cytochrome P450 family protein (AHRD V3.3 *** B9HQW0_POPTR)
	Solyc06g050880	Protein kinase superfamily protein (AHRD V3.3 --* AT5G02290.2)
	Solyc04g011340	WAT1-related protein (AHRD V3.3 *** K4BPI9_SOLLC)
	Solyc06g068080	Coatomer subunit zeta-3 (AHRD V3.3 *** A0A1D1YYD5_9ARAE)
	Solyc04g077860	Sigma factor sigb regulation protein rsbq, putative (AHRD V3.3
	Solyc04g007330	HORMA domain-containing 1 (AHRD V3.3 *** A0A0B0NC02_GOSAR)
	Solyc06g082650	60S ribosomal protein L10 (AHRD V3.3 *** RL10_SOLME)
	Solyc06g066520	LOW QUALITY:Avr9/Cf-9 rapidly elicited protein 146 (AHRD V3.3
	Solyc03g123860	Receptor-like protein kinase INRPK1c
	Solyc03g098730	Kunitz trypsin inhibitor (AHRD V3.3 *** B8Y888_TOBAC)
	Solyc06g071130	Zinc finger protein, putative (AHRD V3.3 *** B9R926_RICCO)
	Solyc03g097830	Poly (A) polymerase (AHRD V3.3 *** A0A0B0NTQ5_GOSAR)
	Solyc08g067240	BRCT domain-containing DNA repair protein (AHRD V3.3 *** A0A061GLS5_THECC)
	Solyc08g081190	plasma membrane intrinsic protein 1.5
	Solyc08g079480	DUF1442 family protein (AHRD V3.3 *** G7KG71_MEDTR)
	Solyc08g066310	Receptor-like protein kinase (AHRD V3.3 *** A0A0K9PZN1_ZOSMR)
	Solyc09g083080	MAR-binding protein
	Solyc10g005030	Pseudo-response regulator 9 (AHRD V3.3 *** D0PPG9_CASSA)
	Solyc07g063650	Ubiquitin carboxyl-terminal hydrolase, putative (AHRD V3.3 ***
	Solyc08g079640	Pentatricopeptide repeat-containing protein (AHRD V3.3 *-* A0A103XK68_CYNCS)
	Solyc08g016170	3-oxoacyl-[acyl-carrier-protein] synthase (AHRD V3.3 *** A0A0V0IG10_SOLCH)
	Solyc07g017540	LEU22441 LeRAD51
	Solyc09g059430	RPM1-interacting protein 4 (AHRD V3.3 *** B9GQK9_POPTR)
	Solyc09g074370	Mitochondrial substrate carrier family protein (AHRD V3.3 ***
	Solyc10g054030	RING/U-box superfamily protein (AHRD V3.3 *** AT4G39140.5)
	Solyc10g017490	MAP kinase kinase kinase 74
	Solyc07g065500	CCAAT-binding transcription factor
	Solyc09g090400	Translation initiation factor eIF-2B protein (AHRD V3.3 *** G7JWC0_MEDTR)
	Solyc08g067390	EG45-like domain containing protein (AHRD V3.3 *** A0A0B2PHN1_GLYSO)
	Solyc09g098330	Transducin/WD40 repeat-like superfamily protein (AHRD V3.3 ***
	Solyc09g025260	SAP-like protein BP-73 (AHRD V3.3 *** W9QWA9_9ROSA)
	Solyc10g080570	E3 ubiquitin-protein ligase (AHRD V3.3 *** K4D2U7_SOLLC)
	Solyc07g049710	Vacuolar ATPase subunit e-like (AHRD V3.3 *** Q8GUB2_MESCR)
	Solyc10g080010	Glycosyltransferase (AHRD V3.3 *** Q5QPZ6_MEDTR)
	Solyc07g006350	Ankyrin repeat-containing protein, putative (AHRD V3.3 *** B9T4P9_RICCO)
	Solyc07g005910	zein-binding protein (Protein of unknown function, DUF593) (AHRD
	Solyc09g098160	pirin
	Solyc08g082920	ORMDL family protein (AHRD V3.3 *** AT5G42000.1)
	Solyc09g008940	AT hook motif DNA-binding family protein (AHRD V3.3 *** G7I9B1_MEDTR)
	Solyc07g053730	Nucleolar GTP-binding protein 1 (AHRD V3.3 *** K4CFR8_SOLLC)
	Solyc09g010360	WAT1-related protein (AHRD V3.3 *** K4CR63_SOLLC)
	Solyc07g054460	H/ACA ribonucleoprotein complex non-core subunit NAF1 (AHRD V3.3
	Solyc08g077740	Leucine-rich repeat receptor-like protein kinase family protein
	Solyc08g077060	Zinc finger, LSD1-type (AHRD V3.3 *** A0A103XQX8_CYNCS)
	Solyc08g082990	Oligopeptide transporter, putative (AHRD V3.3 *** B9RYS3_RICCO)
	Solyc08g081370	RING/U-box superfamily protein (AHRD V3.3 *** AT1G63840.1)
	Solyc08g077480	senescence-associated family protein (DUF581) (AHRD V3.3 ***
	Solyc12g005950	COP1 homolog
	Solyc12g009480	SPX domain-containing family protein (AHRD V3.3 *** B9IMZ5_POPTR)
	Solyc11g012850	Chlorophyllide a oxygenase (AHRD V3.3 *** W9SD87_9ROSA)
	Solyc10g086280	Heavy metal transport/detoxification superfamily protein (AHRD
	Solyc11g011500	Potassium channel
	Solyc12g013690	FAD/NAD(P)-binding oxidoreductase family protein (AHRD V3.3 ***
	Solyc11g071970	Protein kinase (AHRD V3.3 *** Q2HSJ8_MEDTR)
	Solyc11g006470	Core-2/I-branching beta-1,6-N-acetylglucosaminyltransferase family
	Solyc11g007200	Heavy metal transport/detoxification superfamily protein (AHRD
	Solyc11g067300	ABC transporter B family protein (AHRD V3.3 *** G7IBR0_MEDTR)
	Solyc11g011880	Protein kinase (AHRD V3.3 *** A9CM11_IPONI)
	Solyc11g064790	signal peptide peptidase (AHRD V3.3 *** AT2G03120.1)
	Solyc12g096030	LOW QUALITY:Mitochondrial carrier protein (AHRD V3.3 *** F8WLA3_CITUN)
	Solyc11g062260	E3 ubiquitin ligase BIG brother-like protein (AHRD V3.3 *** G7JDP3_MEDTR)
	Solyc12g010050	DNA-3-methyladenine glycosylase, putative (AHRD V3.3 *** B9STQ9_RICCO)
	Solyc11g056620	Cobyric acid synthase (AHRD V3.3 *** A0A1D1YI90_9ARAE)
	Solyc12g056110	V-type proton ATPase subunit E (AHRD V3.3 *** VATE_CITLI)
	Solyc12g099830	Kinase family protein (AHRD V3.3 *** B9GKI2_POPTR)
	Solyc12g049190	Leucine-rich repeat receptor-like protein kinase family protein
	Solyc12g009790	Calcium-dependent lipid-binding (CaLB domain) family protein

## Sheet: ACGTAT_desiccation response2
Category	QueryId	Description
ABA signaling	Solyc07g062480	Serine/threonine-protein kinase (AHRD V3.3 *-* M1CRP0_SOLTU)
ABA signaling	Solyc01g080400	Protein phosphatase 2C family protein (AHRD V3.3 *** AT3G06270.1)
ABA signaling	Solyc02g088910	Ninja-family protein AFP2 (AHRD V3.3 *** A0A0B0PRX3_GOSAR)
ET signaling	Solyc08g077230	two-component response regulator-like APRR2-like
ET signaling	Solyc03g113130	2-aminoethanethiol dioxygenase (AHRD V3.3 *** A0A0B0PVN9_GOSAR)
GA signaling	Solyc05g054170	GRAS family transcription factor (AHRD V3.3 *** G7JLR5_MEDTR)
GA signaling	Solyc07g063940	SCARECROW
IAA signaling	Solyc10g011660	Auxin-responsive GH3 family protein (AHRD V3.3 *** AT2G46370.4)
JA signaling	Solyc03g117360	TOPLESS1
Oxygen signaling	Solyc09g009970	Rho GTPase-activating protein gacA (AHRD V3.3 *** A0A151TVS8_CAJCA)
Primary metabolism	Solyc01g094230	ATP synthase subunit c, chloroplastic (AHRD V3.3 --* ATPH_CHAGL)
Primary metabolism	Solyc06g054610	NAD(P)H-quinone oxidoreductase subunit K, chloroplastic (AHRD
Primary metabolism	Solyc07g055160	alpha/beta-Hydrolases superfamily protein (AHRD V3.3 *** AT2G42690.1)
Primary metabolism	Solyc07g054430	Glutamate formiminotransferase 1 (AHRD V3.3 *** B4F7V5_MAIZE)
Primary metabolism	Solyc11g017250	Dihydrolipoamide acetyltransferase component of pyruvate dehydrogenase
Primary metabolism	Solyc01g009150	Fe(3+) dicitrate transport system permease (AHRD V3.3 *** AT5G21070.1)
Primary metabolism	Solyc02g063220	Mannose-6-phosphate isomerase (AHRD V3.3 *** K4B6K7_SOLLC)
Primary metabolism	Solyc02g085520	Adenylosuccinate synthetase, chloroplastic (AHRD V3.3 *** PURA_SOLBU)
Primary metabolism	Solyc03g083440	Glutamate synthase, putative (AHRD V3.3 *** B9RII5_RICCO)
Primary metabolism	Solyc04g078460	L-asparaginase (AHRD V3.3 *** Q84L89_SOYBN)
Primary metabolism	Solyc04g009860	2-oxoglutarate (2OG) and Fe(II)-dependent oxygenase superfamily
Primary metabolism	Solyc05g041200	4-hydroxyphenylpyruvate dioxygenase (AHRD V3.3 *** K4C0A1_SOLLC)
Primary metabolism	Solyc08g077180	Pyruvate kinase (AHRD V3.3 *** K4CN78_SOLLC)
Secondary metabolism	Solyc01g079950	Xyloglucan-specific endoglucanase inhibitor protein 2 (AHRD V3.3
Secondary metabolism	Solyc01g080410	Methionine sulfoxide reductase, putative (AHRD V3.3 *** B9RX37_RICCO)
Secondary metabolism	Solyc01g094500	Riboflavin biosynthesis protein RibD (AHRD V3.3 *** W9R4Z5_9ROSA)
Secondary metabolism	Solyc01g091050	Pectinesterase (AHRD V3.3 *** K4AZ45_SOLLC)
Secondary metabolism	Solyc03g097470	Ketoacyl-ACP synthase III (AHRD V3.3 *** M4QSR7_9ERIC)
Secondary metabolism	Solyc08g075020	Pectinacetylesterase family protein (AHRD V3.3 *** AT4G19420.2)
Secondary metabolism	Solyc08g068790	Tyramine n-hydroxycinnamoyl transferase (AHRD V3.3 *** Q5D8C0_CAPAN)
Secondary metabolism	Solyc09g009700	GDSL esterase/lipase (AHRD V3.3 *** V5K506_GOSHI)
Secondary metabolism	Solyc01g066700	UDP-glucuronic acid decarboxylase 1 (AHRD V3.3 *** AT3G53520.1)
Secondary metabolism	Solyc01g090700	3-hydroxyisobutyryl-CoA hydrolase-like protein (AHRD V3.3 ***
Secondary metabolism	Solyc01g107910	Caffeoyl CoA O-methyltransferase (AHRD V3.3 *** A0A0S2UWA5_PETHY)
Secondary metabolism	Solyc03g031860	Phytoene synthase 1
Secondary metabolism	Solyc05g056170	phenylalanine ammonia-lyase 2
Secondary metabolism	Solyc08g080130	phospholipase PLDb1
Secondary metabolism	Solyc08g081010	gamma-glutamylcysteine synthetase 1
Secondary metabolism	Solyc12g042460	4-coumarate--CoA ligase-like
Secondary metabolism	Solyc12g011160	3-hydroxyisobutyryl-CoA hydrolase-like protein (AHRD V3.3 ***
Secondary metabolism	Solyc12g005350	Dihydroflavonol 4-reductase-like protein (AHRD V3.3 *** A0A072UNZ6_MEDTR)
Stress signaling	Solyc01g079480	BZIP transcription factor (AHRD V3.3 *** Q1HW69_CAPAN)
Stress signaling	Solyc10g011910	WRKY transcription factor 25
Stress signaling	Solyc12g011200	WRKY transcription factor 28
Stress signaling	Solyc06g071780	Dehydration-induced 19-like protein (AHRD V3.3 *** E3T7S4_GOSHI)
Stress signaling	Solyc02g079920	C2H2-like zinc finger protein (AHRD V3.3 *** G7JF39_MEDTR)
	Solyc00g005840	Thioredoxin, putative (AHRD V3.3 *** B9RK57_RICCO)
	Solyc00g048510	Phloem protein 2 (AHRD V3.3 *** D0R6I7_MALDO)
	Solyc01g006150	Metal tolerance protein (AHRD V3.3 *** D7RJ71_CARPA)
	Solyc01g005470	PLANT CADMIUM RESISTANCE 2 (AHRD V3.3 *** AT1G14870.1)
	Solyc01g009300	Kinase (AHRD V3.3 *** D7LMI5_ARALL)
	Solyc01g087560	Methyltransferase (AHRD V3.3 *** K4AYE6_SOLLC)
	Solyc01g081400	B3 domain-containing protein (AHRD V3.3 *** W9RFQ0_9ROSA)
	Solyc01g073830	LOW QUALITY:Cysteine/Histidine-rich C1 domain family protein
	Solyc01g080230	Endo-1,3-1,4-beta-d-glucanase, putative (AHRD V3.3 *** B9RSS4_RICCO)
	Solyc01g073890	Cysteine/Histidine-rich C1 domain family protein (AHRD V3.3 *-*
	Solyc01g111560	Rac-like GTP-binding protein (AHRD V3.3 *** Q1PCH8_SOLCH)
	Solyc01g090890	SPX domain-containing protein (AHRD V3.3 *** D7LBV7_ARALL)
	Solyc01g096280	Cytochrome P450 (AHRD V3.3 *** F4YF83_9APIA)
	Solyc01g111840	Major facilitator superfamily protein (AHRD V3.3 *** AT5G42210.2)
	Solyc01g112070	O-fucosyltransferase family protein (AHRD V3.3 *** AT1G20550.1)
	Solyc01g100390	Pyrophosphate-energized vacuolar membrane proton pump (AHRD V3.3
	Solyc02g014030	Kinase, putative (AHRD V3.3 *-* B9SYC3_RICCO)
	Solyc01g105180	Protein DA1-related 1 (AHRD V3.3 *** A0A199UXH9_ANACO)
	Solyc01g105300	Metacaspase-1 (AHRD V3.3 *-* A0A0B2R4L3_GLYSO)
	Solyc01g110270	CRS1/YhbY domain protein (AHRD V3.3 *-* G7JIN8_MEDTR)
	Solyc03g078620	LOW QUALITY:Nitric oxide synthase-interacting protein, putative
	Solyc02g081210	Expansin (AHRD V3.3 *** Q9ZP33_SOLLC)
	Solyc02g063440	cysteine-rich/transmembrane domain A-like protein (AHRD V3.3
	Solyc02g071820	Receptor-like protein kinase (AHRD V3.3 *** B9I1R1_POPTR)
	Solyc02g063030	LuxR family transcriptional regulator, putative (AHRD V3.3 ***
	Solyc03g005310	Armadillo repeat-containing protein LFR (AHRD V3.3 *** LFR_ARATH)
	Solyc02g076780	MAP kinase kinase kinase 17
	Solyc02g065380	Cold acclimation protein (AHRD V3.3 *** A0A1B0Z5D1_MUSPR)
	Solyc02g093820	plant UBX domain-containing protein 1 (AHRD V3.3 *** AT3G27310.1)
	Solyc02g078220	LOW QUALITY:TSA: Wollemia nobilis Ref_Wollemi_Transcript_14910_3291
	Solyc02g080190	Nuclear transport factor 2-like protein (AHRD V3.3 *** A0A0B0NHI4_GOSAR)
	Solyc02g088630	Hexosyltransferase (AHRD V3.3 *** K4BC18_SOLLC)
	Solyc03g006700	Peroxidase (AHRD V3.3 *** K4BE93_SOLLC)
	Solyc03g083500	DUF1442 family protein (AHRD V3.3 *** B7FH79_MEDTR)
	Solyc03g026290	Post-GPI attachment-like factor-protein (AHRD V3.3 *** A0A072UAB4_MEDTR)
	Solyc03g031790	Oligosaccharyltransferase complex/magnesium transporter family
	Solyc02g086990	Cyclic nucleotide-gated channel (AHRD V3.3 *** A0A0K9PRG4_ZOSMR)
	Solyc03g058350	Translation initiation factor (AHRD V3.3 *-* G7ID01_MEDTR)
	Solyc03g007080	Hydroxyproline-rich glycoprotein (AHRD V3.3 *** B9ICX5_POPTR)
	Solyc02g090560	Calcium-transporting ATPase (AHRD V3.3 *** M5X6S2_PRUPE)
	Solyc03g006810	Peroxidase (AHRD V3.3 *** K4BEA4_SOLLC)
	Solyc02g094250	Chlorophyll a-b binding protein, chloroplastic (AHRD V3.3 --*
	Solyc02g022830	DNA primase/helicase (AHRD V3.3 *** A0A0B2Q2W6_GLYSO)
	Solyc02g082920	acidic extracellular 26 kD chitinase
	Solyc06g069890	Nucleosome assembly protein family (AHRD V3.3 *** A9RDJ7_PHYPA)
	Solyc06g069890	Nucleosome assembly protein family (AHRD V3.3 *** A9RDJ7_PHYPA)
	Solyc06g072220	Kunitz trypsin inhibitor (AHRD V3.3 *** B8Y888_TOBAC)
	Solyc06g082620	LOW QUALITY:RNA-binding KH domain-containing protein (AHRD V3.3
	Solyc06g071410	MAP kinase kinase kinase 40
	Solyc03g120080	WD40 repeat-like protein (AHRD V3.3 *** I0YM64_COCSC)
	Solyc06g069430	FRUITFULL-like MADS-box 1
	Solyc06g062980	Small nuclear ribonucleoprotein family protein (AHRD V3.3 ***
	Solyc04g082290	At1g76250 (AHRD V3.3 *-* Q8GX25_ARATH)
	Solyc06g066430	SUN-like protein 18
	Solyc05g050350	Cyclic nucleotide-gated channel (AHRD V3.3 *** A0A0K9PRG4_ZOSMR)
	Solyc06g069570	Soluble N-ethylmaleimide-sensitive factor adaptor protein (AHRD
	Solyc05g053760	Chaperone protein DNAj, putative (AHRD V3.3 *** B9SYM1_RICCO)
	Solyc03g112900	Iron-sulfur cluster assembly protein (AHRD V3.3 *** K4BKE3_SOLLC)
	Solyc06g075100	Glycosyl transferase, family 2 (AHRD V3.3 *** A0A124SHF0_CYNCS)
	Solyc04g074470	Phosphate-induced protein 1 (AHRD V3.3 *** A0A103XX62_CYNCS)
	Solyc03g113220	Hypersensitive-induced response protein (AHRD V3.3 *** A6YGE4_CARPA)
	Solyc05g052480	Multiple inositol polyphosphate phosphatase 1 (AHRD V3.3 ***
	Solyc05g016310	LOW QUALITY:Eukaryotic aspartyl protease family protein (AHRD
	Solyc05g012780	DUF1336 family protein (DUF1336) (AHRD V3.3 *** AT3G29180.3)
	Solyc06g082750	50S ribosomal protein L17 (AHRD V3.3 *** A0A072UXJ8_MEDTR)
	Solyc06g083390	RPM1-interacting protein 4 (AHRD V3.3 *** B9GQK9_POPTR)
	Solyc03g114000	Pollen-specific protein SF3, putative (AHRD V3.3 *** Q53J16_SOLLC)
	Solyc03g116970	Sister chromatid cohesion PDS5 B-B (AHRD V3.3 *-* A0A0B0PPN5_GOSAR)
	Solyc04g074730	Arabinogalactan-protein (AHRD V3.3 *** Q40380_NICAL)
	Solyc05g055440	Histone H2B (AHRD V3.3 *** K4C2M0_SOLLC)
	Solyc03g121040	Clavaminate synthase-like protein (AHRD V3.3 *** W9REK5_9ROSA)
	Solyc04g011340	WAT1-related protein (AHRD V3.3 *** K4BPI9_SOLLC)
	Solyc06g081980	Pyridoxal biosynthesis protein PDX1-like protein (AHRD V3.3 ***
	Solyc06g068080	Coatomer subunit zeta-3 (AHRD V3.3 *** A0A1D1YYD5_9ARAE)
	Solyc04g064870	protein early flowering 2-like
	Solyc06g066520	LOW QUALITY:Avr9/Cf-9 rapidly elicited protein 146 (AHRD V3.3
	Solyc03g115870	Thioredoxin (AHRD V3.3 *** A0A072UTZ5_MEDTR)
	Solyc03g123860	Receptor-like protein kinase INRPK1c
	Solyc09g007280	Kinase-like protein (AHRD V3.3 *** A0A0K9NJC4_ZOSMR)
	Solyc08g074740	Poly [ADP-ribose] polymerase (AHRD V3.3 *** K4CMJ2_SOLLC)
	Solyc09g083080	MAR-binding protein
	Solyc10g076270	Katanin p80 WD40 repeat-containing subunit B1 homolog (AHRD V3.3
	Solyc07g065320	ABC subfamily C transporter (AHRD V3.3 *** A0A0D3RBU8_WHEAT)
	Solyc07g063650	Ubiquitin carboxyl-terminal hydrolase, putative (AHRD V3.3 ***
	Solyc08g079640	Pentatricopeptide repeat-containing protein (AHRD V3.3 *-* A0A103XK68_CYNCS)
	Solyc08g016170	3-oxoacyl-[acyl-carrier-protein] synthase (AHRD V3.3 *** A0A0V0IG10_SOLCH)
	Solyc10g007780	Cortactin-binding 2 (AHRD V3.3 *** A0A0B0PEQ3_GOSAR)
	Solyc09g091600	Tetratricopeptide repeat-like superfamily protein (AHRD V3.3
	Solyc09g059430	RPM1-interacting protein 4 (AHRD V3.3 *** B9GQK9_POPTR)
	Solyc07g056370	Myosin heavy chain-related family protein (AHRD V3.3 *** B9H808_POPTR)
	Solyc08g069180	Kinase (AHRD V3.3 *** D7LHK4_ARALL)
	Solyc07g065500	CCAAT-binding transcription factor
	Solyc09g090400	Translation initiation factor eIF-2B protein (AHRD V3.3 *** G7JWC0_MEDTR)
	Solyc09g074210	Endonuclease/exonuclease/phosphatase family protein (AHRD V3.3
	Solyc10g084660	Actin depolymerizing factor, putative (AHRD V3.3 *** B9T4D2_RICCO)
	Solyc07g006740	Protein DETOXIFICATION (AHRD V3.3 *** K4CBE5_SOLLC)
	Solyc10g044470	Chloride channel protein (AHRD V3.3 *** M1AL73_SOLTU)
	Solyc09g098330	Transducin/WD40 repeat-like superfamily protein (AHRD V3.3 ***
	Solyc07g049710	Vacuolar ATPase subunit e-like (AHRD V3.3 *** Q8GUB2_MESCR)
	Solyc10g080010	Glycosyltransferase (AHRD V3.3 *** Q5QPZ6_MEDTR)
	Solyc10g083690	Cytochrome P450 (AHRD V3.3 *** Q8H0I7_PETHY)
	Solyc10g076400	Trichome birefringence-like protein (AHRD V3.3 *** G7JKP3_MEDTR)
	Solyc09g008940	AT hook motif DNA-binding family protein (AHRD V3.3 *** G7I9B1_MEDTR)
	Solyc08g005610	xyloglucan endotransglucosylase-hydrolase 5
	Solyc07g053730	Nucleolar GTP-binding protein 1 (AHRD V3.3 *** K4CFR8_SOLLC)
	Solyc07g054460	H/ACA ribonucleoprotein complex non-core subunit NAF1 (AHRD V3.3
	Solyc10g008280	Protein kinase superfamily protein (AHRD V3.3 *** AT1G53050.2)
	Solyc08g068700	Tyramine n-hydroxycinnamoyl transferase (AHRD V3.3 *** Q5D8C0_CAPAN)
	Solyc10g008570	Pentatricopeptide repeat-containing protein (AHRD V3.3 *** A0A124SD53_CYNCS)
	Solyc08g082990	Oligopeptide transporter, putative (AHRD V3.3 *** B9RYS3_RICCO)
	Solyc07g053850	RING/U-box superfamily protein (AHRD V3.3 *** AT4G28370.4)
	Solyc09g074290	LOW QUALITY:Ankyrin repeat-containing protein (AHRD V3.3 ***
	Solyc08g081830	Intracellular protein transporter USO1-like protein (AHRD V3.3
	Solyc08g077480	senescence-associated family protein (DUF581) (AHRD V3.3 ***
	Solyc12g009480	SPX domain-containing family protein (AHRD V3.3 *** B9IMZ5_POPTR)
	Solyc11g012850	Chlorophyllide a oxygenase (AHRD V3.3 *** W9SD87_9ROSA)
	Solyc11g011500	Potassium channel
	Solyc12g088310	FAD/NAD(P)-binding oxidoreductase (AHRD V3.3 --* AT1G15140.3)
	Solyc12g005450	Kinase family protein (AHRD V3.3 *** D7LY50_ARALL)
	Solyc12g013690	FAD/NAD(P)-binding oxidoreductase family protein (AHRD V3.3 ***
	Solyc11g006470	Core-2/I-branching beta-1,6-N-acetylglucosaminyltransferase family
	Solyc12g013870	RNA-binding S4 domain-containing protein (AHRD V3.3 *** AT1G53120.1)
	Solyc12g056840	phosphopantothenate-cysteine ligase-like protein (AHRD V3.3 ***
	Solyc12g009880	LOW QUALITY:Serine-rich protein-related (AHRD V3.3 *** A0A061GN42_THECC)
	Solyc11g067300	ABC transporter B family protein (AHRD V3.3 *** G7IBR0_MEDTR)
	Solyc11g064790	signal peptide peptidase (AHRD V3.3 *** AT2G03120.1)
	Solyc12g096030	LOW QUALITY:Mitochondrial carrier protein (AHRD V3.3 *** F8WLA3_CITUN)
	Solyc11g007600	Cellulose synthase-like protein (AHRD V3.3 *** L0ASI8_POPTO)
	Solyc11g030720	NADP-dependent alkenal double bond reductase (AHRD V3.3 *** A0A072TLD0_MEDTR)
	Solyc11g020100	Disease resistance protein (AHRD V3.3 *** A0A118JXS4_CYNCS)
	Solyc12g010050	DNA-3-methyladenine glycosylase, putative (AHRD V3.3 *** B9STQ9_RICCO)
	Solyc12g049190	Leucine-rich repeat receptor-like protein kinase family protein
	Solyc12g099790	Calcium-dependent protein kinase, putative (AHRD V3.3 *** B9SJ93_RICCO)
	Solyc12g009790	Calcium-dependent lipid-binding (CaLB domain) family protein

## Sheet: ACGTGA_desiccation response3
Category	QueryId	Description
ABA signaling	Solyc06g050500	Abscisic acid receptor (AHRD V3.3 *** G7KT83_MEDTR)
ABA signaling	Solyc08g065410	Abscisic acid receptor (AHRD V3.3 *** G7IB92_MEDTR)
ABA signaling	Solyc08g059730	Serine/threonine-protein kinase (AHRD V3.3 *** K4CKL7_SOLLC)
ABA signaling	Solyc07g062490	Serine/threonine-protein kinase (AHRD V3.3 *-* A0A067JEE7_JATCU)
ET signaling	Solyc08g077230	two-component response regulator-like APRR2-like
GA signaling	Solyc07g063940	SCARECROW
GA signaling	Solyc11g017440	Gibberellin-regulated family protein (AHRD V3.3 *** AT1G22690.3)
JA signaling	Solyc07g054770	Wound-responsive family protein (AHRD V3.3 *** A0A061E3U8_THECC)
Oxygen signaling	Solyc07g042550	Sucrose synthase (AHRD V3.3 *** SUS2_SOLTU)
Primary metabolism	Solyc03g083440	Glutamate synthase, putative (AHRD V3.3 *** B9RII5_RICCO)
Primary metabolism	Solyc04g025530	glutamate decarboxylase (AHRD V3.3 *** AT5G17330.1)
Primary metabolism	Solyc06g069400	Isoaspartyl peptidase/L-asparaginase (AHRD V3.3 *** ASPG_LUPLU)
Primary metabolism	Solyc04g078460	L-asparaginase (AHRD V3.3 *** Q84L89_SOYBN)
Primary metabolism	Solyc06g053620	phosphoenolpyruvate carboxylase kinase 2
Primary metabolism	Solyc12g043020	Dihydroxy-acid dehydratase (AHRD V3.3 *** A0A1D1YZH9_9ARAE)
Primary metabolism	Solyc01g108070	Class I glutamine amidotransferase-like superfamily protein isoform
Primary metabolism	Solyc01g111760	ATP synthase subunit beta vacuolar, putative (AHRD V3.3 *-* B9R8F3_RICCO)
Primary metabolism	Solyc03g083770	Plant invertase/pectin methylesterase inhibitor superfamily protein
Primary metabolism	Solyc03g005100	alpha/beta-Hydrolases superfamily protein (AHRD V3.3 *** AT3G27320.1)
Primary metabolism	Solyc05g018210	Alpha/beta-Hydrolases superfamily protein (AHRD V3.3 *** A0A061GMG4_THECC)
Primary metabolism	Solyc03g113900	alpha-1,2-Mannosidase (AHRD V3.3 *** K4BKP2_SOLLC)
Primary metabolism	Solyc11g068430	Ferredoxin family protein (AHRD V3.3 *** B9HQ08_POPTR)
Primary metabolism	Solyc11g017250	Dihydrolipoamide acetyltransferase component of pyruvate dehydrogenase
Secondary metabolism	Solyc01g094500	Riboflavin biosynthesis protein RibD (AHRD V3.3 *** W9R4Z5_9ROSA)
Secondary metabolism	Solyc01g090700	3-hydroxyisobutyryl-CoA hydrolase-like protein (AHRD V3.3 ***
Secondary metabolism	Solyc02g080620	Arogenate dehydratase (AHRD V3.3 *** K4B9T3_SOLLC)
Secondary metabolism	Solyc02g093270	caffeoyl-CoA O-methyltransferase
Secondary metabolism	Solyc10g005060	Caffeic acid O-methyltransferase (AHRD V3.3 *** A0A072TEU0_MEDTR)
Secondary metabolism	Solyc08g066720	Carotenoid cleavage dioxygenase (AHRD V3.3 *** B6UEM5_MAIZE)
Secondary metabolism	Solyc12g005350	Dihydroflavonol 4-reductase-like protein (AHRD V3.3 *** A0A072UNZ6_MEDTR)
Secondary metabolism	Solyc06g082000	PI-phospholipase C6
Secondary metabolism	Solyc08g080130	phospholipase PLDb1
Secondary metabolism	Solyc06g007120	PI-phospholipase C4
Secondary metabolism	Solyc04g077040	Xylulose kinase, putative (AHRD V3.3 *** A0A061FE36_THECC)
Secondary metabolism	Solyc07g054190	Riboflavin synthase alpha chain (AHRD V3.3 *** A0A0B0N493_GOSAR)
Secondary metabolism	Solyc11g007600	Cellulose synthase-like protein (AHRD V3.3 *** L0ASI8_POPTO)
stress signaling	Solyc02g088180	NAC domain-containing protein (AHRD V3.3 *** A0A060A652_BOENI)
stress signaling	Solyc06g071780	Dehydration-induced 19-like protein (AHRD V3.3 *** E3T7S4_GOSHI)
stress signaling	Solyc07g048110	ERD (early-responsive to dehydration stress) family protein (AHRD
stress signaling	Solyc02g080890	WRKY transcription factor 6
stress signaling	Solyc12g011200	WRKY transcription factor 28
stress signaling	Solyc11g066630	AP2/B3-like transcriptional factor family protein (AHRD V3.3
stress signaling	Solyc02g069260	Argonaute2a
stress signaling	Solyc01g095130	E3 SUMO-protein ligase pli1 (AHRD V3.3 *-* A0A0B2RRT6_GLYSO)
stress signaling	Solyc04g005170	BZip transcription factor (AHRD V3.3 *** Q9AT29_PHAVU)
stress signaling	Solyc09g098110	bHLH transcription factor 092
	Solyc10g080010	Glycosyltransferase (AHRD V3.3 *** Q5QPZ6_MEDTR)
	Solyc00g005840	Thioredoxin, putative (AHRD V3.3 *** B9RK57_RICCO)
	Solyc01g006090	rRNA processing protein EBP2 (AHRD V3.3 *** B9ICW5_POPTR)
	Solyc01g005020	plasmalemma Na+/H+ antiporter
	Solyc01g009300	Kinase (AHRD V3.3 *** D7LMI5_ARALL)
	Solyc01g087560	Methyltransferase (AHRD V3.3 *** K4AYE6_SOLLC)
	Solyc01g081620	Vacuolar protein sorting-associated protein 62 (AHRD V3.3 ***
	Solyc01g067860	Peroxidase (AHRD V3.3 *** K4AX34_SOLLC)
	Solyc01g079960	Eukaryotic aspartyl protease family protein (AHRD V3.3 *** AT1G03220.1)
	Solyc01g081420	Serrate RNA effector molecule (AHRD V3.3 *-* A0A1D1Y9V9_9ARAE)
	Solyc01g080230	Endo-1,3-1,4-beta-d-glucanase, putative (AHRD V3.3 *** B9RSS4_RICCO)
	Solyc01g111560	Rac-like GTP-binding protein (AHRD V3.3 *** Q1PCH8_SOLCH)
	Solyc01g106170	AGAMOUS-like MADS-box transcription factor (AHRD V3.3 *-* Q84LE8_GINBI)
	Solyc01g111840	Major facilitator superfamily protein (AHRD V3.3 *** AT5G42210.2)
	Solyc01g088820	LOW QUALITY:Transcription factor, putative (AHRD V3.3 *** B9SKE7_RICCO)
	Solyc01g111380	Actin-depolymerizing factor (AHRD V3.3 *** A0A151TUH5_CAJCA)
	Solyc01g104110	11S globulin seed storage protein 2 (AHRD V3.3 *** A0A0B2RJF9_GLYSO)
	Solyc01g091620	Kinase family protein (AHRD V3.3 *** D7M6L5_ARALL)
	Solyc01g094230	ATP synthase subunit c, chloroplastic (AHRD V3.3 --* ATPH_CHAGL)
	Solyc01g105300	Metacaspase-1 (AHRD V3.3 *-* A0A0B2R4L3_GLYSO)
	Solyc02g088120	RNA-binding KH domain protein (AHRD V3.3 *-* G7KKX1_MEDTR)
	Solyc02g081210	Expansin (AHRD V3.3 *** Q9ZP33_SOLLC)
	Solyc02g084590	GATA transcription factor (AHRD V3.3 *** K4BAX4_SOLLC)
	Solyc02g090980	MAP kinase kinase kinase 22
	Solyc02g092070	Growth-regulating factor (AHRD V3.3 *** A0A072VEY4_MEDTR)
	Solyc02g092420	Phototropic-responsive NPH3 family protein (AHRD V3.3 *** AT3G49900.1)
	Solyc03g093680	Mago nashi protein (AHRD V3.3 *** K4BIP4_SOLLC)
	Solyc03g033710	Peroxidase (AHRD V3.3 *** K4BFP3_SOLLC)
	Solyc03g078770	Glycosyltransferase (AHRD V3.3 *** K4BHV3_SOLLC)
	Solyc02g067890	S-adenosyl-L-methionine-dependent methyltransferases superfamily
	Solyc02g067970	Zinc finger family protein, putative (AHRD V3.3 *** A0A061EDJ4_THECC)
	Solyc02g088630	Hexosyltransferase (AHRD V3.3 *** K4BC18_SOLLC)
	Solyc02g078500	Stem-specific protein TSJT1, putative (AHRD V3.3 *** B9RZ68_RICCO)
	Solyc03g082420	Heat shock protein (AHRD V3.3 *** A9QVH3_9FABA)
	Solyc03g006700	Peroxidase (AHRD V3.3 *** K4BE93_SOLLC)
	Solyc03g026230	Protein DETOXIFICATION (AHRD V3.3 *** K4BF96_SOLLC)
	Solyc02g084830	Pentatricopeptide repeat-containing protein (AHRD V3.3 *** A0A103YGR3_CYNCS)
	Solyc02g090560	Calcium-transporting ATPase (AHRD V3.3 *** M5X6S2_PRUPE)
	Solyc03g117120	Nuclear pore complex Nup98-Nup96 (AHRD V3.3 *** A0A0B0P3R7_GOSAR)
	Solyc03g116790	Chaperone protein dnaJ (AHRD V3.3 *** A0A151SPS5_CAJCA)
	Solyc06g069560	AT-rich interactive domain-containing protein 2 (AHRD V3.3 ***
	Solyc06g060130	Eukaryotic aspartyl protease family protein (AHRD V3.3 *** AT4G33490.2)
	Solyc04g077510	Growth-regulating factor (AHRD V3.3 *** A0A072VEY4_MEDTR)
	Solyc03g115690	LOW QUALITY:Transmembrane protein, putative (AHRD V3.3 *** A0A072UQ71_MEDTR)
	Solyc06g053700	ATBET12, putative (AHRD V3.3 *** B9STJ3_RICCO)
	Solyc06g036110	LOW QUALITY:Calcium-dependent lipid-binding (CaLB domain) family
	Solyc04g076520	F-box family protein (AHRD V3.3 *** A0A061DJ93_THECC)
	Solyc05g055610	Met-10+ like family protein / kelch repeat-containing protein
	Solyc04g009600	TNF receptor-associated factor family protein (AHRD V3.3 ***
	Solyc06g062980	Small nuclear ribonucleoprotein family protein (AHRD V3.3 ***
	Solyc06g070900	TCP transcription factor 17
	Solyc06g066430	SUN-like protein 18
	Solyc05g050350	Cyclic nucleotide-gated channel (AHRD V3.3 *** A0A0K9PRG4_ZOSMR)
	Solyc05g055700	NADP-dependent alkenal double bond reductase (AHRD V3.3 *** I3SE71_MEDTR)
	Solyc06g069570	Soluble N-ethylmaleimide-sensitive factor adaptor protein (AHRD
	Solyc03g112900	Iron-sulfur cluster assembly protein (AHRD V3.3 *** K4BKE3_SOLLC)
	Solyc03g118680	Zinc finger protein (AHRD V3.3 *** W9RJ16_9ROSA)
	Solyc03g113220	Hypersensitive-induced response protein (AHRD V3.3 *** A6YGE4_CARPA)
	Solyc05g052480	Multiple inositol polyphosphate phosphatase 1 (AHRD V3.3 ***
	Solyc05g014240	Leucine-rich repeat protein kinase family protein (AHRD V3.3
	Solyc06g082750	50S ribosomal protein L17 (AHRD V3.3 *** A0A072UXJ8_MEDTR)
	Solyc06g083390	RPM1-interacting protein 4 (AHRD V3.3 *** B9GQK9_POPTR)
	Solyc04g074730	Arabinogalactan-protein (AHRD V3.3 *** Q40380_NICAL)
	Solyc06g075610	LOW QUALITY:Exocyst subunit exo70 family protein (AHRD V3.3 ***
	Solyc06g074420	Cytochrome P450 family protein (AHRD V3.3 *** B9HQW0_POPTR)
	Solyc03g111870	E3 ubiquitin-protein ligase RGLG2 (AHRD V3.3 *** A0A0B0PYM1_GOSAR)
	Solyc03g116320	TCP transcription factor 16
	Solyc06g068080	Coatomer subunit zeta-3 (AHRD V3.3 *** A0A1D1YYD5_9ARAE)
	Solyc06g066770	Kelch repeat-containing F-box family protein (AHRD V3.3 *** B9GEJ8_POPTR)
	Solyc04g064870	protein early flowering 2-like
	Solyc04g007330	HORMA domain-containing 1 (AHRD V3.3 *** A0A0B0NC02_GOSAR)
	Solyc03g115870	Thioredoxin (AHRD V3.3 *** A0A072UTZ5_MEDTR)
	Solyc06g071130	Zinc finger protein, putative (AHRD V3.3 *** B9R926_RICCO)
	Solyc03g097830	Poly (A) polymerase (AHRD V3.3 *** A0A0B0NTQ5_GOSAR)
	Solyc07g017770	Homogentisate phytyltransferase (AHRD V3.3 *** F1BPV8_SOLPN)
	Solyc08g062450	Heat-shock protein, putative (AHRD V3.3 *** B9RQT7_RICCO)
	Solyc08g079480	DUF1442 family protein (AHRD V3.3 *** G7KG71_MEDTR)
	Solyc08g074740	Poly [ADP-ribose] polymerase (AHRD V3.3 *** K4CMJ2_SOLLC)
	Solyc08g066310	Receptor-like protein kinase (AHRD V3.3 *** A0A0K9PZN1_ZOSMR)
	Solyc10g005030	Pseudo-response regulator 9 (AHRD V3.3 *** D0PPG9_CASSA)
	Solyc10g076270	Katanin p80 WD40 repeat-containing subunit B1 homolog (AHRD V3.3
	Solyc08g006900	60S ribosomal protein L32, putative (AHRD V3.3 *** B9T5H6_RICCO)
	Solyc08g062860	Mitochondrial substrate carrier family protein (AHRD V3.3 ***
	Solyc09g091600	Tetratricopeptide repeat-like superfamily protein (AHRD V3.3
	Solyc08g080340	Membrane bound O-acyl transferase family protein (AHRD V3.3 ***
	Solyc09g074370	Mitochondrial substrate carrier family protein (AHRD V3.3 ***
	Solyc09g090400	Translation initiation factor eIF-2B protein (AHRD V3.3 *** G7JWC0_MEDTR)
	Solyc08g067390	EG45-like domain containing protein (AHRD V3.3 *** A0A0B2PHN1_GLYSO)
	Solyc09g074040	Core-2/I-branching beta-1,6-N-acetylglucosaminyltransferase family
	Solyc10g084660	Actin depolymerizing factor, putative (AHRD V3.3 *** B9T4D2_RICCO)
	Solyc09g098330	Transducin/WD40 repeat-like superfamily protein (AHRD V3.3 ***
	Solyc07g021620	Pentatricopeptide repeat-containing protein (AHRD V3.3 *** A0A0B2S7U5_GLYSO)
	Solyc07g055780	Trichome birefringence-like protein (AHRD V3.3 *** G7IKB9_MEDTR)
	Solyc07g054060	Phospho-N-acetylmuramoyl-pentapeptide-transferase, putative (AHRD
	Solyc07g006350	Ankyrin repeat-containing protein, putative (AHRD V3.3 *** B9T4P9_RICCO)
	Solyc07g005910	zein-binding protein (Protein of unknown function, DUF593) (AHRD
	Solyc10g076400	Trichome birefringence-like protein (AHRD V3.3 *** G7JKP3_MEDTR)
	Solyc09g008940	AT hook motif DNA-binding family protein (AHRD V3.3 *** G7I9B1_MEDTR)
	Solyc08g006330	UDP-xylose phenolic glycosyltransferase
	Solyc08g077740	Leucine-rich repeat receptor-like protein kinase family protein
	Solyc08g082990	Oligopeptide transporter, putative (AHRD V3.3 *** B9RYS3_RICCO)
	Solyc10g084600	Plant protein 1589 of unknown function (AHRD V3.3 *** AT3G55240.1)
	Solyc08g081370	RING/U-box superfamily protein (AHRD V3.3 *** AT1G63840.1)
	Solyc09g074290	LOW QUALITY:Ankyrin repeat-containing protein (AHRD V3.3 ***
	Solyc11g069430	plasma membrane intrinsic protein 2.6
	Solyc12g088310	FAD/NAD(P)-binding oxidoreductase (AHRD V3.3 --* AT1G15140.3)
	Solyc11g069550	lysine ketoglutarate reductase trans-splicing protein (DUF707)
	Solyc11g061980	Glycosyltransferase (AHRD V3.3 *** K4D910_SOLLC)
	Solyc11g006470	Core-2/I-branching beta-1,6-N-acetylglucosaminyltransferase family
	Solyc12g013870	RNA-binding S4 domain-containing protein (AHRD V3.3 *** AT1G53120.1)
	Solyc12g056840	phosphopantothenate-cysteine ligase-like protein (AHRD V3.3 ***
	Solyc11g011620	UPF0678 fatty acid-binding protein-like protein (AHRD V3.3 ***
	Solyc11g011880	Protein kinase (AHRD V3.3 *** A9CM11_IPONI)
	Solyc12g009380	Ribosomal protein S17 (AHRD V3.3 *** U5FIK1_POPTR)
	Solyc11g032090	calcium/calcium/calmodulin-dependent Serine/Threonine-kinase
	Solyc12g099790	Calcium-dependent protein kinase, putative (AHRD V3.3 *** B9SJ93_RICCO)

## Sheet: CACGTA_ABRE
Category	QueryId	Description
ABA signaling	Solyc08g065410	Abscisic acid receptor (AHRD V3.3 *** G7IB92_MEDTR)
ABA signaling	Solyc07g062480	Serine/threonine-protein kinase (AHRD V3.3 *-* M1CRP0_SOLTU)
ABA signaling	Solyc02g088910	Ninja-family protein AFP2 (AHRD V3.3 *** A0A0B0PRX3_GOSAR)
ET signaling	Solyc08g077230	two-component response regulator-like APRR2-like
GA signaling	Solyc11g017440	Gibberellin-regulated family protein (AHRD V3.3 *** AT1G22690.3)
GA signaling	Solyc05g054170	GRAS family transcription factor (AHRD V3.3 *** G7JLR5_MEDTR)
IAA signaling	Solyc03g082520	Small auxin up-regulated RNA36
JA sig	Solyc07g054770	Wound-responsive family protein (AHRD V3.3 *** A0A061E3U8_THECC)
JA sig	Solyc07g054790	Wound-responsive family protein (AHRD V3.3 *** A0A061E3U8_THECC)
Oxygen signaling	Solyc03g113130	2-aminoethanethiol dioxygenase (AHRD V3.3 *** A0A0B0PVN9_GOSAR)
Oxygen signaling	Solyc07g042550	Sucrose synthase (AHRD V3.3 *** SUS2_SOLTU)
Oxygen signaling	Solyc09g009970	Rho GTPase-activating protein gacA (AHRD V3.3 *** A0A151TVS8_CAJCA)
Oxygen signaling	Solyc12g096220	Rop guanine nucleotide exchange factor, putative (AHRD V3.3 ***
Primary metabolism	Solyc03g083440	Glutamate synthase, putative (AHRD V3.3 *** B9RII5_RICCO)
Primary metabolism	Solyc04g009860	2-oxoglutarate (2OG) and Fe(II)-dependent oxygenase superfamily
Primary metabolism	Solyc08g077180	Pyruvate kinase (AHRD V3.3 *** K4CN78_SOLLC)
Primary metabolism	Solyc12g043020	Dihydroxy-acid dehydratase (AHRD V3.3 *** A0A1D1YZH9_9ARAE)
Primary metabolism	Solyc11g061980	Glycosyltransferase (AHRD V3.3 *** K4D910_SOLLC)
Primary metabolism	Solyc01g080410	Methionine sulfoxide reductase, putative (AHRD V3.3 *** B9RX37_RICCO)
Primary metabolism	Solyc03g005100	alpha/beta-Hydrolases superfamily protein (AHRD V3.3 *** AT3G27320.1)
Primary metabolism	Solyc07g054430	Glutamate formiminotransferase 1 (AHRD V3.3 *** B4F7V5_MAIZE)
Primary metabolism	Solyc08g068700	Tyramine n-hydroxycinnamoyl transferase (AHRD V3.3 *** Q5D8C0_CAPAN)
Primary metabolism	Solyc11g068430	Ferredoxin family protein (AHRD V3.3 *** B9HQ08_POPTR)
Secondary metabolism	Solyc01g080230	Endo-1,3-1,4-beta-d-glucanase, putative (AHRD V3.3 *** B9RSS4_RICCO)
Secondary metabolism	Solyc01g107910	Caffeoyl CoA O-methyltransferase (AHRD V3.3 *** A0A0S2UWA5_PETHY)
Secondary metabolism	Solyc02g090500	Phenylalanine ammonia-lyase (AHRD V3.3 --* D3K195_9ROSA)
Secondary metabolism	Solyc07g052120	Sesquiterpene synthase (AHRD V3.3 *-* G8H5N2_SOLHA)
Secondary metabolism	Solyc12g042460	4-coumarate--CoA ligase-like
Secondary metabolism	Solyc06g082000	PI-phospholipase C6
Secondary metabolism	Solyc07g054190	Riboflavin synthase alpha chain (AHRD V3.3 *** A0A0B0N493_GOSAR)
Secondary metabolism	Solyc11g007600	Cellulose synthase-like protein (AHRD V3.3 *** L0ASI8_POPTO)
Secondary metabolism	Solyc07g017770	Homogentisate phytyltransferase (AHRD V3.3 *** F1BPV8_SOLPN)
Stress signaling	Solyc06g074820	tonoplast intrinsic protein 1.1
Stress signaling	Solyc02g088180	NAC domain-containing protein (AHRD V3.3 *** A0A060A652_BOENI)
Stress signaling	Solyc05g015850	WRKY transcription factor 75
Stress signaling	Solyc04g014470	R2R3MYB transcription factor 20
Stress signaling	Solyc03g098320	Myb transcription factor (AHRD V3.3 *** A0A072UBN0_MEDTR)
Stress signaling	Solyc01g095130	E3 SUMO-protein ligase pli1 (AHRD V3.3 *-* A0A0B2RRT6_GLYSO)
Stress signaling	Solyc07g052670	bHLH transcription factor 053
	Solyc00g007300	Leucine-rich repeat-containing protein, putative (AHRD V3.3 ***
	Solyc01g006090	rRNA processing protein EBP2 (AHRD V3.3 *** B9ICW5_POPTR)
	Solyc01g009300	Kinase (AHRD V3.3 *** D7LMI5_ARALL)
	Solyc01g087560	Methyltransferase (AHRD V3.3 *** K4AYE6_SOLLC)
	Solyc01g081400	B3 domain-containing protein (AHRD V3.3 *** W9RFQ0_9ROSA)
	Solyc01g067860	Peroxidase (AHRD V3.3 *** K4AX34_SOLLC)
	Solyc01g066700	UDP-glucuronic acid decarboxylase 1 (AHRD V3.3 *** AT3G53520.1)
	Solyc01g109280	RING/U-box superfamily protein (AHRD V3.3 *** AT2G16090.4)
	Solyc01g107100	LOW QUALITY:beta-1,4-xylosidase (AHRD V3.3 *** AT3G19615.1)
	Solyc01g091050	Pectinesterase (AHRD V3.3 *** K4AZ45_SOLLC)
	Solyc01g094230	ATP synthase subunit c, chloroplastic (AHRD V3.3 --* ATPH_CHAGL)
	Solyc02g093910	Kelch repeat-containing protein family (AHRD V3.3 *** A0A151RD96_CAJCA)
	Solyc02g081210	Expansin (AHRD V3.3 *** Q9ZP33_SOLLC)
	Solyc02g069880	E3 ubiquitin-protein ligase (AHRD V3.3 *** M1BWA5_SOLTU)
	Solyc02g084590	GATA transcription factor (AHRD V3.3 *** K4BAX4_SOLLC)
	Solyc02g063030	LuxR family transcriptional regulator, putative (AHRD V3.3 ***
	Solyc03g033710	Peroxidase (AHRD V3.3 *** K4BFP3_SOLLC)
	Solyc02g093820	plant UBX domain-containing protein 1 (AHRD V3.3 *** AT3G27310.1)
	Solyc02g078220	LOW QUALITY:TSA: Wollemia nobilis Ref_Wollemi_Transcript_14910_3291
	Solyc03g078770	Glycosyltransferase (AHRD V3.3 *** K4BHV3_SOLLC)
	Solyc02g088630	Hexosyltransferase (AHRD V3.3 *** K4BC18_SOLLC)
	Solyc03g082420	Heat shock protein (AHRD V3.3 *** A9QVH3_9FABA)
	Solyc03g006700	Peroxidase (AHRD V3.3 *** K4BE93_SOLLC)
	Solyc03g026290	Post-GPI attachment-like factor-protein (AHRD V3.3 *** A0A072UAB4_MEDTR)
	Solyc03g031790	Oligosaccharyltransferase complex/magnesium transporter family
	Solyc02g081050	Receptor protein kinase, putative (AHRD V3.3 *** B9RXG1_RICCO)
	Solyc02g090560	Calcium-transporting ATPase (AHRD V3.3 *** M5X6S2_PRUPE)
	Solyc02g089490	Plant Tudor-like RNA-binding protein (AHRD V3.3 --* AT4G32440.3)
	Solyc03g006810	Peroxidase (AHRD V3.3 *** K4BEA4_SOLLC)
	Solyc03g044600	multidrug resistance-associated protein 6 (AHRD V3.3 --* AT3G21250.6)
	Solyc02g082920	acidic extracellular 26 kD chitinase
	Solyc03g117120	Nuclear pore complex Nup98-Nup96 (AHRD V3.3 *** A0A0B0P3R7_GOSAR)
	Solyc04g008150	Disease resistance protein (AHRD V3.3 *** A0A118JXS4_CYNCS)
	Solyc06g069560	AT-rich interactive domain-containing protein 2 (AHRD V3.3 ***
	Solyc04g054500	metal ion binding protein
	Solyc06g072220	Kunitz trypsin inhibitor (AHRD V3.3 *** B8Y888_TOBAC)
	Solyc06g036110	LOW QUALITY:Calcium-dependent lipid-binding (CaLB domain) family
	Solyc06g082620	LOW QUALITY:RNA-binding KH domain-containing protein (AHRD V3.3
	Solyc04g076520	F-box family protein (AHRD V3.3 *** A0A061DJ93_THECC)
	Solyc05g014510	Ankyrin repeat-containing protein, putative (AHRD V3.3 *** B9RMN1_RICCO)
	Solyc05g018210	Alpha/beta-Hydrolases superfamily protein (AHRD V3.3 *** A0A061GMG4_THECC)
	Solyc05g055610	Met-10+ like family protein / kelch repeat-containing protein
	Solyc05g055610	Met-10+ like family protein / kelch repeat-containing protein
	Solyc04g009600	TNF receptor-associated factor family protein (AHRD V3.3 ***
	Solyc06g069430	FRUITFULL-like MADS-box 1
	Solyc06g062980	Small nuclear ribonucleoprotein family protein (AHRD V3.3 ***
	Solyc06g066430	SUN-like protein 18
	Solyc05g050350	Cyclic nucleotide-gated channel (AHRD V3.3 *** A0A0K9PRG4_ZOSMR)
	Solyc06g069570	Soluble N-ethylmaleimide-sensitive factor adaptor protein (AHRD
	Solyc05g053760	Chaperone protein DNAj, putative (AHRD V3.3 *** B9SYM1_RICCO)
	Solyc04g074270	Leucine-rich repeat-containing protein (AHRD V3.3 *** A0A103XBY7_CYNCS)
	Solyc06g075100	Glycosyl transferase, family 2 (AHRD V3.3 *** A0A124SHF0_CYNCS)
	Solyc03g113220	Hypersensitive-induced response protein (AHRD V3.3 *** A6YGE4_CARPA)
	Solyc05g052480	Multiple inositol polyphosphate phosphatase 1 (AHRD V3.3 ***
	Solyc05g014240	Leucine-rich repeat protein kinase family protein (AHRD V3.3
	Solyc06g082750	50S ribosomal protein L17 (AHRD V3.3 *** A0A072UXJ8_MEDTR)
	Solyc06g083390	RPM1-interacting protein 4 (AHRD V3.3 *** B9GQK9_POPTR)
	Solyc03g116970	Sister chromatid cohesion PDS5 B-B (AHRD V3.3 *-* A0A0B0PPN5_GOSAR)
	Solyc04g074730	Arabinogalactan-protein (AHRD V3.3 *** Q40380_NICAL)
	Solyc06g075610	LOW QUALITY:Exocyst subunit exo70 family protein (AHRD V3.3 ***
	Solyc05g055440	Histone H2B (AHRD V3.3 *** K4C2M0_SOLLC)
	Solyc04g011340	WAT1-related protein (AHRD V3.3 *** K4BPI9_SOLLC)
	Solyc06g068080	Coatomer subunit zeta-3 (AHRD V3.3 *** A0A1D1YYD5_9ARAE)
	Solyc04g064870	protein early flowering 2-like
	Solyc04g077860	Sigma factor sigb regulation protein rsbq, putative (AHRD V3.3
	Solyc04g007330	HORMA domain-containing 1 (AHRD V3.3 *** A0A0B0NC02_GOSAR)
	Solyc06g066520	LOW QUALITY:Avr9/Cf-9 rapidly elicited protein 146 (AHRD V3.3
	Solyc03g123860	Receptor-like protein kinase INRPK1c
	Solyc06g071130	Zinc finger protein, putative (AHRD V3.3 *** B9R926_RICCO)
	Solyc03g097830	Poly (A) polymerase (AHRD V3.3 *** A0A0B0NTQ5_GOSAR)
	Solyc07g041070	hydroxyproline-rich glycoprotein family protein (AHRD V3.3 ***
	Solyc08g074740	Poly [ADP-ribose] polymerase (AHRD V3.3 *** K4CMJ2_SOLLC)
	Solyc08g066310	Receptor-like protein kinase (AHRD V3.3 *** A0A0K9PZN1_ZOSMR)
	Solyc09g098110	bHLH transcription factor 092
	Solyc10g076270	Katanin p80 WD40 repeat-containing subunit B1 homolog (AHRD V3.3
	Solyc07g065320	ABC subfamily C transporter (AHRD V3.3 *** A0A0D3RBU8_WHEAT)
	Solyc08g016170	3-oxoacyl-[acyl-carrier-protein] synthase (AHRD V3.3 *** A0A0V0IG10_SOLCH)
	Solyc09g091600	Tetratricopeptide repeat-like superfamily protein (AHRD V3.3
	Solyc09g074370	Mitochondrial substrate carrier family protein (AHRD V3.3 ***
	Solyc10g054030	RING/U-box superfamily protein (AHRD V3.3 *** AT4G39140.5)
	Solyc08g006870	Phototropic-responsive NPH3 family protein (AHRD V3.3 *** G7I878_MEDTR)
	Solyc08g062340	Heat-shock protein, putative (AHRD V3.3 *** B9RQT7_RICCO)
	Solyc07g065500	CCAAT-binding transcription factor
	Solyc09g090400	Translation initiation factor eIF-2B protein (AHRD V3.3 *** G7JWC0_MEDTR)
	Solyc10g084660	Actin depolymerizing factor, putative (AHRD V3.3 *** B9T4D2_RICCO)
	Solyc10g044470	Chloride channel protein (AHRD V3.3 *** M1AL73_SOLTU)
	Solyc10g044470	Chloride channel protein (AHRD V3.3 *** M1AL73_SOLTU)
	Solyc09g098330	Transducin/WD40 repeat-like superfamily protein (AHRD V3.3 ***
	Solyc10g080010	Glycosyltransferase (AHRD V3.3 *** Q5QPZ6_MEDTR)
	Solyc07g021620	Pentatricopeptide repeat-containing protein (AHRD V3.3 *** A0A0B2S7U5_GLYSO)
	Solyc08g082920	ORMDL family protein (AHRD V3.3 *** AT5G42000.1)
	Solyc09g009700	GDSL esterase/lipase (AHRD V3.3 *** V5K506_GOSHI)
	Solyc09g008940	AT hook motif DNA-binding family protein (AHRD V3.3 *** G7I9B1_MEDTR)
	Solyc07g053730	Nucleolar GTP-binding protein 1 (AHRD V3.3 *** K4CFR8_SOLLC)
	Solyc07g053730	Nucleolar GTP-binding protein 1 (AHRD V3.3 *** K4CFR8_SOLLC)
	Solyc09g010360	WAT1-related protein (AHRD V3.3 *** K4CR63_SOLLC)
	Solyc10g008280	Protein kinase superfamily protein (AHRD V3.3 *** AT1G53050.2)
	Solyc10g008280	Protein kinase superfamily protein (AHRD V3.3 *** AT1G53050.2)
	Solyc08g077060	Zinc finger, LSD1-type (AHRD V3.3 *** A0A103XQX8_CYNCS)
	Solyc08g082990	Oligopeptide transporter, putative (AHRD V3.3 *** B9RYS3_RICCO)
	Solyc08g081370	RING/U-box superfamily protein (AHRD V3.3 *** AT1G63840.1)
	Solyc09g074290	LOW QUALITY:Ankyrin repeat-containing protein (AHRD V3.3 ***
	Solyc08g081830	Intracellular protein transporter USO1-like protein (AHRD V3.3
	Solyc11g069430	plasma membrane intrinsic protein 2.6
	Solyc12g005950	COP1 homolog
	Solyc10g086280	Heavy metal transport/detoxification superfamily protein (AHRD
	Solyc12g088310	FAD/NAD(P)-binding oxidoreductase (AHRD V3.3 --* AT1G15140.3)
	Solyc12g005450	Kinase family protein (AHRD V3.3 *** D7LY50_ARALL)
	Solyc11g006470	Core-2/I-branching beta-1,6-N-acetylglucosaminyltransferase family
	Solyc12g056840	phosphopantothenate-cysteine ligase-like protein (AHRD V3.3 ***
	Solyc11g011880	Protein kinase (AHRD V3.3 *** A9CM11_IPONI)
	Solyc11g064790	signal peptide peptidase (AHRD V3.3 *** AT2G03120.1)
	Solyc12g096030	LOW QUALITY:Mitochondrial carrier protein (AHRD V3.3 *** F8WLA3_CITUN)
	Solyc11g030720	NADP-dependent alkenal double bond reductase (AHRD V3.3 *** A0A072TLD0_MEDTR)
	Solyc11g062260	E3 ubiquitin ligase BIG brother-like protein (AHRD V3.3 *** G7JDP3_MEDTR)
	Solyc12g096810	LETM1 and EF-hand domain-containing protein 1 (AHRD V3.3 ***
	Solyc12g009380	Ribosomal protein S17 (AHRD V3.3 *** U5FIK1_POPTR)
	Solyc12g016190	High mobility group family (AHRD V3.3 *** A0A061F3D5_THECC)
	Solyc12g099790	Calcium-dependent protein kinase, putative (AHRD V3.3 *** B9SJ93_RICCO)

## Sheet: CACGTG_Gbox
Category	QueryId	Description
ABA signaling	Solyc06g050500	Abscisic acid receptor (AHRD V3.3 *** G7KT83_MEDTR)
ABA signaling	Solyc02g088910	Ninja-family protein AFP2 (AHRD V3.3 *** A0A0B0PRX3_GOSAR)
GA signaling	Solyc05g054170	GRAS family transcription factor (AHRD V3.3 *** G7JLR5_MEDTR)
GA signaling	Solyc07g063940	SCARECROW
JA signaling	Solyc01g099200	Lipoxygenase (AHRD V3.3 *** A8W7J7_CAMSI)
JA signaling	Solyc07g042170	Jasmonate-zim-domain protein (AHRD V3.3 *** A0A167V6B7_CAMSI)
JA signaling	Solyc07g054770	Wound-responsive family protein (AHRD V3.3 *** A0A061E3U8_THECC)
Oxygen signaling	Solyc07g042550	Sucrose synthase (AHRD V3.3 *** SUS2_SOLTU)
Primary metabolism	Solyc03g083440	Glutamate synthase, putative (AHRD V3.3 *** B9RII5_RICCO)
Primary metabolism	Solyc04g025530	glutamate decarboxylase (AHRD V3.3 *** AT5G17330.1)
Primary metabolism	Solyc06g069400	Isoaspartyl peptidase/L-asparaginase (AHRD V3.3 *** ASPG_LUPLU)
Primary metabolism	Solyc03g113900	alpha-1,2-Mannosidase (AHRD V3.3 *** K4BKP2_SOLLC)
Primary metabolism	Solyc04g078460	L-asparaginase (AHRD V3.3 *** Q84L89_SOYBN)
Primary metabolism	Solyc01g111760	ATP synthase subunit beta vacuolar, putative (AHRD V3.3 *-* B9R8F3_RICCO)
Primary metabolism	Solyc03g083770	Plant invertase/pectin methylesterase inhibitor superfamily protein
Primary metabolism	Solyc02g070490	Alpha/beta hydrolase, putative (AHRD V3.3 *** B9RYL3_RICCO)
Primary metabolism	Solyc12g088310	FAD/NAD(P)-binding oxidoreductase (AHRD V3.3 --* AT1G15140.3)
Primary metabolism	Solyc11g068430	Ferredoxin family protein (AHRD V3.3 *** B9HQ08_POPTR)
Primary metabolism	Solyc11g007030	alpha/beta-Hydrolases superfamily protein (AHRD V3.3 *** AT2G36290.1)
Secondary metabolism	Solyc02g080620	Arogenate dehydratase (AHRD V3.3 *** K4B9T3_SOLLC)
Secondary metabolism	Solyc02g093270	caffeoyl-CoA O-methyltransferase
Secondary metabolism	Solyc06g007120	PI-phospholipase C4
Secondary metabolism	Solyc05g041200	4-hydroxyphenylpyruvate dioxygenase (AHRD V3.3 *** K4C0A1_SOLLC)
Secondary metabolism	Solyc08g080130	phospholipase PLDb1
Secondary metabolism	Solyc12g005350	Dihydroflavonol 4-reductase-like protein (AHRD V3.3 *** A0A072UNZ6_MEDTR)
Secondary metabolism	Solyc01g094500	Riboflavin biosynthesis protein RibD (AHRD V3.3 *** W9R4Z5_9ROSA)
Secondary metabolism	Solyc02g067890	S-adenosyl-L-methionine-dependent methyltransferases superfamily
Stress signaling	Solyc02g088180	NAC domain-containing protein (AHRD V3.3 *** A0A060A652_BOENI)
Stress signaling	Solyc03g098320	Myb transcription factor (AHRD V3.3 *** A0A072UBN0_MEDTR)
Stress signaling	Solyc12g011200	WRKY transcription factor 28
Stress signaling	Solyc02g080890	WRKY transcription factor 6
Stress signaling	Solyc06g071780	Dehydration-induced 19-like protein (AHRD V3.3 *** E3T7S4_GOSHI)
Stress signaling	Solyc06g074820	tonoplast intrinsic protein 1.1
	Solyc01g009300	Kinase (AHRD V3.3 *** D7LMI5_ARALL)
	Solyc01g079960	Eukaryotic aspartyl protease family protein (AHRD V3.3 *** AT1G03220.1)
	Solyc01g081420	Serrate RNA effector molecule (AHRD V3.3 *-* A0A1D1Y9V9_9ARAE)
	Solyc01g111560	Rac-like GTP-binding protein (AHRD V3.3 *** Q1PCH8_SOLCH)
	Solyc01g106170	AGAMOUS-like MADS-box transcription factor (AHRD V3.3 *-* Q84LE8_GINBI)
	Solyc01g088820	LOW QUALITY:Transcription factor, putative (AHRD V3.3 *** B9SKE7_RICCO)
	Solyc01g091740	U-box domain-containing protein 3 (AHRD V3.3 *** A0A0B2R036_GLYSO)
	Solyc01g094720	Phosphate transporter (AHRD V3.3 *** A0A0B5WYA8_MANES)
	Solyc01g091620	Kinase family protein (AHRD V3.3 *** D7M6L5_ARALL)
	Solyc01g105300	Metacaspase-1 (AHRD V3.3 *-* A0A0B2R4L3_GLYSO)
	Solyc01g105410	Phosphate-induced protein 1 (AHRD V3.3 *** A0A103YKN4_CYNCS)
	Solyc02g090980	MAP kinase kinase kinase 22
	Solyc03g083210	Defective in meristem silencing 3 (AHRD V3.3 *** A0A061G2F1_THECC)
	Solyc02g092070	Growth-regulating factor (AHRD V3.3 *** A0A072VEY4_MEDTR)
	Solyc03g083470	Receptor-like kinase (AHRD V3.3 *** A0A072VF58_MEDTR)
	Solyc02g079250	3'(2'),5'-bisphosphate nucleotidase-like protein (AHRD V3.3 ***
	Solyc03g094160	metacaspase 1 (AHRD V3.3 *** AT1G02170.1),Pfam:PF00656
	Solyc03g026290	Post-GPI attachment-like factor-protein (AHRD V3.3 *** A0A072UAB4_MEDTR)
	Solyc03g026230	Protein DETOXIFICATION (AHRD V3.3 *** K4BF96_SOLLC)
	Solyc03g083480	Membrane receptor-like protein 1 (AHRD V3.3 *** B3TJG2_CAPAN)
	Solyc03g117120	Nuclear pore complex Nup98-Nup96 (AHRD V3.3 *** A0A0B0P3R7_GOSAR)
	Solyc03g116790	Chaperone protein dnaJ (AHRD V3.3 *** A0A151SPS5_CAJCA)
	Solyc06g069560	AT-rich interactive domain-containing protein 2 (AHRD V3.3 ***
	Solyc06g069560	AT-rich interactive domain-containing protein 2 (AHRD V3.3 ***
	Solyc06g060130	Eukaryotic aspartyl protease family protein (AHRD V3.3 *** AT4G33490.2)
	Solyc04g077510	Growth-regulating factor (AHRD V3.3 *** A0A072VEY4_MEDTR)
	Solyc03g115690	LOW QUALITY:Transmembrane protein, putative (AHRD V3.3 *** A0A072UQ71_MEDTR)
	Solyc06g053700	ATBET12, putative (AHRD V3.3 *** B9STJ3_RICCO)
	Solyc04g009600	TNF receptor-associated factor family protein (AHRD V3.3 ***
	Solyc06g070900	TCP transcription factor 17
	Solyc04g082290	At1g76250 (AHRD V3.3 *-* Q8GX25_ARATH)
	Solyc05g055700	NADP-dependent alkenal double bond reductase (AHRD V3.3 *** I3SE71_MEDTR)
	Solyc03g120260	Coatomer beta subunit, putative (AHRD V3.3 *-* B9SQC0_RICCO)
	Solyc05g052480	Multiple inositol polyphosphate phosphatase 1 (AHRD V3.3 ***
	Solyc05g014240	Leucine-rich repeat protein kinase family protein (AHRD V3.3
	Solyc05g013570	Phototropic-responsive NPH3 family protein (AHRD V3.3 *** AT1G67900.6)
	Solyc04g074730	Arabinogalactan-protein (AHRD V3.3 *** Q40380_NICAL)
	Solyc03g111870	E3 ubiquitin-protein ligase RGLG2 (AHRD V3.3 *** A0A0B0PYM1_GOSAR)
	Solyc03g116320	TCP transcription factor 16
	Solyc06g066770	Kelch repeat-containing F-box family protein (AHRD V3.3 *** B9GEJ8_POPTR)
	Solyc04g064870	protein early flowering 2-like
	Solyc05g054310	eukaryotic translation initiation factor 2 gamma subunit (AHRD
	Solyc07g041070	hydroxyproline-rich glycoprotein family protein (AHRD V3.3 ***
	Solyc08g081190	plasma membrane intrinsic protein 1.5
	Solyc08g074740	Poly [ADP-ribose] polymerase (AHRD V3.3 *** K4CMJ2_SOLLC)
	Solyc08g006900	60S ribosomal protein L32, putative (AHRD V3.3 *** B9T5H6_RICCO)
	Solyc09g091600	Tetratricopeptide repeat-like superfamily protein (AHRD V3.3
	Solyc08g069180	Kinase (AHRD V3.3 *** D7LHK4_ARALL)
	Solyc09g074370	Mitochondrial substrate carrier family protein (AHRD V3.3 ***
	Solyc10g054030	RING/U-box superfamily protein (AHRD V3.3 *** AT4G39140.5)
	Solyc10g084660	Actin depolymerizing factor, putative (AHRD V3.3 *** B9T4D2_RICCO)
	Solyc09g075820	Sugar transporter protein 2
	Solyc07g055780	Trichome birefringence-like protein (AHRD V3.3 *** G7IKB9_MEDTR)
	Solyc07g005910	zein-binding protein (Protein of unknown function, DUF593) (AHRD
	Solyc09g008940	AT hook motif DNA-binding family protein (AHRD V3.3 *** G7I9B1_MEDTR)
	Solyc08g005610	xyloglucan endotransglucosylase-hydrolase 5
	Solyc08g077740	Leucine-rich repeat receptor-like protein kinase family protein
	Solyc07g008100	Histone acetyltransferase (AHRD V3.3 *** A0A0B0NK56_GOSAR)
	Solyc10g084600	Plant protein 1589 of unknown function (AHRD V3.3 *** AT3G55240.1)
	Solyc12g013870	RNA-binding S4 domain-containing protein (AHRD V3.3 *** AT1G53120.1)
	Solyc11g011620	UPF0678 fatty acid-binding protein-like protein (AHRD V3.3 ***
	Solyc11g011880	Protein kinase (AHRD V3.3 *** A9CM11_IPONI)
	Solyc12g096030	LOW QUALITY:Mitochondrial carrier protein (AHRD V3.3 *** F8WLA3_CITUN)
	Solyc12g010430	LOW QUALITY:NHL domain protein (AHRD V3.3 --* AT3G01430.1)

## Sheet: GTCATA_Wbox
Category	QueryId	Description
ABA signaling	Solyc05g055530	Serine/threonine protein phosphatase 2A regulatory subunit B
ABA signaling	Solyc08g065410	Abscisic acid receptor (AHRD V3.3 *** G7IB92_MEDTR)
ABA signaling	Solyc07g064310	Protein phosphatase 2C family protein (AHRD V3.3 *** AT4G16580.1)
ABA signaling	Solyc07g062480	Serine/threonine-protein kinase (AHRD V3.3 *-* M1CRP0_SOLTU)
ABA signaling	Solyc08g059730	Serine/threonine-protein kinase (AHRD V3.3 *** K4CKL7_SOLLC)
ABA signaling	Solyc07g053100	Serine/threonine-protein kinase (AHRD V3.3 *** U5FEZ9_POPTR)
ET signaling	Solyc02g077370	Ethylene Response Factor C.5
ET signaling	Solyc03g113130	2-aminoethanethiol dioxygenase (AHRD V3.3 *** A0A0B0PVN9_GOSAR)
ET signaling	Solyc08g077230	two-component response regulator-like APRR2-like
GA signaling	Solyc07g063940	SCARECROW
JA signaling	Solyc10g080690	Patatin (AHRD V3.3 *** K4D2V9_SOLLC)
JA signaling	Solyc07g054770	Wound-responsive family protein (AHRD V3.3 *** A0A061E3U8_THECC)
JA signaling	Solyc07g054790	Wound-responsive family protein (AHRD V3.3 *** A0A061E3U8_THECC)
JA signaling	Solyc07g042170	Jasmonate-zim-domain protein (AHRD V3.3 *** A0A167V6B7_CAMSI)
JA signaling	Solyc10g024370	Phospholipase D (AHRD V3.3 *** K4CZ56_SOLLC)
Oxygen signaling	Solyc09g009970	Rho GTPase-activating protein gacA (AHRD V3.3 *** A0A151TVS8_CAJCA)
Oxygen signaling	Solyc12g096220	Rop guanine nucleotide exchange factor, putative (AHRD V3.3 ***
Primary metabolism	Solyc01g056580	L-aspartate oxidase (AHRD V3.3 *** K4DCY8_SOLLC)
Primary metabolism	Solyc01g059880	ATP-citrate synthase, putative (AHRD V3.3 *** B9RZR0_RICCO)
Primary metabolism	Solyc01g094230	ATP synthase subunit c, chloroplastic (AHRD V3.3 --* ATPH_CHAGL)
Primary metabolism	Solyc01g108070	Class I glutamine amidotransferase-like superfamily protein isoform
Primary metabolism	Solyc02g063220	Mannose-6-phosphate isomerase (AHRD V3.3 *** K4B6K7_SOLLC)
Primary metabolism	Solyc03g006560	alpha/beta-Hydrolases superfamily protein (AHRD V3.3 *** AT1G11090.1)
Primary metabolism	Solyc02g085520	Adenylosuccinate synthetase, chloroplastic (AHRD V3.3 *** PURA_SOLBU)
Primary metabolism	Solyc03g005100	alpha/beta-Hydrolases superfamily protein (AHRD V3.3 *** AT3G27320.1)
Primary metabolism	Solyc03g083440	Glutamate synthase, putative (AHRD V3.3 *** B9RII5_RICCO)
Primary metabolism	Solyc02g091770	Starch synthase, chloroplastic/amyloplastic (AHRD V3.3 *-* V7CL87_PHAVU)
Primary metabolism	Solyc02g070490	Alpha/beta hydrolase, putative (AHRD V3.3 *** B9RYL3_RICCO)
Primary metabolism	Solyc05g018210	Alpha/beta-Hydrolases superfamily protein (AHRD V3.3 *** A0A061GMG4_THECC)
Primary metabolism	Solyc03g114460	Acetyl-coenzyme A synthetase (AHRD V3.3 *** A0A151TDT7_CAJCA)
Primary metabolism	Solyc04g009860	2-oxoglutarate (2OG) and Fe(II)-dependent oxygenase superfamily
Primary metabolism	Solyc09g008560	2-oxoglutarate (2OG) and Fe(II)-dependent oxygenase superfamily
Primary metabolism	Solyc07g054430	Glutamate formiminotransferase 1 (AHRD V3.3 *** B4F7V5_MAIZE)
Primary metabolism	Solyc10g075170	Aspartate aminotransferase (AHRD V3.3 *-* A0A067JJ16_JATCU)
Primary metabolism	Solyc11g007030	alpha/beta-Hydrolases superfamily protein (AHRD V3.3 *** AT2G36290.1)
Primary metabolism	Solyc11g017250	Dihydrolipoamide acetyltransferase component of pyruvate dehydrogenase
Primary metabolism	Solyc11g068430	Ferredoxin family protein (AHRD V3.3 *** B9HQ08_POPTR)
Secondary metabolism	Solyc01g090700	3-hydroxyisobutyryl-CoA hydrolase-like protein (AHRD V3.3 ***
Secondary metabolism	Solyc01g107910	Caffeoyl CoA O-methyltransferase (AHRD V3.3 *** A0A0S2UWA5_PETHY)
Secondary metabolism	Solyc03g031860	Phytoene synthase 1
Secondary metabolism	Solyc06g082530	cinnamate-4-hydroxylase (AHRD V3.3 *-* AT2G30490.1)
Secondary metabolism	Solyc03g114300	4-hydroxybenzoate polyprenyltransferase, mitochondrial (AHRD
Secondary metabolism	Solyc04g074950	dihydrofolate reductase (AHRD V3.3 *** AT4G24380.1)
Secondary metabolism	Solyc08g081010	gamma-glutamylcysteine synthetase 1
Secondary metabolism	Solyc07g054190	Riboflavin synthase alpha chain (AHRD V3.3 *** A0A0B0N493_GOSAR)
Secondary metabolism	Solyc10g005060	Caffeic acid O-methyltransferase (AHRD V3.3 *** A0A072TEU0_MEDTR)
Secondary metabolism	Solyc08g066720	Carotenoid cleavage dioxygenase (AHRD V3.3 *** B6UEM5_MAIZE)
Secondary metabolism	Solyc08g014240	Isopropylmalate synthase (AHRD V3.3 *** A0A0G2T9V8_SOLPN)
Secondary metabolism	Solyc12g042460	4-coumarate--CoA ligase-like
Secondary metabolism	Solyc12g011160	3-hydroxyisobutyryl-CoA hydrolase-like protein (AHRD V3.3 ***
Secondary metabolism	Solyc12g005350	Dihydroflavonol 4-reductase-like protein (AHRD V3.3 *** A0A072UNZ6_MEDTR)
stress signaling	Solyc01g111580	BZIP transcription factor (AHRD V3.3 *** B7FIL7_MEDTR)
stress signaling	Solyc01g095130	E3 SUMO-protein ligase pli1 (AHRD V3.3 *-* A0A0B2RRT6_GLYSO)
stress signaling	Solyc02g079920	C2H2-like zinc finger protein (AHRD V3.3 *** G7JF39_MEDTR)
stress signaling	Solyc05g015850	WRKY transcription factor 75
stress signaling	Solyc03g098320	Myb transcription factor (AHRD V3.3 *** A0A072UBN0_MEDTR)
stress signaling	Solyc04g005170	BZip transcription factor (AHRD V3.3 *** Q9AT29_PHAVU)
stress signaling	Solyc04g079940	NAC domain-containing protein (AHRD V3.3 *** A0A060A1D2_BOENI)
stress signaling	Solyc06g071780	Dehydration-induced 19-like protein (AHRD V3.3 *** E3T7S4_GOSHI)
stress signaling	Solyc03g116100	R2R3MYB transcription factor 31
stress signaling	Solyc07g052670	bHLH transcription factor 053
stress signaling	Solyc08g076310	ERD (Early-responsive to dehydration stress) family protein (AHRD
stress signaling	Solyc10g076920	BZIP transcription factor (AHRD V3.3 *** A0A0K2JKR5_GOSHI)
stress signaling	Solyc10g011910	WRKY transcription factor 25
stress signaling	Solyc12g011200	WRKY transcription factor 28
	Solyc00g007300	Leucine-rich repeat-containing protein, putative (AHRD V3.3 ***
	Solyc00g048510	Phloem protein 2 (AHRD V3.3 *** D0R6I7_MALDO)
	Solyc01g005020	plasmalemma Na+/H+ antiporter
	Solyc01g009300	Kinase (AHRD V3.3 *** D7LMI5_ARALL)
	Solyc01g007140	ARM repeat superfamily protein (AHRD V3.3 *** AT5G06350.2)
	Solyc01g087560	Methyltransferase (AHRD V3.3 *** K4AYE6_SOLLC)
	Solyc01g079950	Xyloglucan-specific endoglucanase inhibitor protein 2 (AHRD V3.3
	Solyc01g079940	Eukaryotic aspartyl protease family protein (AHRD V3.3 *** AT1G03220.1)
	Solyc01g087980	LOW QUALITY:BPS1, putative (AHRD V3.3 *** A0A072TVX0_MEDTR)
	Solyc01g079960	Eukaryotic aspartyl protease family protein (AHRD V3.3 *** AT1G03220.1)
	Solyc01g073830	LOW QUALITY:Cysteine/Histidine-rich C1 domain family protein
	Solyc01g080230	Endo-1,3-1,4-beta-d-glucanase, putative (AHRD V3.3 *** B9RSS4_RICCO)
	Solyc01g057270	Calmodulin-binding transcription activator (AHRD V3.3 *-* A0A072TUJ0_MEDTR)
	Solyc01g090890	SPX domain-containing protein (AHRD V3.3 *** D7LBV7_ARALL)
	Solyc01g109140	divinyl ether synthase
	Solyc01g096280	Cytochrome P450 (AHRD V3.3 *** F4YF83_9APIA)
	Solyc01g111840	Major facilitator superfamily protein (AHRD V3.3 *** AT5G42210.2)
	Solyc01g112220	Kinase family protein (AHRD V3.3 *** U5GGQ9_POPTR)
	Solyc01g100390	Pyrophosphate-energized vacuolar membrane proton pump (AHRD V3.3
	Solyc01g109280	RING/U-box superfamily protein (AHRD V3.3 *** AT2G16090.4)
	Solyc01g094720	Phosphate transporter (AHRD V3.3 *** A0A0B5WYA8_MANES)
	Solyc01g097330	BZIP transcription factor (AHRD V3.3 *** Q93YM7_TOBAC)
	Solyc01g091100	LOW QUALITY:Plant invertase/pectin methylesterase inhibitor (AHRD
	Solyc01g104110	11S globulin seed storage protein 2 (AHRD V3.3 *** A0A0B2RJF9_GLYSO)
	Solyc01g091620	Kinase family protein (AHRD V3.3 *** D7M6L5_ARALL)
	Solyc01g111620	high-affinity nickel-transport family protein (AHRD V3.3 ***
	Solyc01g110510	ENTH/VHS family protein (AHRD V3.3 *** A0A061GXX0_THECC)
	Solyc01g111350	Nodulin-like / Major Facilitator Superfamily protein (AHRD V3.3
	Solyc01g107180	Phototropic-responsive NPH3 family protein (AHRD V3.3 *** B9HMY5_POPTR)
	Solyc01g096740	Protein zinc induced facilitator-like 1 (AHRD V3.3 *** A0A0B0NBA1_GOSAR)
	Solyc01g105410	Phosphate-induced protein 1 (AHRD V3.3 *** A0A103YKN4_CYNCS)
	Solyc02g088120	RNA-binding KH domain protein (AHRD V3.3 *-* G7KKX1_MEDTR)
	Solyc03g078620	LOW QUALITY:Nitric oxide synthase-interacting protein, putative
	Solyc02g086460	A-kinase anchor-like protein (AHRD V3.3 --* AT5G40450.2)
	Solyc02g083170	F-box protein (AHRD V3.3 *** G7LA96_MEDTR)
	Solyc02g079230	Vesicle-associated 4-2-like protein (AHRD V3.3 *** A0A0B0MUH3_GOSAR)
	Solyc02g084590	GATA transcription factor (AHRD V3.3 *** K4BAX4_SOLLC)
	Solyc02g081680	Nucleolar complex protein 2 like (AHRD V3.3 *** A0A0B2RJJ2_GLYSO)
	Solyc02g063030	LuxR family transcriptional regulator, putative (AHRD V3.3 ***
	Solyc03g006070	Kinase family protein (AHRD V3.3 *** D7M6L5_ARALL)
	Solyc02g079760	basic helix-loop-helix (bHLH) DNA-binding superfamily protein
	Solyc02g093630	transmembrane protein (AHRD V3.3 *** AT5G40640.1)
	Solyc02g081830	Haloacid dehalogenase-like hydrolase domain-containing protein
	Solyc03g083210	Defective in meristem silencing 3 (AHRD V3.3 *** A0A061G2F1_THECC)
	Solyc02g092070	Growth-regulating factor (AHRD V3.3 *** A0A072VEY4_MEDTR)
	Solyc02g076780	MAP kinase kinase kinase 17
	Solyc02g092420	Phototropic-responsive NPH3 family protein (AHRD V3.3 *** AT3G49900.1)
	Solyc03g093680	Mago nashi protein (AHRD V3.3 *** K4BIP4_SOLLC)
	Solyc03g033710	Peroxidase (AHRD V3.3 *** K4BFP3_SOLLC)
	Solyc02g093820	plant UBX domain-containing protein 1 (AHRD V3.3 *** AT3G27310.1)
	Solyc02g078220	LOW QUALITY:TSA: Wollemia nobilis Ref_Wollemi_Transcript_14910_3291
	Solyc03g083470	Receptor-like kinase (AHRD V3.3 *** A0A072VF58_MEDTR)
	Solyc02g079250	3'(2'),5'-bisphosphate nucleotidase-like protein (AHRD V3.3 ***
	Solyc02g067530	Prolyl 4-hydroxylase alpha subunit, putative (AHRD V3.3 *** B9RUJ2_RICCO)
	Solyc02g067970	Zinc finger family protein, putative (AHRD V3.3 *** A0A061EDJ4_THECC)
	Solyc03g034110	Homeobox-leucine zipper family protein (AHRD V3.3 *** B9MXR7_POPTR)
	Solyc03g083500	DUF1442 family protein (AHRD V3.3 *** B7FH79_MEDTR)
	Solyc03g026290	Post-GPI attachment-like factor-protein (AHRD V3.3 *** A0A072UAB4_MEDTR)
	Solyc03g031790	Oligosaccharyltransferase complex/magnesium transporter family
	Solyc02g094400	Glycerophosphodiester phosphodiesterase, putative (AHRD V3.3
	Solyc02g081050	Receptor protein kinase, putative (AHRD V3.3 *** B9RXG1_RICCO)
	Solyc02g031990	LOW QUALITY:VQ motif-containing protein, putative (AHRD V3.3
	Solyc03g026230	Protein DETOXIFICATION (AHRD V3.3 *** K4BF96_SOLLC)
	Solyc02g084830	Pentatricopeptide repeat-containing protein (AHRD V3.3 *** A0A103YGR3_CYNCS)
	Solyc03g083480	Membrane receptor-like protein 1 (AHRD V3.3 *** B3TJG2_CAPAN)
	Solyc02g091650	DNA-binding protein, putative (duplicated DUF1399) (AHRD V3.3
	Solyc03g095240	Tetratricopeptide repeat (TPR)-like superfamily protein (AHRD
	Solyc02g083250	Ganglioside-induced differentiation-associated protein 2 (AHRD
	Solyc03g006810	Peroxidase (AHRD V3.3 *** K4BEA4_SOLLC)
	Solyc03g083280	Pentatricopeptide repeat-containing protein, putative (AHRD V3.3
	Solyc02g082920	acidic extracellular 26 kD chitinase
	Solyc03g122170	Peroxisomal (S)-2-hydroxy-acid oxidase (AHRD V3.3 *** GOX_SPIOL)
	Solyc05g008830	Octicosapeptide/Phox/Bem1p family protein (AHRD V3.3 *** AT2G01190.1)
	Solyc06g069560	AT-rich interactive domain-containing protein 2 (AHRD V3.3 ***
	Solyc03g098010	phosphate starvation inducible gene TPSI1
	Solyc04g054500	metal ion binding protein
	Solyc04g080200	Endoribonuclease Dicer-like protein (AHRD V3.3 *-* A0A0B0MLI3_GOSAR)
	Solyc04g077510	Growth-regulating factor (AHRD V3.3 *** A0A072VEY4_MEDTR)
	Solyc03g115690	LOW QUALITY:Transmembrane protein, putative (AHRD V3.3 *** A0A072UQ71_MEDTR)
	Solyc03g098420	Pentatricopeptide repeat-containing protein (AHRD V3.3 *** A0A103Y1J2_CYNCS)
	Solyc06g036110	LOW QUALITY:Calcium-dependent lipid-binding (CaLB domain) family
	Solyc06g082230	Cation/H(+) antiporter (AHRD V3.3 *** A0A0K9NPK0_ZOSMR)
	Solyc03g112970	Pectinesterase (AHRD V3.3 *-* B9GXZ7_POPTR)
	Solyc05g055610	Met-10+ like family protein / kelch repeat-containing protein
	Solyc05g013620	Retrovirus-related Pol polyprotein from transposon TNT 1-94 (AHRD
	Solyc03g113900	alpha-1,2-Mannosidase (AHRD V3.3 *** K4BKP2_SOLLC)
	Solyc05g012900	JJH-R-like protein
	Solyc06g062350	RuvB-like helicase (AHRD V3.3 *** K4C6W6_SOLLC)
	Solyc03g120080	WD40 repeat-like protein (AHRD V3.3 *** I0YM64_COCSC)
	Solyc06g069430	FRUITFULL-like MADS-box 1
	Solyc06g070900	TCP transcription factor 17
	Solyc04g077040	Xylulose kinase, putative (AHRD V3.3 *** A0A061FE36_THECC)
	Solyc03g117100	PPPDE putative thiol peptidase family protein (AHRD V3.3 ***
	Solyc04g076860	Zinc finger (C3HC4-type RING finger) family protein (AHRD V3.3
	Solyc05g050350	Cyclic nucleotide-gated channel (AHRD V3.3 *** A0A0K9PRG4_ZOSMR)
	Solyc03g119210	Lipid transfer protein (AHRD V3.3 *** S4TID2_GOSHI)
	Solyc03g113710	Formin-like protein (AHRD V3.3 *** K4BKM3_SOLLC)
	Solyc06g069570	Soluble N-ethylmaleimide-sensitive factor adaptor protein (AHRD
	Solyc05g053760	Chaperone protein DNAj, putative (AHRD V3.3 *** B9SYM1_RICCO)
	Solyc03g120330	F-box/kelch-repeat protein (AHRD V3.3 *** W9S4X9_9ROSA)
	Solyc03g112900	Iron-sulfur cluster assembly protein (AHRD V3.3 *** K4BKE3_SOLLC)
	Solyc06g075100	Glycosyl transferase, family 2 (AHRD V3.3 *** A0A124SHF0_CYNCS)
	Solyc03g112160	Protein DEHYDRATION-INDUCED 19 (AHRD V3.3 *** A0A0K9PGN7_ZOSMR)
	Solyc04g074470	Phosphate-induced protein 1 (AHRD V3.3 *** A0A103XX62_CYNCS)
	Solyc04g015340	Carboxypeptidase (AHRD V3.3 *** K4BQ37_SOLLC)
	Solyc04g082070	tRNA pseudouridine synthase (AHRD V3.3 *** B9H5D6_POPTR)
	Solyc05g052480	Multiple inositol polyphosphate phosphatase 1 (AHRD V3.3 ***
	Solyc05g014240	Leucine-rich repeat protein kinase family protein (AHRD V3.3
	Solyc05g012780	DUF1336 family protein (DUF1336) (AHRD V3.3 *** AT3G29180.3)
	Solyc06g082750	50S ribosomal protein L17 (AHRD V3.3 *** A0A072UXJ8_MEDTR)
	Solyc05g021390	Cytochrome P450 (AHRD V3.3 *** A0A161ABB0_OCIBA)
	Solyc06g083390	RPM1-interacting protein 4 (AHRD V3.3 *** B9GQK9_POPTR)
	Solyc03g114000	Pollen-specific protein SF3, putative (AHRD V3.3 *** Q53J16_SOLLC)
	Solyc04g074730	Arabinogalactan-protein (AHRD V3.3 *** Q40380_NICAL)
	Solyc05g026360	Pollen-specific SF21-like protein (AHRD V3.3 *** G7LJK8_MEDTR)
	Solyc06g074420	Cytochrome P450 family protein (AHRD V3.3 *** B9HQW0_POPTR)
	Solyc05g055440	Histone H2B (AHRD V3.3 *** K4C2M0_SOLLC)
	Solyc03g116320	TCP transcription factor 16
	Solyc06g016770	RING/U-box superfamily protein (AHRD V3.3 *** AT5G60580.3)
	Solyc06g066770	Kelch repeat-containing F-box family protein (AHRD V3.3 *** B9GEJ8_POPTR)
	Solyc04g064870	protein early flowering 2-like
	Solyc04g077860	Sigma factor sigb regulation protein rsbq, putative (AHRD V3.3
	Solyc06g005990	Helicase, putative (AHRD V3.3 *** B9S370_RICCO)
	Solyc06g066520	LOW QUALITY:Avr9/Cf-9 rapidly elicited protein 146 (AHRD V3.3
	Solyc06g071130	Zinc finger protein, putative (AHRD V3.3 *** B9R926_RICCO)
	Solyc03g097830	Poly (A) polymerase (AHRD V3.3 *** A0A0B0NTQ5_GOSAR)
	Solyc08g067240	BRCT domain-containing DNA repair protein (AHRD V3.3 *** A0A061GLS5_THECC)
	Solyc07g041070	hydroxyproline-rich glycoprotein family protein (AHRD V3.3 ***
	Solyc09g090970	Major allergen Pru ar 1 (AHRD V3.3 *** A0A0B2QY84_GLYSO)
	Solyc07g017770	Homogentisate phytyltransferase (AHRD V3.3 *** F1BPV8_SOLPN)
	Solyc08g005210	dolichol phosphate-mannose biosynthesis regulatory protein-like
	Solyc08g062450	Heat-shock protein, putative (AHRD V3.3 *** B9RQT7_RICCO)
	Solyc08g079480	DUF1442 family protein (AHRD V3.3 *** G7KG71_MEDTR)
	Solyc08g066310	Receptor-like protein kinase (AHRD V3.3 *** A0A0K9PZN1_ZOSMR)
	Solyc07g055880	LOW QUALITY:Serine/threonine-protein kinase STE20, putative (AHRD
	Solyc07g065320	ABC subfamily C transporter (AHRD V3.3 *** A0A0D3RBU8_WHEAT)
	Solyc08g006900	60S ribosomal protein L32, putative (AHRD V3.3 *** B9T5H6_RICCO)
	Solyc07g054610	F-box/RNI-like superfamily protein (AHRD V3.3 *-* AT3G58860.1)
	Solyc08g016170	3-oxoacyl-[acyl-carrier-protein] synthase (AHRD V3.3 *** A0A0V0IG10_SOLCH)
	Solyc10g007780	Cortactin-binding 2 (AHRD V3.3 *** A0A0B0PEQ3_GOSAR)
	Solyc08g062860	Mitochondrial substrate carrier family protein (AHRD V3.3 ***
	Solyc07g017540	LEU22441 LeRAD51
	Solyc09g091600	Tetratricopeptide repeat-like superfamily protein (AHRD V3.3
	Solyc09g059430	RPM1-interacting protein 4 (AHRD V3.3 *** B9GQK9_POPTR)
	Solyc07g056370	Myosin heavy chain-related family protein (AHRD V3.3 *** B9H808_POPTR)
	Solyc09g065730	2-methyl-6-phytyl-1,4-benzoquinone methyltransferase 1 (AHRD
	Solyc08g069180	Kinase (AHRD V3.3 *** D7LHK4_ARALL)
	Solyc08g080340	Membrane bound O-acyl transferase family protein (AHRD V3.3 ***
	Solyc08g081440	LOW QUALITY:Pentatricopeptide repeat-containing protein, mitochondrial
	Solyc09g074370	Mitochondrial substrate carrier family protein (AHRD V3.3 ***
	Solyc10g054030	RING/U-box superfamily protein (AHRD V3.3 *** AT4G39140.5)
	Solyc07g054450	Ultrapetala (AHRD V3.3 *** A0A0D4D604_CROSA)
	Solyc10g017490	MAP kinase kinase kinase 74
	Solyc07g065500	CCAAT-binding transcription factor
	Solyc08g067390	EG45-like domain containing protein (AHRD V3.3 *** A0A0B2PHN1_GLYSO)
	Solyc10g055720	MAP kinase kinase kinase 75
	Solyc10g084660	Actin depolymerizing factor, putative (AHRD V3.3 *** B9T4D2_RICCO)
	Solyc10g044470	Chloride channel protein (AHRD V3.3 *** M1AL73_SOLTU)
	Solyc09g098330	Transducin/WD40 repeat-like superfamily protein (AHRD V3.3 ***
	Solyc09g025260	SAP-like protein BP-73 (AHRD V3.3 *** W9QWA9_9ROSA)
	Solyc08g083140	Embryogenesis-associated EMB8 (AHRD V3.3 *** A0A0B0P518_GOSAR)
	Solyc07g049710	Vacuolar ATPase subunit e-like (AHRD V3.3 *** Q8GUB2_MESCR)
	Solyc09g075820	Sugar transporter protein 2
	Solyc10g083690	Cytochrome P450 (AHRD V3.3 *** Q8H0I7_PETHY)
	Solyc09g098160	pirin
	Solyc09g010390	LOW QUALITY:AT3g53630/F4P12_330 (AHRD V3.3 *** Q8VXU5_ARATH)
	Solyc08g082620	3-oxoacyl-[acyl-carrier-protein] synthase (AHRD V3.3 *** O82520_CAPCH)
	Solyc08g068790	Tyramine n-hydroxycinnamoyl transferase (AHRD V3.3 *** Q5D8C0_CAPAN)
	Solyc10g055460	Peptidase M50 family protein (AHRD V3.3 --* AT4G20310.1)
	Solyc08g068290	Sulfite exporter TauE/SafE family protein (AHRD V3.3 *** AT2G25737.1)
	Solyc09g008940	AT hook motif DNA-binding family protein (AHRD V3.3 *** G7I9B1_MEDTR)
	Solyc09g091090	flavin monooxygenase-like protein
	Solyc08g082950	aluminum activated malate transporter family protein (AHRD V3.3
	Solyc10g008280	Protein kinase superfamily protein (AHRD V3.3 *** AT1G53050.2)
	Solyc08g077740	Leucine-rich repeat receptor-like protein kinase family protein
	Solyc08g077060	Zinc finger, LSD1-type (AHRD V3.3 *** A0A103XQX8_CYNCS)
	Solyc10g008570	Pentatricopeptide repeat-containing protein (AHRD V3.3 *** A0A124SD53_CYNCS)
	Solyc07g008100	Histone acetyltransferase (AHRD V3.3 *** A0A0B0NK56_GOSAR)
	Solyc07g053850	RING/U-box superfamily protein (AHRD V3.3 *** AT4G28370.4)
	Solyc09g074290	LOW QUALITY:Ankyrin repeat-containing protein (AHRD V3.3 ***
	Solyc09g072810	Receptor protein kinase, putative (AHRD V3.3 *** B9SKP2_RICCO)
	Solyc11g069850	Telomere repeat-binding factor like-protein (AHRD V3.3 *-* A0A0K1SB99_REHGL)
	Solyc11g069430	plasma membrane intrinsic protein 2.6
	Solyc12g009480	SPX domain-containing family protein (AHRD V3.3 *** B9IMZ5_POPTR)
	Solyc11g012850	Chlorophyllide a oxygenase (AHRD V3.3 *** W9SD87_9ROSA)
	Solyc10g086280	Heavy metal transport/detoxification superfamily protein (AHRD
	Solyc11g006010	DNA cross-link repair family protein (AHRD V3.3 *** B9HER4_POPTR)
	Solyc12g005450	Kinase family protein (AHRD V3.3 *** D7LY50_ARALL)
	Solyc12g013690	FAD/NAD(P)-binding oxidoreductase family protein (AHRD V3.3 ***
	Solyc11g008420	SKP1-like protein (AHRD V3.3 *** A0A0K0PT05_NICBE)
	Solyc11g072630	mitogen-activated protein kinase 4
	Solyc11g069710	ABC transporter family protein (AHRD V3.3 *** A0A097P9Q7_HEVBR)
	Solyc11g061980	Glycosyltransferase (AHRD V3.3 *** K4D910_SOLLC)
	Solyc11g006470	Core-2/I-branching beta-1,6-N-acetylglucosaminyltransferase family
	Solyc12g013870	RNA-binding S4 domain-containing protein (AHRD V3.3 *** AT1G53120.1)
	Solyc11g007200	Heavy metal transport/detoxification superfamily protein (AHRD
	Solyc11g070160	Sequence-specific DNA-binding transcription factor (AHRD V3.3
	Solyc12g009940	Glycosyltransferase (AHRD V3.3 *** K4DC82_SOLLC)
	Solyc12g009970	Ribosomal RNA small subunit methyltransferase G (AHRD V3.3 ***
	Solyc11g064790	signal peptide peptidase (AHRD V3.3 *** AT2G03120.1)
	Solyc11g007600	Cellulose synthase-like protein (AHRD V3.3 *** L0ASI8_POPTO)
	Solyc11g030720	NADP-dependent alkenal double bond reductase (AHRD V3.3 *** A0A072TLD0_MEDTR)
	Solyc11g062260	E3 ubiquitin ligase BIG brother-like protein (AHRD V3.3 *** G7JDP3_MEDTR)
	Solyc12g009380	Ribosomal protein S17 (AHRD V3.3 *** U5FIK1_POPTR)
	Solyc11g073090	nuclease (AHRD V3.3 *** AT3G63270.1)
	Solyc11g056620	Cobyric acid synthase (AHRD V3.3 *** A0A1D1YI90_9ARAE)
	Solyc12g013680	Leucine-rich repeat receptor-like protein kinase family protein
	Solyc12g099830	Kinase family protein (AHRD V3.3 *** B9GKI2_POPTR)
	Solyc12g099790	Calcium-dependent protein kinase, putative (AHRD V3.3 *** B9SJ93_RICCO)
