# Supplementary material for: Identification of ABA-Mediated Genetic and Metabolic Responses to Soil Flooding in Tomato (Solanum lycopersicum L. Mill)
Source: Front Plant Sci. 2021 Mar 5;12:613059. doi: 10.3389/fpls.2021.613059 (PMC7973378; doi:10.3389/fpls.2021.613059)
Supplement: Supplementary file 5 [file Table_5.XLSX]

## Sheet: Legend
Supplementary File S5. List of downregulated genes harboring desiccation, ABRE, G-box or W-box motifs in their promoter sequences.

## Sheet: ACGT-desiccation responsive
Category	QueryId	Description
Primary metabolism	Solyc01g094890	Ferric reductase oxidase (AHRD V3.3 *** V9HYU6_MANES)
Primary metabolism	Solyc01g090610	2-oxoglutarate-dependent dioxygenase (AHRD V3.3 *** A0A061G9S7_THECC)
Primary metabolism	Solyc01g108860	2-oxoglutarate (2OG) and Fe(II)-dependent oxygenase superfamily
Primary metabolism	Solyc06g083790	succinyl CoA ligase beta subunit
Primary metabolism	Solyc03g120450	Aspartate aminotransferase (AHRD V3.3 *** W9S4V9_9ROSA)
Primary metabolism	Solyc04g063230	S-adenosyl-L-methionine-dependent methyltransferases superfamily
Primary metabolism	Solyc09g008280	S-adenosyl-L-methionine synthetase Z24743
Primary metabolism	Solyc10g005620	FAD/NAD(P)-binding oxidoreductase family protein (AHRD V3.3 ***
Primary metabolism	Solyc10g007600	glycolate oxidase
Primary metabolism	Solyc10g007950	Trehalose-6-phosphate synthase, putative (AHRD V3.3 *** B9S8D6_RICCO)
Primary metabolism	Solyc07g063540	1D-myo-inositol 2-amino-2-deoxy-alpha-D-glucopyranoside ligase
Primary metabolism	Solyc09g009520	Alpha/beta-Hydrolases superfamily protein (AHRD V3.3 *** A0A061ETT5_THECC)
Primary metabolism	Solyc07g053920	Mannan endo-1,4-beta-mannosidase 2 (AHRD V3.3 *** MAN2_ARATH)
Primary metabolism	Solyc09g009010	Cellulose synthase-like protein (AHRD V3.3 *** L0ASI8_POPTO)
Primary metabolism	Solyc12g098660	alpha/beta-Hydrolases superfamily protein (AHRD V3.3 *** AT5G19850.1)
Primary metabolism	Solyc12g056120	6-phosphogluconate dehydrogenase, decarboxylating (AHRD V3.3
Primary metabolism	Solyc08g068400	alpha/beta-Hydrolases superfamily protein (AHRD V3.3 *** AT5G25770.3)
Primary metabolism	Solyc03g119200	L-Ala-D/L-Glu epimerase (AHRD V3.3 *** A0A061FV22_THECC)
Secondary metabolism	Solyc03g078650	Lipase (AHRD V3.3 *** G7JAK3_MEDTR)
Secondary metabolism	Solyc05g012380	Glucan endo-1,3-beta-glucosidase-like protein (AHRD V3.3 ***
Secondary metabolism	Solyc03g097410	Inositol-tetrakisphosphate 1-kinase (AHRD V3.3 *** K4BJF8_SOLLC)
Secondary metabolism	Solyc03g097030	4-coumarate--CoA ligase
Secondary metabolism	Solyc07g043390	Cellulose synthase (AHRD V3.3 *** A0A118J5T2_CYNCS)
Secondary metabolism	Solyc07g017600	Pectinesterase (AHRD V3.3 *** K4CCH4_SOLLC)
Secondary metabolism	Solyc09g091430	Pectate lyase (AHRD V3.3 *** M1CWG5_SOLTU)
Secondary metabolism	Solyc09g075120	UDP-glucuronic acid decarboxylase 1 (AHRD V3.3 *** A0A0B0MR69_GOSAR)
Secondary metabolism	Solyc07g005760	hydroxycinnamoyl CoA quinate transferase
Secondary metabolism	Solyc08g060970	polygalacturonase AF118567
Secondary metabolism	Solyc07g064870	Endoglucanase (AHRD V3.3 *** M1C0J8_SOLTU)
Secondary metabolism	Solyc11g071640	Beta-glucosidase (AHRD V3.3 *** A0A0B4PJM3_SOYBN)
Secondary metabolism	Solyc11g066890	Arogenate dehydratase (AHRD V3.3 *** K4D9U6_SOLLC)
Secondary metabolism	Solyc11g069270	Beta-galactosidase (AHRD V3.3 *** E3UVW7_SOLLC)
Secondary metabolism	Solyc12g014420	Glucan endo-1,3-beta-glucosidase, putative (AHRD V3.3 *** B9SU04_RICCO)
Secondary metabolism	Solyc12g098500	Adenosylhomocysteinase (AHRD V3.3 *** K4DHM3_SOLLC)
Secondary metabolism	Solyc01g091320	sterol C4-methyl oxidase 1-2 (AHRD V3.3 *** AT4G22756.1)
Secondary metabolism	Solyc05g055730	Methylenetetrahydrofolate reductase (AHRD V3.3 *** K4C2P8_SOLLC)
Secondary metabolism	Solyc01g091330	Glutathione S-transferase (AHRD V3.3 *** A5YRT3_CAPAN)
Secondary metabolism	Solyc03g093390	beta expansin precursor 2
Secondary metabolism	Solyc06g005560	expansin9
Secondary metabolism	Solyc02g084720	beta-galactosidase 6
ABA signaling	Solyc07g053080	Serine/threonine-protein kinase (AHRD V3.3 *-* K4CFK6_SOLLC)
ET signaling	Solyc02g081190	1-aminocyclopropane-1-carboxylate oxidase 4
IAA signaling	Solyc09g056360	Auxin induced-like protein (AHRD V3.3 *** E0Z5V6_PICSI)
IAA signaling	Solyc08g079150	SAUR-like auxin-responsive protein family (AHRD V3.3 *** AT4G22620.1)
IAA signaling	Solyc10g006610	Auxin-responsive GH3 family protein (AHRD V3.3 *** AT5G54510.1)
IAA signaling	Solyc07g009330	Auxin induced-like protein (AHRD V3.3 *** E0Z5V6_PICSI)
IAA signaling	Solyc07g014620	Small auxin up-regulated RNA63
JA signaling	Solyc07g007870	12-oxophytodienoate reductase 3
Stress signaling	Solyc04g005100	Myb-like transcription factor family protein (AHRD V3.3 *** A0A061E7E9_THECC)
Stress signaling	Solyc05g007110	WRKY transcription factor 76
	Solyc01g066740	Transducin/WD40 repeat-like superfamily protein (AHRD V3.3 ***
	Solyc01g067900	Rapid ALkalinization Factor (AHRD V3.3 *** A0A118JUQ8_CYNCS)
	Solyc01g107650	Ovary receptor kinase 1 (AHRD V3.3 *** S4WIP5_SOLCH)
	Solyc01g107890	Filament-like plant protein (AHRD V3.3 *-* A0A072UQ33_MEDTR)
	Solyc01g102910	Germin family protein (AHRD V3.3 *** G7I5N4_MEDTR)
	Solyc01g111660	plasma membrane intrinsic protein 2.8
	Solyc01g109430	PPPDE putative thiol peptidase family protein
	Solyc01g091450	Pentatricopeptide repeat-containing protein (AHRD V3.3 *** A0A0B2QJT4_GLYSO)
	Solyc01g096220	Ras-related protein RABA3 (AHRD V3.3 *** A0A0B2Q7Y9_GLYSO)
	Solyc01g102370	Flap endonuclease 1 (AHRD V3.3 *** K4B1G5_SOLLC)
	Solyc01g094680	Signal peptide peptidase-like protein (AHRD V3.3 *** G7LBR2_MEDTR)
	Solyc02g021400	40S ribosomal protein S28 (AHRD V3.3 *-* W9SEX7_9ROSA)
	Solyc01g094690	plasma membrane intrinsic protein 1.2
	Solyc01g094020	Kinase family protein (AHRD V3.3 *** B9IC34_POPTR)
	Solyc01g107190	LOB domain-containing protein, putative (AHRD V3.3 *** B9SGY6_RICCO)
	Solyc03g025270	fibrillarin 2 (AHRD V3.3 *** AT4G25630.1)
	Solyc02g083480	Peroxidase (AHRD V3.3 *** K4BAL6_SOLLC)
	Solyc02g064670	60S ribosomal protein L26-1 (AHRD V3.3 *** RL261_ARATH)
	Solyc03g095310	Cytochrome P450 protein (AHRD V3.3 *** A0A0B0P3Q6_GOSAR)
	Solyc03g007500	Plastid division protein PDV1 (AHRD V3.3 *** A0A061G8R9_THECC)
	Solyc02g069560	Protein CHUP1, chloroplastic-like protein (AHRD V3.3 *** A0A0B0NZW9_GOSAR)
	Solyc02g065530	Hexosyltransferase (AHRD V3.3 *** K4B6Y5_SOLLC)
	Solyc03g095250	COP1-interacting-like protein, putative (AHRD V3.3 *** A0A072V1D3_MEDTR)
	Solyc02g087870	ABC transporter B family protein (AHRD V3.3 *** A0A072U6J8_MEDTR)
	Solyc02g069690	FAD-binding Berberine family protein (AHRD V3.3 *** AT5G44400.1)
	Solyc03g079930	Mitochondrial glycoprotein (AHRD V3.3 *** A0A103YDB4_CYNCS)
	Solyc02g081810	H/ACA ribonucleoprotein complex subunit 4 (AHRD V3.3 *** CBF5_ARATH)
	Solyc02g062240	Small nuclear ribonucleoprotein (AHRD V3.3 *** G7LBD3_MEDTR)
	Solyc03g083320	calcium sensor calcineurin B
	Solyc02g070810	Nuclear pore complex protein gp210b (AHRD V3.3 *** W6JLZ0_NICBE)
	Solyc03g083900	Monocopper oxidase-like protein SKU5 (AHRD V3.3 *** SKU5_ARATH)
	Solyc02g093580	Tomato 9612 mRNA
	Solyc02g070640	60S ribosomal protein L18a (AHRD V3.3 *** Q3HRW8_SOLTU)
	Solyc02g069680	Vacuolar protein sorting-associated protein 2 homolog 2 (AHRD
	Solyc03g063680	Zinc finger transcription factor 26
	Solyc03g005990	Brassinazole-resistant 1 protein (AHRD V3.3 *** A0A059CDQ1_EUCGR)
	Solyc06g050440	Peroxidase (AHRD V3.3 *** K4C5I8_SOLLC)
	Solyc05g051310	LOW QUALITY:Ethylene-responsive transcription factor 5 (AHRD
	Solyc04g014220	LOW QUALITY:RING/U-box superfamily protein, putative (AHRD V3.3
	Solyc06g050900	Major facilitator superfamily protein (AHRD V3.3 *** AT2G40460.1)
	Solyc05g051940	Major facilitator superfamily transporter (AHRD V3.3 *** A0A0K0KFR2_CARHR)
	Solyc06g084420	Leucine-rich repeat receptor-like kinase (AHRD V3.3 *** A0A0K9PKL2_ZOSMR)
	Solyc05g010650	U box domain-containing protein (AHRD V3.3 *-* A0A103YA23_CYNCS)
	Solyc06g007210	60S ribosomal protein L41 (AHRD V3.3 -** RL41_ARATH)
	Solyc04g074000	Receptor protein kinase, putative (AHRD V3.3 *** A0A061FG24_THECC)
	Solyc04g007670	LOW QUALITY:CheY-like two-component responsive regulator family
	Solyc06g060590	Bidirectional sugar transporter SWEET (AHRD V3.3 *** K4C6N9_SOLLC)
	Solyc04g078990	Hexosyltransferase (AHRD V3.3 *** K4BUY3_SOLLC)
	Solyc03g117540	ABC transporter family protein (AHRD V3.3 *-* A0A097P9P6_HEVBR)
	Solyc05g052130	metacaspase 1 (AHRD V3.3 *** AT1G02170.1),Pfam:PF00656
	Solyc05g051860	senescence-associated family protein, putative (DUF581) (AHRD
	Solyc05g010080	Chaperone DnaJ-domain superfamily protein (AHRD V3.3 --* AT1G62970.1)
	Solyc04g026020	Sieve element occlusion c (AHRD V3.3 *** E2FKK0_9SOLN)
	Solyc04g081080	Non-specific serine/threonine protein kinase (AHRD V3.3 *** K4BVI7_SOLLC)
	Solyc04g007750	Sn-1 protein (AHRD V3.3 *** Q42393_CAPAN)
	Solyc04g007950	Cysteine-rich repeat secretory 12-like protein (AHRD V3.3 ***
	Solyc04g007050	Disease resistance protein (AHRD V3.3 *** A0A103XDQ0_CYNCS)
	Solyc03g120320	F box kelch like protein (AHRD V3.3 *** A0A0B7NXR4_SOLLC)
	Solyc06g050120	60S ribosomal protein L7A-like (AHRD V3.3 *** Q2VCI3_SOLTU)
	Solyc04g009350	Histidinol-phosphate aminotransferase (AHRD V3.3 *** W9QXS8_9ROSA)
	Solyc06g072120	40S ribosomal protein SA (AHRD V3.3 *** K4C8T4_SOLLC)
	Solyc06g011350	plasma membrane intrinsic protein 2.4
	Solyc06g083780	50S ribosomal protein L14 (AHRD V3.3 *** A0A0K9PMD0_ZOSMR)
	Solyc06g005160	Ascorbate peroxidase (AHRD V3.3 *** Q9SMD3_SOLLC)
	Solyc07g039380	cotton fiber protein (AHRD V3.3 *-* AT5G56980.1)
	Solyc10g008300	Mannan endo-1,4-beta-mannosidase 1 (AHRD V3.3 *** MAN1_ORYSJ)
	Solyc08g078250	Palmitoyl protein thioesterase containing protein, expressed
	Solyc08g007430	NIT2
	Solyc09g090610	50S ribosomal protein L14 (AHRD V3.3 *** A0A0K9PMD0_ZOSMR)
	Solyc10g037880	Blue copper (AHRD V3.3 *** A0A0B0MZW4_GOSAR)
	Solyc08g008050	plasma membrane intrinsic protein 1.1
	Solyc07g007680	Calcium-dependent lipid-binding (CaLB domain) family protein
	Solyc08g082470	LOW QUALITY:Late embryogenesis abundant (LEA) hydroxyproline-rich
	Solyc08g074480	14 kDa proline-rich protein DC2.15 (AHRD V3.3 *** A0A0B2P545_GLYSO)
	Solyc08g006030	Myosin heavy chain-related (AHRD V3.3 *-* A0A061GI21_THECC)
	Solyc09g005400	MLP (AHRD V3.3 *** G8DRV9_GOSBA)
	Solyc10g005640	Kinase family protein (AHRD V3.3 *-* B9NAB5_POPTR)
	Solyc09g065030	TRICHOME BIREFRINGENCE-LIKE 11 (AHRD V3.3 *** AT5G19160.1)
	Solyc09g075370	39S ribosomal protein L46, mitochondrial (AHRD V3.3 *** A0A0B2RLR6_GLYSO)
	Solyc08g080080	WD40 repeat-containing protein (AHRD V3.3 *** A0A103XFY3_CYNCS)
	Solyc08g061250	Kinase family protein (AHRD V3.3 *** U5GAR5_POPTR)
	Solyc07g043050	Glycosyltransferase (AHRD V3.3 *** K4CEG5_SOLLC)
	Solyc08g079790	Nucleotide-sugar transporter family protein (AHRD V3.3 *** A0A061G5R7_THECC)
	Solyc10g080590	60S ribosomal protein L21-like protein (AHRD V3.3 *** Q3HVK5_SOLTU)
	Solyc08g081420	transferring glycosyl group transferase (DUF604) (AHRD V3.3 ***
	Solyc09g056340	Ras family (AHRD V3.3 *** A0A191UMR0_SOLDE)
	Solyc08g041980	ER membrane protein complex subunit-like protein (AHRD V3.3 ***
	Solyc07g007020	Kinase family protein (AHRD V3.3 *** B9GLQ0_POPTR)
	Solyc09g048980	Phototropic-responsive NPH3 family protein (AHRD V3.3 *** G7KY72_MEDTR)
	Solyc08g081780	Dirigent protein
	Solyc10g076180	ovate family protein 20
	Solyc07g045440	Fasciclin-like arabinogalactan protein (AHRD V3.3 *** G7K0M1_MEDTR)
	Solyc08g082900	WD-repeat protein, putative (AHRD V3.3 *** B9RYR0_RICCO)
	Solyc07g006670	LOW QUALITY:HXXXD-type acyl-transferase family protein (AHRD
	Solyc09g007760	plasma membrane intrinsic protein 2.10
	Solyc10g081920	Coatomer subunit beta (AHRD V3.3 *** M1CQJ9_SOLTU)
	Solyc10g076720	UDP-Glycosyltransferase superfamily protein (AHRD V3.3 --* AT3G21790.1)
	Solyc07g007970	keratin-associated protein, putative (DUF819) (AHRD V3.3 ***
	Solyc08g006680	Major facilitator superfamily protein (AHRD V3.3 *** AT5G25050.1)
	Solyc12g094380	Thioredoxin superfamily protein (AHRD V3.3 *** A0A061FEH2_THECC)
	Solyc11g066970	RAB6-interacting golgin (DUF662) (AHRD V3.3 *** AT2G27740.1)
	Solyc12g056800	Oxidoreductase family protein (AHRD V3.3 *** A0A061FK19_THECC)
	Solyc12g042580	Blue copper-like protein (AHRD V3.3 *** B8Y8A0_GOSHI)
	Solyc12g010350	60S ribosomal protein L39 (AHRD V3.3 *** RL39_MAIZE)
	Solyc11g010690	Nucleobase-ascorbate transporter-like protein (AHRD V3.3 *-*
	Solyc11g066930	DUF868 family protein (DUF868) (AHRD V3.3 *** AT2G27770.1)
	Solyc12g057100	Purine permease (AHRD V3.3 *** G7KBC7_MEDTR)
	Solyc12g014230	DAG protein (AHRD V3.3 *** A0A0K9PW98_ZOSMR)
	Solyc12g006470	viroid RNA-binding protein
	Solyc11g065670	60S ribosomal protein L12 (AHRD V3.3 *** Q6RJY1_CAPAN)
	Solyc12g042650	40S ribosomal protein S12 (AHRD V3.3 *** M1CSI4_SOLTU)
	Solyc12g096870	Glycosyltransferase (AHRD V3.3 *** Q0PI14_VITLA)
	Solyc12g040790	Phosphoethanolamine N-methyltransferase (AHRD V3.3 *** A0A075BJJ7_LYCBA)
	Solyc11g040340	LEE14BDGL L.esculentum endo-1,4-beta-D-glucanase
	Solyc11g011190	LOW QUALITY:Exostosin-like protein (AHRD V3.3 *** A0A118K5Z5_CYNCS)
	Solyc03g044150	Subtilisin-like protease (AHRD V3.3 *** A9XG40_TOBAC)
	Solyc05g007290	Regulator of chromosome condensation (RCC1) family protein (AHRD
	Solyc03g034100	ovate family protein 6
	Solyc01g006810	RING/U-box superfamily protein (AHRD V3.3 --* AT5G15790.5)
	Solyc01g008050	Trichome birefringence-like 27 (AHRD V3.3 *** A0A061E629_THECC)
	Solyc03g005830	O-acetyltransferase family protein (AHRD V3.3 *** AT5G46340.1)
	Solyc01g102370	Flap endonuclease 1 (AHRD V3.3 *** K4B1G5_SOLLC)
	Solyc08g082900	WD-repeat protein, putative (AHRD V3.3 *** B9RYR0_RICCO)
	Solyc03g117540	ABC transporter family protein (AHRD V3.3 *-* A0A097P9P6_HEVBR)
	Solyc08g006820	Transmembrane 9 superfamily member (AHRD V3.3 *** M1CHH8_SOLTU)
	Solyc03g083900	Monocopper oxidase-like protein SKU5 (AHRD V3.3 *** SKU5_ARATH)
	Solyc02g070810	Nuclear pore complex protein gp210b (AHRD V3.3 *** W6JLZ0_NICBE)
	Solyc10g005640	Kinase family protein (AHRD V3.3 *-* B9NAB5_POPTR)
	Solyc12g014230	DAG protein (AHRD V3.3 *** A0A0K9PW98_ZOSMR)
	Solyc08g008590	ubiquitin-ribosomal fusion protein
	Solyc10g005640	Kinase family protein (AHRD V3.3 *-* B9NAB5_POPTR)
	Solyc09g005030	Homeodomain-like superfamily protein (AHRD V3.3 *-* AT2G40260.1)
	Solyc12g014230	DAG protein (AHRD V3.3 *** A0A0K9PW98_ZOSMR)
	Solyc04g074000	Receptor protein kinase, putative (AHRD V3.3 *** A0A061FG24_THECC)
	Solyc10g005640	Kinase family protein (AHRD V3.3 *-* B9NAB5_POPTR)
	Solyc05g010650	U box domain-containing protein (AHRD V3.3 *-* A0A103YA23_CYNCS)
	Solyc10g005640	Kinase family protein (AHRD V3.3 *-* B9NAB5_POPTR)
